# Supplementary material for: Derepression of transposable elements in the mouse prefrontal cortex disrupts social behavior
Source: Proc Natl Acad Sci U S A. 2025 Dec 17;122(51):e2510663122. doi: 10.1073/pnas.2510663122 (PMC12745702; doi:10.1073/pnas.2510663122)
Supplement: Supplementary file 2 — Dataset S01 (XLSX) [file pnas.2510663122.sd01.xlsx]

## Sheet: DatasetS1_GFP_WT_deseq
ID	baseMean	log2FoldChange	lfcSE	stat	pvalue	padj
Gm24305	1.27482	-3.82425	2.37461	-1.61048	0.107294	0.999875
Ifnl3	0.654141	-2.66911	1.66751	-1.60065	0.109454	0.999875
Gm32403	0.725201	-2.60993	1.19777	-2.17899	0.0293323	0.904039
5033403H07Rik	0.680957	-2.52191	1.09239	-2.3086	0.0209656	0.839623
Gm10142	0.817464	-2.42201	1.52203	-1.5913	0.111541	0.999875
Gm33408	1.25479	-2.38455	0.796274	-2.99463	0.00274778	0.524315
BC107364	1.0128	-2.36643	0.950194	-2.49048	0.0127572	0.742024
Or13a17	0.598906	-2.32432	1.1017	-2.10975	0.0348798	0.937967
Gm40802	0.68981	-2.31955	0.816342	-2.8414	0.00449162	0.600693
Muc17	9.3263	-2.31389	0.626559	-3.69301	0.00022162	0.513323
Hoxd13	0.85616	-2.30063	1.06261	-2.16507	0.030382	0.906906
Adam24	0.50832	-2.28855	1.86018	-1.23028	0.218591	0.999875
Gm23402	0.747705	-2.27627	1.01983	-2.23201	0.025614	0.8763
Marco	1.1514	-2.26827	1.04417	-2.17231	0.0298322	0.905822
1700128A07Rik	0.739323	-2.26219	1.08155	-2.09161	0.0364733	0.950392
Prss29	0.666666	-2.25557	1.24308	-1.8145	0.0696005	0.999875
Gm32571	0.502764	-2.25104	1.29652	-1.73621	0.0825266	0.999875
Bpifb3	1.24436	-2.24057	0.933741	-2.39956	0.0164148	0.789326
Dpep3	1.15485	-2.2375	0.951417	-2.35176	0.0186851	0.824781
Gm25832	0.564073	-2.2353	1.09171	-2.04752	0.0406069	0.967656
Gm5103	0.419256	-2.22151	1.60562	-1.38359	0.166485	0.999875
Slfn4	1100.51	-2.21244	0.526633	-4.20111	2.66E-05	0.481442
Gm38446	0.805107	-2.20914	1.07784	-2.04959	0.0404045	0.967656
Mir15b	0.478288	-2.19643	1.45925	-1.50518	0.132277	0.999875
Gm39809	0.482044	-2.18895	1.49282	-1.46632	0.142561	0.999875
Il19	0.877823	-2.16035	1.08424	-1.9925	0.0463162	0.999166
1700018B08Rik	1.08939	-2.15239	0.748006	-2.87751	0.00400833	0.566195
Gm38510	2.59164	-2.14654	0.700124	-3.06595	0.00216983	0.513323
Gm33134	0.983077	-2.14649	0.951092	-2.25687	0.0240165	0.865147
Gm39253	0.682333	-2.11836	0.981914	-2.15738	0.0309762	0.911148
Six6	0.596569	-2.1103	1.50535	-1.40186	0.160957	0.999875
Gm26262	0.459952	-2.10845	1.17198	-1.79905	0.0720101	0.999875
Gm57737	0.451343	-2.10483	1.43734	-1.46439	0.143087	0.999875
Gm6634	0.746728	-2.09457	0.981602	-2.13382	0.0328572	0.921605
Lypd11	0.452084	-2.09082	1.18275	-1.76775	0.0771019	0.999875
Serpinb10	1.70943	-2.08903	0.819164	-2.5502	0.0107662	0.723347
Gm33799	0.445051	-2.07433	0.956486	-2.1687	0.0301054	0.905822
Gm40096	1.64475	-2.06136	0.69692	-2.95781	0.00309831	0.524315
Gm47922	1.38283	-2.05731	0.764127	-2.69236	0.00709482	0.6809
Mirt2	1.15019	-2.05663	0.915418	-2.24666	0.0246619	0.870098
Gm36235	0.739741	-2.04963	1.17048	-1.7511	0.0799291	0.999875
Gm41866	0.436949	-2.04167	2.14955	-0.949811	0.342208	0.999875
Gm40016	0.732356	-2.03874	0.925465	-2.20293	0.0275997	0.891385
Gm19696	0.496312	-2.03822	1.3186	-1.54575	0.122165	0.999875
Mgam	6.69612	-2.03389	0.576643	-3.52712	0.000420101	0.513323
Gast	0.64573	-2.01583	0.877566	-2.29706	0.0216151	0.844532
Gm37323	0.89797	-2.01544	0.798808	-2.52306	0.0116339	0.723347
1700054K19Rik	0.728177	-2.00833	1.2846	-1.56339	0.11796	0.999875
Gm10523	1.43977	-1.9971	0.967081	-2.06508	0.0389152	0.963542
Gm46559	0.991466	-1.99009	0.815594	-2.44005	0.0146853	0.767695
Tbx19	0.718977	-1.9848	0.939176	-2.11334	0.0345714	0.937967
Gm38855	0.476899	-1.96799	2.14326	-0.918222	0.358503	0.999875
LOC118568479	12.5666	-1.96724	0.600149	-3.27791	0.00104579	0.513323
Gm28321	0.622721	-1.96497	1.34417	-1.46184	0.143785	0.999875
Ceacam19	1.20089	-1.93839	0.740721	-2.6169	0.00887332	0.700107
B230323A14Rik	0.397043	-1.92841	1.66497	-1.15822	0.246774	0.999875
Gm14424	0.771309	-1.92809	0.971949	-1.98374	0.0472853	0.999245
Gm39816	1.71431	-1.92447	1.01936	-1.88791	0.0590381	0.999875
Tff3	0.52531	-1.92276	1.00966	-1.90437	0.0568622	0.999875
4930405D11Rik	0.40273	-1.91766	1.27844	-1.5	0.133615	0.999875
Gzmg	0.862501	-1.91335	0.716188	-2.67157	0.00754965	0.691847
Gm46348	0.462375	-1.91182	1.48291	-1.28923	0.197317	0.999875
Gm34322	0.39889	-1.91078	1.45555	-1.31276	0.189265	0.999875
Dkk1	0.463899	-1.89934	1.22323	-1.55272	0.12049	0.999875
Gm35724	1.2433	-1.89694	0.805136	-2.35605	0.0184703	0.819734
Gm34483	0.933787	-1.89687	0.750594	-2.52715	0.0114991	0.723347
Tm4sf19	6.35292	-1.89277	0.569265	-3.32494	0.000884364	0.513323
LOC105247076	0.604064	-1.88982	1.22977	-1.53673	0.12436	0.999875
Crybb2	0.456388	-1.88863	1.44296	-1.30885	0.190584	0.999875
Gm25092	0.683156	-1.88764	0.772108	-2.44479	0.0144936	0.76747
Mir7213	0.587263	-1.87005	0.876712	-2.13303	0.0329224	0.922572
Mrgpra2b	0.451107	-1.86871	1.64872	-1.13343	0.257035	0.999875
Tas2r116	0.926889	-1.86709	1.34808	-1.385	0.166054	0.999875
4930471E19Rik	1.93492	-1.8663	0.860128	-2.1698	0.0300223	0.905822
Gm40946	0.654287	-1.85731	0.924368	-2.00927	0.0445084	0.990287
Gm30892	1.13707	-1.8571	0.827656	-2.24381	0.0248447	0.870098
Mir669a-4	0.382533	-1.85613	1.42879	-1.2991	0.193911	0.999875
Gm34211	0.820622	-1.85497	1.00948	-1.83755	0.0661285	0.999875
Gm39535	1.41184	-1.85461	0.679164	-2.73072	0.0063196	0.654905
Gm36277	1.01355	-1.85324	0.740163	-2.50383	0.0122857	0.732092
Gm34043	0.516723	-1.85187	1.05247	-1.75954	0.078485	0.999875
Gm11264	1.14797	-1.84881	0.755241	-2.44797	0.0143664	0.765941
Platr26	0.590814	-1.8482	1.1274	-1.63935	0.101141	0.999875
Mir7678	0.380308	-1.84748	2.1376	-0.864277	0.387436	0.999875
Gm34973	0.57478	-1.84356	1.2431	-1.48303	0.138067	0.999875
Gm50401	0.833825	-1.84057	1.11094	-1.65677	0.0975667	0.999875
Gm40321	0.926118	-1.83666	0.856902	-2.14338	0.0320827	0.919139
n-TSaga1	0.569223	-1.83569	0.826266	-2.22167	0.0263055	0.883292
Trav5-4	0.513564	-1.83264	1.33194	-1.37592	0.168846	0.999875
Gm31495	0.512829	-1.83249	1.49557	-1.22527	0.220472	0.999875
4930448C13Rik	0.379374	-1.83066	1.64872	-1.11036	0.266845	0.999875
Gm40685	0.897227	-1.82898	1.09556	-1.66945	0.0950281	0.999875
4930406D18Rik	0.43168	-1.82784	1.63161	-1.12027	0.262599	0.999875
Themis3	0.675715	-1.82679	1.08353	-1.68596	0.0918028	0.999875
Gm36443	0.441403	-1.82256	1.31364	-1.38741	0.165315	0.999875
Gm35240	0.922201	-1.81158	0.941501	-1.92414	0.0543365	0.999875
Gm34020	1.51311	-1.80751	0.796546	-2.26918	0.0232571	0.854882
Gm14617	0.979018	-1.80648	0.928248	-1.94612	0.0516401	0.999875
Ms4a15	0.890835	-1.80349	0.803968	-2.24323	0.0248817	0.870098
Unc93a	10.2215	-1.79695	0.489692	-3.66956	0.000242967	0.513323
Tbx5	3.08656	-1.79689	0.697973	-2.57444	0.0100404	0.72019
Pou4f2	1.29572	-1.79167	0.882377	-2.0305	0.0423056	0.979243
Cldn9	0.624434	-1.79109	0.731082	-2.44991	0.014289	0.765826
Cxcr2	13.3875	-1.7899	0.506594	-3.53321	0.000410552	0.513323
Gm25272	1.30666	-1.78987	1.03395	-1.7311	0.0834333	0.999875
Gm13017	0.977388	-1.78951	1.07939	-1.6579	0.0973376	0.999875
Or52h7	2.35161	-1.78629	0.674492	-2.64835	0.0080885	0.692603
Gm26214	0.311349	-1.78442	1.84032	-0.969627	0.332232	0.999875
Trim63	0.434422	-1.78358	0.968617	-1.84137	0.0655679	0.999875
n-TPtgg6	2.33948	-1.78268	0.763479	-2.33494	0.0195466	0.832526
2610318M16Rik	0.799153	-1.77889	0.733011	-2.42683	0.0152314	0.777692
Irx2	2.9385	-1.77626	0.699816	-2.53818	0.011143	0.723347
Gm54164	1.17691	-1.77459	0.88621	-2.00245	0.0452368	0.995305
Gm34049	0.72347	-1.7726	0.886085	-2.00049	0.0454477	0.995305
Il17f	0.711199	-1.77079	1.08019	-1.63933	0.101144	0.999875
Gm36209	0.423727	-1.76729	1.45201	-1.21713	0.223555	0.999875
Gm30145	0.712854	-1.76289	0.888944	-1.98312	0.0473537	0.999245
4930554G24Rik	0.306056	-1.76202	1.60166	-1.10012	0.27128	0.999875
Gm34254	0.418054	-1.75696	1.66249	-1.05682	0.290592	0.999875
4930412B13Rik	0.634069	-1.7521	0.989493	-1.77071	0.0766091	0.999875
Enthd1	1.1728	-1.75086	0.925049	-1.89272	0.0583954	0.999875
Adgrg7	2.40835	-1.74888	0.672397	-2.60096	0.00929631	0.702191
Gm57688	0.772645	-1.74858	0.792508	-2.20638	0.0273571	0.890843
Sectm1b	0.358179	-1.74833	1.86567	-0.937107	0.348703	0.999875
Gm53240	0.356902	-1.74771	1.45381	-1.20216	0.229301	0.999875
Dhrs2	0.545974	-1.74526	0.972804	-1.79405	0.0728058	0.999875
Gm41322	0.356476	-1.74216	2.15311	-0.809139	0.418435	0.999875
Gm30484	0.359445	-1.74183	1.87429	-0.929325	0.352721	0.999875
1700027J07Rik	1.15459	-1.74151	0.833685	-2.08893	0.0367136	0.951205
D030025P21Rik	1.31311	-1.73733	0.748391	-2.32143	0.0202639	0.836826
Clec4a4	0.702371	-1.73706	0.898425	-1.93345	0.0531813	0.999875
Gm13822	2.54079	-1.73656	0.651047	-2.66733	0.00764557	0.691847
Gm31977	0.298888	-1.72656	2.95204	-0.58487	0.558635	0.999875
Klra3	3.52281	-1.72012	0.697642	-2.46562	0.0136775	0.747256
1700006H20Rik	0.85619	-1.71936	0.762483	-2.25494	0.0241368	0.865147
Gm32443	0.354065	-1.71912	1.28248	-1.34046	0.180096	0.999875
LOC108167387	2.28402	-1.71881	0.618218	-2.78027	0.00543144	0.621496
Gm28231	0.295819	-1.71785	1.83941	-0.933914	0.350348	0.999875
Gm53728	0.695746	-1.71171	1.26464	-1.35351	0.175893	0.999875
Gm13652	0.763395	-1.7111	1.09294	-1.56559	0.117445	0.999875
Trav13-4-dv7	1.23681	-1.70936	0.912816	-1.87263	0.0611199	0.999875
Serpinb9b	2.83505	-1.70343	0.568481	-2.99645	0.00273142	0.524315
Cxcr1	0.598262	-1.70238	0.998113	-1.7056	0.088083	0.999875
Gm22208	1.04686	-1.70139	0.730505	-2.32906	0.019856	0.834391
Acod1	399.722	-1.70125	0.468602	-3.63047	0.000282903	0.513323
Gm39853	0.470559	-1.69987	0.90022	-1.88829	0.0589874	0.999875
Gm30199	1.04784	-1.69767	0.748336	-2.26859	0.0232931	0.854882
Fshr	0.469584	-1.69493	1.1969	-1.4161	0.156747	0.999875
Gm31064	0.402653	-1.69438	1.31485	-1.28864	0.197522	0.999875
LOC102633472	0.594519	-1.69235	1.02114	-1.65731	0.0974577	0.999875
Klra10	1.42858	-1.68966	0.877866	-1.92474	0.0542622	0.999875
Il1f10	0.287442	-1.68768	2.15069	-0.784717	0.432619	0.999875
Gm20629	0.528611	-1.68742	0.947725	-1.7805	0.0749948	0.999875
Gm33168	0.664533	-1.68624	1.08536	-1.55362	0.120276	0.999875
Hyal4	1.08696	-1.68583	0.83765	-2.01257	0.0441599	0.989705
n-TCgca30	0.605802	-1.68178	1.07234	-1.56833	0.116805	0.999875
Gata5	1.89097	-1.67794	0.66708	-2.51535	0.0118915	0.726685
Gm40773	0.746735	-1.67499	0.862415	-1.94221	0.0521122	0.999875
Or2a54	0.288542	-1.67118	1.63131	-1.02444	0.305629	0.999875
Or7e166	0.685955	-1.66788	1.11879	-1.49078	0.136018	0.999875
Tmem171	6.5612	-1.6642	0.461163	-3.60871	0.000307719	0.513323
Gm31494	0.748339	-1.6613	0.906055	-1.83356	0.0667198	0.999875
LOC102637806	0.527109	-1.66107	0.941171	-1.76489	0.0775816	0.999875
Gm52308	0.731931	-1.66069	1.14814	-1.44642	0.14806	0.999875
Gm30961	0.530217	-1.65766	1.48337	-1.1175	0.263781	0.999875
Gm31912	0.995884	-1.65609	0.799903	-2.07037	0.0384182	0.963542
Car6	0.452395	-1.65354	1.19818	-1.38004	0.167573	0.999875
LOC100041903	1.00218	-1.65015	0.956766	-1.72472	0.0845788	0.999875
Gm10410	0.663921	-1.6449	1.1547	-1.42453	0.154294	0.999875
Il1rn	227.919	-1.6446	0.502686	-3.27163	0.00106931	0.513323
Gm39130	0.67764	-1.64433	0.996109	-1.65075	0.0987897	0.999875
Mrgpra2a	0.3835	-1.64361	1.68894	-0.973164	0.330472	0.999875
Ereg	0.335069	-1.64282	1.61213	-1.01904	0.308184	0.999875
Fga	0.826186	-1.63915	0.824267	-1.98861	0.046744	0.999166
H2-T3	0.826811	-1.63869	0.771316	-2.12453	0.0336255	0.932929
Gm40730	0.396326	-1.63753	1.15403	-1.41896	0.155911	0.999875
Gm42317	0.586335	-1.63651	1.49583	-1.09404	0.273936	0.999875
Or2b7	0.333516	-1.63573	1.85817	-0.88029	0.378702	0.999875
Muc20	0.655597	-1.6325	1.18448	-1.37824	0.168129	0.999875
Gm53977	0.594871	-1.63129	0.817389	-1.99574	0.0459623	0.999166
Gm23238	0.387552	-1.62741	1.67241	-0.973089	0.330509	0.999875
Gm40612	1.28559	-1.62706	0.624129	-2.60693	0.00913577	0.700107
Gm46733	0.513325	-1.62558	1.00481	-1.61779	0.105708	0.999875
Gm15056	0.742658	-1.62484	0.938759	-1.73084	0.08348	0.999875
Gm32745	0.916197	-1.62299	0.990931	-1.63785	0.101454	0.999875
n-TAtgc11	0.529369	-1.61857	0.953228	-1.69799	0.0895095	0.999875
F930017D23Rik	0.45367	-1.61694	1.07964	-1.49767	0.134218	0.999875
Krtap28-13	0.664795	-1.61659	0.97583	-1.65663	0.0975938	0.999875
Gm39845	0.333389	-1.61401	2.1717	-0.7432	0.457361	0.999875
AA467197	47.2439	-1.61365	0.426124	-3.78682	0.000152589	0.513323
LOC102638047	1.83309	-1.61363	0.636507	-2.53513	0.0112405	0.723347
Gm54093	0.388648	-1.61329	1.33156	-1.21158	0.225673	0.999875
Cldn6	0.569304	-1.61233	0.953745	-1.69052	0.0909284	0.999875
Gm38922	13.6843	-1.61011	0.5087	-3.16515	0.00155001	0.513323
Mir652	0.826807	-1.60693	0.909317	-1.76718	0.0771977	0.999875
Gm33951	0.326793	-1.60599	1.60935	-0.997917	0.31832	0.999875
Gm23105	0.727684	-1.60486	0.749183	-2.14214	0.0321821	0.920253
Ifnab	0.65032	-1.60474	0.852731	-1.88188	0.0598517	0.999875
Trim30c	86.0054	-1.60094	0.432765	-3.69932	0.000216175	0.513323
Gm6377	8.8222	-1.60065	0.470339	-3.40318	0.000666067	0.513323
Lrcol1	0.321	-1.5946	1.43036	-1.11483	0.264923	0.999875
Smok2a	0.723724	-1.59374	0.857198	-1.85924	0.0629928	0.999875
Rny1	0.638734	-1.59119	0.735989	-2.16198	0.0306195	0.907832
Ldc1	3.44778	-1.59081	0.673009	-2.36373	0.0180919	0.817369
Gm39361	1.09665	-1.58895	0.755073	-2.10437	0.0353462	0.937967
Gm29878	0.566465	-1.5878	1.70209	-0.932853	0.350896	0.999875
Zfp987	0.6269	-1.5872	0.892211	-1.77895	0.0752475	0.999875
Kpna7	0.386904	-1.58713	0.967019	-1.64126	0.100743	0.999875
Gm53233	30.8566	-1.58611	0.479897	-3.3051	0.00094942	0.513323
4930448I18Rik	0.271637	-1.57808	1.87414	-0.842025	0.399774	0.999875
Gm12320	0.798533	-1.57675	1.01556	-1.55258	0.120523	0.999875
Gm19277	1.08923	-1.57468	0.950579	-1.65655	0.0976101	0.999875
Gm32886	0.64284	-1.57175	0.987888	-1.59102	0.111604	0.999875
Gm34606	1.71551	-1.57142	0.710289	-2.21237	0.0269412	0.88987
Cyp4a12b	0.318396	-1.57052	2.54859	-0.616229	0.537743	0.999875
2310065F04Rik	0.370639	-1.5694	1.29099	-1.21565	0.224117	0.999875
Gm12984	1.28033	-1.5672	0.990596	-1.58208	0.113632	0.999875
Gm39364	0.265783	-1.56652	2.14772	-0.729385	0.465766	0.999875
Atp6v0d2	0.77602	-1.56632	1.07448	-1.45775	0.14491	0.999875
Clec4e	33.234	-1.56603	0.475013	-3.29682	0.000977863	0.513323
Gm40324	1.87031	-1.56581	0.652885	-2.3983	0.0164714	0.789326
Cfap97d1	0.496803	-1.56527	0.969724	-1.61414	0.106498	0.999875
Gm30159	0.504019	-1.56504	0.95104	-1.64561	0.0998447	0.999875
Gm23305	0.629669	-1.56356	1.15388	-1.35505	0.175403	0.999875
Rnf212	0.264709	-1.56256	1.8589	-0.840583	0.400581	0.999875
n-TSgct8	1.31371	-1.56147	0.6551	-2.38356	0.0171461	0.797119
Gm36234	0.663108	-1.56108	0.904092	-1.72668	0.0842247	0.999875
Gm34222	0.707904	-1.55977	0.987592	-1.57936	0.114252	0.999875
Chil4	4.59149	-1.55759	0.505924	-3.07871	0.00207899	0.513323
Gm33248	0.424594	-1.55549	1.18246	-1.31547	0.188351	0.999875
Gm53530	0.572423	-1.55536	1.13827	-1.36642	0.171806	0.999875
Gm32806	2.39205	-1.55105	0.447577	-3.46544	0.000529368	0.513323
Aqp8	0.567587	-1.55001	1.91238	-0.810511	0.417647	0.999875
Serpinb7	0.425442	-1.54957	2.14632	-0.721967	0.470315	0.999875
Slamf7	343.282	-1.54639	0.442589	-3.49397	0.00047589	0.513323
1700027F09Rik	0.36983	-1.5451	1.86139	-0.830079	0.406494	0.999875
Amtn	0.434307	-1.54431	1.88992	-0.817129	0.413855	0.999875
Msantd5	0.570441	-1.54419	1.12157	-1.37681	0.168572	0.999875
Trgj4	0.632214	-1.54413	1.19166	-1.29577	0.195054	0.999875
Gm30806	0.884693	-1.54319	1.10176	-1.40066	0.161316	0.999875
Il36g	4.18378	-1.54133	0.694421	-2.2196	0.0264462	0.884923
Gm9867	0.504806	-1.54032	1.12103	-1.37403	0.169433	0.999875
Phlda2	0.975021	-1.53967	0.841497	-1.82967	0.0672986	0.999875
Mir12189	2.80333	-1.539	0.433239	-3.55231	0.000381859	0.513323
Percc1	0.764219	-1.53687	0.811455	-1.89397	0.0582295	0.999875
LOC101055663	1.21941	-1.5346	0.890701	-1.72292	0.0849036	0.999875
Cd177	12.344	-1.53399	0.53882	-2.84694	0.00441419	0.5934
Gm41235	28.4036	-1.53374	0.491134	-3.12285	0.0017911	0.513323
Gm29538	0.366432	-1.53045	1.65697	-0.923644	0.355672	0.999875
Gm52674	0.313217	-1.5301	1.62115	-0.943837	0.345253	0.999875
Gm54070	1.17378	-1.52956	0.90849	-1.68363	0.0922535	0.999875
Gm32468	0.713185	-1.52752	1.03481	-1.47613	0.139909	0.999875
Speer4f1	0.258985	-1.52545	2.9564	-0.515981	0.605867	0.999875
Unc93a2	4.07524	-1.51898	0.734269	-2.0687	0.0385746	0.963542
Gm54234	1.07884	-1.51754	0.891604	-1.70203	0.0887499	0.999875
Prss34	0.306371	-1.51514	1.64148	-0.923036	0.355988	0.999875
Fbxw25	0.312147	-1.51354	1.62847	-0.929424	0.352669	0.999875
Or6d13	0.25692	-1.51266	2.95667	-0.511611	0.608923	0.999875
Gm31678	0.304784	-1.51045	2.15895	-0.699621	0.484164	0.999875
Gm36669	0.253947	-1.50984	2.16303	-0.69802	0.485165	0.999875
Krtap17-1	0.313111	-1.5094	1.42902	-1.05625	0.290853	0.999875
n-THgtg8	0.541244	-1.50813	0.777577	-1.93953	0.052437	0.999875
4933440J02Rik	0.73911	-1.50507	1.34214	-1.1214	0.262117	0.999875
Gm36535	1.83537	-1.50482	0.77857	-1.9328	0.0532612	0.999875
Gm52350	2.37699	-1.50328	0.596571	-2.51987	0.0117398	0.725202
Gm6416	0.421622	-1.5	1.47047	-1.02008	0.307691	0.999875
AU018091	0.306829	-1.49927	2.17859	-0.688183	0.491338	0.999875
Clec4d	17.7462	-1.49913	0.445182	-3.36746	0.000758631	0.513323
Zfp572	1.32957	-1.49568	0.574646	-2.60278	0.00924726	0.701241
Mir7008	1.50399	-1.49464	0.508739	-2.93794	0.00330404	0.531897
En1	0.356658	-1.49464	1.15903	-1.28956	0.197202	0.999875
Gm54313	1.15038	-1.49429	0.72125	-2.0718	0.0382841	0.963542
Gm33439	0.36283	-1.4933	1.67882	-0.889495	0.373737	0.999875
Pglyrp4	0.482181	-1.49186	1.47474	-1.01161	0.311725	0.999875
Gm53314	1.03787	-1.4912	0.791794	-1.88332	0.0596568	0.999875
Gm39909	0.780778	-1.48795	1.07146	-1.38871	0.16492	0.999875
Ces2d-ps	0.307773	-1.48787	1.87851	-0.792046	0.428334	0.999875
Gm22294	0.252008	-1.48743	1.85799	-0.800557	0.423388	0.999875
Gm46628	0.684031	-1.48681	1.17773	-1.26243	0.206794	0.999875
Gm39082	0.300614	-1.48586	1.43828	-1.03308	0.301566	0.999875
Gm21859	1.13031	-1.48225	0.858228	-1.72711	0.0841478	0.999875
4930542C21Rik	0.844806	-1.48183	1.12219	-1.32048	0.186676	0.999875
Gm34819	1.22684	-1.48048	0.843436	-1.7553	0.0792082	0.999875
Klra9	4.51999	-1.47993	0.530348	-2.79048	0.00526292	0.621496
Gm30582	1.29716	-1.4791	0.673225	-2.19704	0.0280176	0.895423
4933428C19Rik	1.17031	-1.4787	1.04443	-1.4158	0.156834	0.999875
Gm35268	1.37441	-1.47859	0.748317	-1.97589	0.0481672	0.999875
Mageb18	0.305765	-1.47749	1.2665	-1.16659	0.243376	0.999875
Ccl7	141.511	-1.4769	0.450952	-3.27508	0.00105634	0.513323
BC024386	1.04042	-1.47634	0.815847	-1.80958	0.0703604	0.999875
Uncx	2.32617	-1.47523	0.891459	-1.65485	0.0979547	0.999875
Gm31531	0.941442	-1.47519	0.658303	-2.24089	0.0250329	0.871776
Gm38947	0.853318	-1.47504	0.679821	-2.16974	0.0300264	0.905822
Anxa2r2	2.41739	-1.47411	0.684318	-2.15412	0.0312304	0.913418
Gm30381	0.469563	-1.47362	0.922876	-1.59677	0.110316	0.999875
Esx1	1.98413	-1.47245	0.8211	-1.79326	0.0729313	0.999875
Gm32552	0.591938	-1.47017	0.971906	-1.51267	0.130363	0.999875
n-TGtcc1	0.482885	-1.46898	1.33783	-1.09803	0.27219	0.999875
Gm36651	1.27682	-1.46815	0.891407	-1.64701	0.0995563	0.999875
Brs3	0.605196	-1.46662	1.20218	-1.21996	0.222478	0.999875
Pax4	0.601943	-1.46645	0.885984	-1.65517	0.0978904	0.999875
Gm24292	0.413686	-1.46636	1.20019	-1.22177	0.221795	0.999875
Gm54143	0.921912	-1.46341	0.744532	-1.96554	0.0493516	0.999875
Gm53631	1.38608	-1.46323	0.586807	-2.49355	0.0126474	0.741241
Gm32513	0.53351	-1.46322	1.12229	-1.30379	0.192307	0.999875
Oasl1	509.013	-1.46301	0.422001	-3.46683	0.000526631	0.513323
4930557F10Rik	0.358931	-1.4626	1.85074	-0.79028	0.429364	0.999875
Tpsb2	0.851358	-1.46207	0.776107	-1.88386	0.0595843	0.999875
Gm50137	1.36841	-1.46109	0.684718	-2.13386	0.0328545	0.921605
4933427D06Rik	1.37593	-1.46108	0.613686	-2.38082	0.0172741	0.800227
1700095A13Rik	0.53349	-1.46084	0.946727	-1.54305	0.12282	0.999875
Mir302a	0.351744	-1.46029	0.9573	-1.52543	0.127152	0.999875
Gm6040	0.536294	-1.459	0.945771	-1.54266	0.122913	0.999875
Gm36548	0.472386	-1.45876	1.09089	-1.33722	0.181151	0.999875
Gm39138	0.75146	-1.45851	1.15809	-1.2594	0.207884	0.999875
Oas3	764.847	-1.45298	0.399495	-3.63705	0.000275783	0.513323
Gm31493	6.20111	-1.45232	0.553661	-2.62312	0.00871282	0.69686
Or8s2	0.301309	-1.44844	1.61724	-0.895624	0.370454	0.999875
Mir19a	0.600464	-1.44807	0.878279	-1.64876	0.0991967	0.999875
Prr23a3	0.475626	-1.4471	1.20995	-1.196	0.231698	0.999875
Ms4a8a	9.73327	-1.44376	0.544122	-2.65338	0.00796908	0.691847
Gm32052	0.522783	-1.44302	1.11493	-1.29427	0.195572	0.999875
LOC100038987	1.46141	-1.44268	0.817382	-1.765	0.0775638	0.999875
Gm46657	0.654741	-1.44255	0.903069	-1.59738	0.11018	0.999875
Gm9182	0.596666	-1.44216	1.00594	-1.43364	0.151674	0.999875
Gm53383	0.474987	-1.44003	1.20052	-1.1995	0.230333	0.999875
Foxa2	0.297262	-1.44002	1.85839	-0.774874	0.438414	0.999875
Mir147	6.50298	-1.43992	0.486166	-2.96178	0.00305867	0.524315
Nipal1	2.70734	-1.43912	0.613032	-2.34754	0.0188979	0.827712
Gm53927	1.50276	-1.43733	0.595243	-2.41469	0.0157487	0.780806
Septin14	0.735015	-1.43705	0.900805	-1.5953	0.110646	0.999875
Gm32356	1.01725	-1.42863	1.02124	-1.39892	0.161838	0.999875
n-TCgca39	0.237391	-1.42823	2.19222	-0.651498	0.514725	0.999875
Stfa2l1	0.397159	-1.42633	1.87355	-0.761294	0.446482	0.999875
Mir6397	0.528146	-1.42423	1.14216	-1.24697	0.21241	0.999875
Gpr15	16.1552	-1.42029	0.387495	-3.6653	0.000247045	0.513323
Ifi208	274.371	-1.41982	0.42761	-3.32036	0.000899003	0.513323
Gm39349	0.578049	-1.41804	1.07066	-1.32446	0.185352	0.999875
Gm34337	0.389043	-1.41217	1.28381	-1.09999	0.271336	0.999875
Gm54296	0.824325	-1.41173	0.885692	-1.59393	0.110952	0.999875
Mir7051	0.741824	-1.41157	0.792097	-1.78207	0.0747386	0.999875
Gm40491	2.52399	-1.41078	0.561919	-2.51065	0.0120509	0.731947
Gm30062	0.751956	-1.41014	0.821952	-1.7156	0.0862348	0.999875
Mir7062	0.746201	-1.40828	0.823078	-1.711	0.0870819	0.999875
Mir141	0.23196	-1.4079	2.95828	-0.475919	0.634132	0.999875
Gm41040	0.462527	-1.40718	1.49087	-0.943865	0.345239	0.999875
Gm33089	0.988043	-1.40566	0.644931	-2.17956	0.0292904	0.904039
Gm45351	1.07969	-1.40551	0.913053	-1.53936	0.123718	0.999875
Gm42004	0.668362	-1.40539	0.88183	-1.59372	0.110998	0.999875
Gm5316	0.336781	-1.40524	1.64932	-0.852012	0.394207	0.999875
Amy2b	0.730291	-1.40513	0.908946	-1.54589	0.12213	0.999875
Ms4a4c	365.663	-1.40415	0.446023	-3.14817	0.00164298	0.513323
Gm36822	1.54395	-1.40288	0.76082	-1.8439	0.0651971	0.999875
Mmp12	9.04398	-1.40231	0.710927	-1.97252	0.0485507	0.999875
Smim34	0.870618	-1.40129	1.06045	-1.32142	0.186362	0.999875
Ccl4	81.9876	-1.40101	0.456778	-3.06716	0.00216102	0.513323
Ifi205	223.064	-1.39991	0.431141	-3.24698	0.00116637	0.513323
Gm26288	0.288487	-1.39983	2.19588	-0.637481	0.523812	0.999875
Gm32708	0.338724	-1.39885	1.61915	-0.863942	0.38762	0.999875
Mroh9	0.511111	-1.39849	1.69019	-0.827419	0.408	0.999875
Cmtm2b	0.581977	-1.39721	0.846358	-1.65085	0.0987687	0.999875
Gpr141	66.4837	-1.39681	0.464184	-3.00917	0.00261963	0.524315
Gm50597	3.47573	-1.39626	0.533134	-2.61897	0.00881951	0.700107
Gm40153	0.45827	-1.39574	1.08374	-1.2879	0.197782	0.999875
Cd300ld3	3.77656	-1.39536	0.713089	-1.95678	0.050373	0.999875
Tarm1	25.2948	-1.39392	0.432924	-3.21977	0.00128293	0.513323
1700064J06Rik	0.227633	-1.39364	2.95841	-0.471078	0.637585	0.999875
Gm22317	1.78468	-1.3925	2.08416	-0.668133	0.504049	0.999875
9830132P13Rik	0.652175	-1.38672	0.905592	-1.53129	0.125699	0.999875
Gm34114	0.450896	-1.38649	1.35291	-1.02482	0.305446	0.999875
Snord116l11	0.721298	-1.38202	0.83548	-1.65416	0.0980947	0.999875
Mgarp	0.803404	-1.38179	0.812453	-1.70076	0.0889886	0.999875
Ly6c2	675.591	-1.38155	0.43242	-3.19492	0.00139871	0.513323
Krtap12-1	0.72535	-1.38119	1.7565	-0.786334	0.431672	0.999875
Saa3	22.6582	-1.37956	0.436322	-3.16179	0.00156803	0.513323
Ms4a20	1.08167	-1.37794	1.0178	-1.35384	0.175788	0.999875
AA684185	0.331043	-1.3774	1.27015	-1.08444	0.278171	0.999875
Gm45919	1.21499	-1.37733	0.696151	-1.97849	0.0478732	0.999875
Cdrt4os1	0.875773	-1.37713	0.813588	-1.69266	0.0905196	0.999875
Gm35846	0.569948	-1.37701	1.09525	-1.25726	0.20866	0.999875
Gm31458	0.978325	-1.37661	0.706585	-1.94825	0.0513847	0.999875
Gm14461	0.513267	-1.37646	1.13354	-1.21431	0.224631	0.999875
Gm10100	0.390012	-1.37419	1.49012	-0.922198	0.356425	0.999875
Gm41326	0.585937	-1.37256	1.21432	-1.13031	0.258344	0.999875
Gm14064	0.327872	-1.37152	1.86833	-0.734087	0.462896	0.999875
Gm33236	0.575167	-1.3709	0.992459	-1.38131	0.167182	0.999875
Gm35986	0.497526	-1.36898	1.33274	-1.02719	0.304332	0.999875
A530064D06Rik	16.7737	-1.36739	0.511107	-2.67535	0.00746516	0.691847
Slc28a2	64.1771	-1.3672	0.395556	-3.4564	0.000547439	0.513323
Gm53432	0.945335	-1.3666	0.708538	-1.92877	0.0537596	0.999875
S100a9	5.38251	-1.36599	0.570218	-2.39556	0.0165951	0.790621
Gm6150	0.703257	-1.36485	0.97909	-1.394	0.163318	0.999875
Or2ak7	0.653952	-1.36474	0.891166	-1.53141	0.125669	0.999875
Otol1	0.340955	-1.36207	1.45798	-0.934218	0.350192	0.999875
n-TKctt24	0.569752	-1.36171	1.09001	-1.24927	0.211567	0.999875
Gm32499	0.890577	-1.36064	0.765782	-1.77679	0.0756024	0.999875
Grk1	1.02833	-1.36045	0.729255	-1.86553	0.0621069	0.999875
Klrc3	11.6853	-1.35924	0.531921	-2.55534	0.0106085	0.723347
Sp140l1	17.8469	-1.35907	0.436255	-3.11531	0.00183753	0.513323
Gm33056	0.333083	-1.35899	1.14578	-1.18608	0.235591	0.999875
Gm38966	0.38392	-1.3582	1.51409	-0.897042	0.369697	0.999875
Usp17la	0.497935	-1.35729	1.25467	-1.08179	0.279348	0.999875
Lilrb4b	191.544	-1.35694	0.395195	-3.4336	0.00059562	0.513323
Gm11240	0.565542	-1.35502	1.05561	-1.28363	0.19927	0.999875
Gm33929	1.18447	-1.35395	0.841515	-1.60894	0.107629	0.999875
Misfa	1.14994	-1.35313	0.821591	-1.64697	0.0995652	0.999875
D930032P07Rik	0.839998	-1.35309	0.770934	-1.75514	0.0792359	0.999875
Gm29972	0.661015	-1.35294	0.99511	-1.35958	0.173961	0.999875
Gm34746	0.331044	-1.35247	1.63778	-0.825793	0.408922	0.999875
Gm54295	0.279617	-1.35122	2.95703	-0.456952	0.647705	0.999875
Gm34044	0.222796	-1.35104	2.62149	-0.515372	0.606293	0.999875
Gm32512	0.222819	-1.35102	2.60904	-0.517824	0.604581	0.999875
Gm25683	1.06021	-1.35084	0.695424	-1.94248	0.0520796	0.999875
Gm30397	0.236055	-1.3502	2.18726	-0.617299	0.537038	0.999875
Gm41471	0.233014	-1.35017	2.1785	-0.619771	0.535409	0.999875
Gm14133	1.45637	-1.34988	0.695402	-1.94114	0.0522408	0.999875
Gm23406	0.240469	-1.34792	1.6162	-0.83401	0.404275	0.999875
Gm35995	0.231162	-1.34697	2.17635	-0.618912	0.535974	0.999875
Gm46013	0.231301	-1.34624	1.85995	-0.723806	0.469185	0.999875
Mx1	616.522	-1.34477	0.390488	-3.44381	0.000573575	0.513323
Gm19782	0.323966	-1.34345	1.27794	-1.05126	0.293139	0.999875
Tspan8	0.772912	-1.34162	1.00791	-1.33109	0.183158	0.999875
Gm5576	0.394706	-1.34136	1.33745	-1.00292	0.315899	0.999875
Nos2	133.703	-1.34084	0.421972	-3.17755	0.00148527	0.513323
Cplx4	0.230817	-1.33966	2.20403	-0.607822	0.543305	0.999875
Aqp3	2.80538	-1.33811	0.537285	-2.4905	0.0127562	0.742024
Gm54314	0.71534	-1.33652	0.966711	-1.38254	0.166805	0.999875
Prss33	1.31526	-1.33396	0.646674	-2.0628	0.0391314	0.963542
Gm53807	0.447126	-1.33318	1.22082	-1.09204	0.274817	0.999875
Gm38411	0.631688	-1.33157	0.928532	-1.43406	0.151555	0.999875
Gm31814	0.771638	-1.32956	1.04093	-1.27729	0.2015	0.999875
Rtp1	2.39535	-1.32948	0.667196	-1.99264	0.0463003	0.999166
Gm30821	0.436083	-1.32936	1.66993	-0.796055	0.426	0.999875
Gm31954	2.88027	-1.3283	0.575799	-2.30687	0.0210618	0.839623
Gm51592	0.8593	-1.32817	0.718319	-1.849	0.0644578	0.999875
Gm35415	0.326896	-1.32803	1.30332	-1.01896	0.30822	0.999875
Phf11a	94.7841	-1.32777	0.392942	-3.37905	0.000727375	0.513323
Gm54244	0.61637	-1.32607	1.43248	-0.925712	0.354596	0.999875
4930513D17Rik	0.627511	-1.32588	1.01296	-1.30891	0.190565	0.999875
Gm41296	0.637518	-1.32576	0.919774	-1.4414	0.149471	0.999875
Gm51475	0.84415	-1.32537	1.08217	-1.22474	0.220673	0.999875
Gm32988	0.835854	-1.32527	0.713104	-1.85845	0.0631058	0.999875
Gm41692	0.325128	-1.32518	1.28767	-1.02913	0.303419	0.999875
n-TSaga4	0.222207	-1.32407	1.62146	-0.816593	0.414161	0.999875
Aox2	3.8684	-1.32381	0.561802	-2.35636	0.0184549	0.819734
n-TPtgg5	0.27225	-1.32256	1.42219	-0.929947	0.352398	0.999875
Trav6-1	0.208416	-1.32116	2.6721	-0.494428	0.621004	0.999875
Ms4a4a	34.834	-1.32102	0.392794	-3.36315	0.000770597	0.513323
Gm5907	0.86277	-1.31931	0.663075	-1.98968	0.0466264	0.999166
Gm26627	2.44816	-1.31922	0.484007	-2.72562	0.00641814	0.659782
Skor2	0.98047	-1.31862	0.866986	-1.52093	0.128278	0.999875
Or4d10c	0.705425	-1.31821	0.819216	-1.60911	0.107593	0.999875
Gm3409	0.43682	-1.31749	1.47181	-0.895153	0.370705	0.999875
Gm22337	0.267879	-1.31482	1.45338	-0.904662	0.365645	0.999875
Gm29955	0.31451	-1.3146	1.87453	-0.701297	0.483118	0.999875
Mefv	75.6755	-1.31417	0.508408	-2.58486	0.00974173	0.71341
Or10aa1	1.86614	-1.3137	0.816446	-1.60905	0.107605	0.999875
Gm46320	0.326337	-1.31302	1.14814	-1.1436	0.252788	0.999875
Gm39914	0.378105	-1.3124	1.4639	-0.896507	0.369982	0.999875
Gm35062	1.6458	-1.31161	0.840605	-1.56031	0.118686	0.999875
Cdhr5	2.53963	-1.31122	0.613506	-2.13727	0.0325764	0.920253
Gm35634	0.700118	-1.31113	1.0454	-1.25419	0.209774	0.999875
Cd200r2	0.550088	-1.31051	0.982481	-1.33388	0.182243	0.999875
Or12j4	0.322377	-1.3072	1.85587	-0.704362	0.481207	0.999875
Gm35895	0.22388	-1.30622	1.40974	-0.926569	0.354151	0.999875
Gm22977	0.205724	-1.30622	2.959	-0.441439	0.658895	0.999875
Gm34646	0.205724	-1.30622	2.959	-0.441439	0.658895	0.999875
LOC118568148	0.262658	-1.30611	1.88839	-0.691652	0.489156	0.999875
Gm53640	0.961976	-1.30605	0.761263	-1.71563	0.086229	0.999875
Gm35551	11.785	-1.30529	0.444266	-2.93808	0.00330248	0.531897
LOC118568397	12.6917	-1.30357	0.412107	-3.16318	0.00156056	0.513323
Tspo2	0.373799	-1.30353	1.17808	-1.10649	0.268517	0.999875
A630012P03Rik	10.5712	-1.3035	0.425576	-3.0629	0.002192	0.513323
1700095A21Rik	0.37297	-1.30264	1.07341	-1.21355	0.22492	0.999875
Nat3	0.264137	-1.30094	1.42323	-0.914075	0.360677	0.999875
Ifi214	22.6192	-1.30019	0.411075	-3.1629	0.00156206	0.513323
Slfn1	221.121	-1.29982	0.436787	-2.97586	0.00292168	0.524315
LOC118568047	0.753547	-1.29939	0.958312	-1.35592	0.175126	0.999875
n-TNgtt3	0.201827	-1.29853	2.95903	-0.438838	0.660779	0.999875
Serpinb5	0.439826	-1.29828	1.20087	-1.08112	0.279645	0.999875
Ccl2	193.924	-1.2978	0.396844	-3.27031	0.0010743	0.513323
Gm41109	0.377701	-1.29731	1.29695	-1.00028	0.317177	0.999875
Tent5d	0.774081	-1.29626	0.722708	-1.79362	0.0728739	0.999875
Gm12511	0.501466	-1.29587	1.00081	-1.29483	0.19538	0.999875
Ly6a2	15.2946	-1.29566	0.43197	-2.99941	0.00270503	0.524315
Gcnt3	0.851953	-1.29401	0.692371	-1.86896	0.0616289	0.999875
Xcl1	6.33285	-1.29352	0.405476	-3.19012	0.00142216	0.513323
Sycp1	0.377443	-1.29263	1.65037	-0.783236	0.433489	0.999875
Trav10	0.325229	-1.29241	1.42668	-0.905888	0.364995	0.999875
Cd69	79.8306	-1.29155	0.449545	-2.87303	0.00406559	0.568399
Ifi211	464.468	-1.29005	0.378501	-3.40833	0.000653623	0.513323
Duoxa2	0.944746	-1.28943	0.855441	-1.50733	0.131727	0.999875
LOC100041877	0.32016	-1.28865	1.15606	-1.11469	0.264982	0.999875
Gm53465	0.31397	-1.28853	1.28398	-1.00355	0.315597	0.999875
Gm31369	1.38875	-1.28841	0.762779	-1.6891	0.0912002	0.999875
Gm11292	0.215263	-1.2874	1.86626	-0.689827	0.490303	0.999875
Cyp1a2	0.430411	-1.28607	1.53526	-0.837685	0.402207	0.999875
Gm53723	0.759469	-1.28592	1.13437	-1.1336	0.256963	0.999875
Btnl9	1.39582	-1.28571	0.693112	-1.85498	0.0635995	0.999875
Actbl2	1.19724	-1.28551	0.642199	-2.00173	0.0453134	0.995305
Gm52672	0.500291	-1.28548	1.04408	-1.2312	0.218247	0.999875
Ighv6-3	0.957515	-1.28516	0.841329	-1.52753	0.126629	0.999875
Gm10522	0.566162	-1.28387	1.22988	-1.0439	0.296533	0.999875
Slc13a2	0.49347	-1.28384	1.12152	-1.14473	0.252319	0.999875
Muc16	0.426676	-1.28344	1.18787	-1.08045	0.279942	0.999875
Mir6386	0.849149	-1.28318	0.793156	-1.61782	0.105702	0.999875
Slc28a2b	4.84224	-1.28132	0.481523	-2.66098	0.00779131	0.691847
Fgf6	0.204343	-1.28101	1.88426	-0.679849	0.4966	0.999875
Mir467e	1.22684	-1.28067	0.800827	-1.59919	0.109779	0.999875
Gm23422	0.373016	-1.28037	1.33279	-0.960667	0.33672	0.999875
Slc34a2	2.85051	-1.27781	0.5761	-2.21803	0.0265529	0.885147
Tex44	1.48635	-1.27742	0.623677	-2.04822	0.0405389	0.967656
Gm31530	0.314339	-1.27634	1.86304	-0.685087	0.493289	0.999875
Traj53	0.680203	-1.27628	0.890895	-1.43259	0.151976	0.999875
Gm40296	0.76705	-1.27601	0.814022	-1.56754	0.116989	0.999875
Gm21370	42.7987	-1.27554	0.399149	-3.19564	0.00139519	0.513323
Ftdc1	0.624194	-1.27446	1.00117	-1.27297	0.203028	0.999875
Gm57813	1.31228	-1.27397	0.708101	-1.79914	0.0719965	0.999875
9830107B12Rik	1.12586	-1.27369	0.842411	-1.51195	0.130545	0.999875
Gm34026	0.305634	-1.27242	1.14639	-1.10994	0.267024	0.999875
Gm32683	0.421792	-1.27173	0.998296	-1.2739	0.2027	0.999875
Gm38838	0.596906	-1.26766	0.813576	-1.55814	0.1192	0.999875
H2al1k	0.908813	-1.26703	0.711044	-1.78192	0.0747618	0.999875
Cryaa	1.52118	-1.26622	0.739825	-1.71152	0.0869858	0.999875
Ifi209	456.978	-1.26384	0.388953	-3.24933	0.00115678	0.513323
Gm57618	3.0371	-1.26331	0.635215	-1.98879	0.0467244	0.999166
Hotairm1	0.371349	-1.26309	1.04802	-1.20521	0.228122	0.999875
Gm28863	6.40001	-1.26301	0.341361	-3.69993	0.000215663	0.513323
Gm40924	1.17998	-1.26296	0.894441	-1.41201	0.157947	0.999875
Rgs1	40.2644	-1.2629	0.441995	-2.85727	0.00427306	0.584606
Gm36430	15.3991	-1.26289	0.350128	-3.60694	0.000309835	0.513323
Gm40645	39.3889	-1.26152	0.395117	-3.19278	0.00140909	0.513323
Gm22807	0.777658	-1.26073	1.21293	-1.0394	0.298617	0.999875
Trgj1	0.257542	-1.25972	1.60691	-0.78394	0.433075	0.999875
Pira2	28.8193	-1.25967	0.450901	-2.79368	0.0052112	0.621496
Gm36631	1.2666	-1.25948	0.834818	-1.50869	0.131379	0.999875
Faiml	0.202377	-1.25875	2.22626	-0.565412	0.571794	0.999875
Ms4a6d	283.117	-1.25875	0.386167	-3.2596	0.00111569	0.513323
Gm40509	0.254517	-1.25739	1.87222	-0.671605	0.501835	0.999875
Traj47	0.688746	-1.25731	0.868936	-1.44696	0.147909	0.999875
Cd300e	6.10276	-1.25703	0.451234	-2.78575	0.00534033	0.621496
Trdv2-1	0.202054	-1.25696	2.95918	-0.424768	0.671006	0.999875
Ptx3	91.7002	-1.2566	0.353146	-3.55829	0.000373272	0.513323
Gm38525	47.275	-1.25599	0.355979	-3.52826	0.000418306	0.513323
Gm30396	5.25709	-1.25565	0.399179	-3.14558	0.00165759	0.513323
Gm41241	0.378793	-1.25469	1.17823	-1.06489	0.286924	0.999875
Gm11166	4.4332	-1.25455	0.420086	-2.98642	0.00282269	0.524315
Gm24613	0.610444	-1.25455	0.864231	-1.45164	0.146603	0.999875
Hormad1	0.479697	-1.25223	1.23144	-1.01688	0.309208	0.999875
4933404G15Rik	0.606799	-1.25172	0.996164	-1.25654	0.208919	0.999875
Gm39159	0.480837	-1.25117	1.03294	-1.21127	0.225792	0.999875
Gm33905	1.15561	-1.25032	0.746545	-1.67481	0.0939708	0.999875
Gm25362	0.314609	-1.24938	1.66632	-0.749782	0.453386	0.999875
Gm33424	0.535731	-1.2492	1.01384	-1.23215	0.217893	0.999875
Gm31889	2.86779	-1.24866	0.387822	-3.21968	0.00128336	0.513323
Gm42379	0.361298	-1.24819	1.89413	-0.65898	0.509909	0.999875
2810030D12Rik	0.744553	-1.24703	0.767521	-1.62475	0.104215	0.999875
Gm30083	0.415567	-1.24653	1.48843	-0.837477	0.402325	0.999875
Gm2233	0.35928	-1.24549	1.87971	-0.662596	0.507589	0.999875
2310015A16Rik	0.753511	-1.24117	0.81211	-1.52832	0.126433	0.999875
A530040E14Rik	80.0416	-1.24116	0.36688	-3.38301	0.000716963	0.513323
1700072I22Rik	0.67461	-1.23967	0.84819	-1.46155	0.143864	0.999875
Gm33998	0.302292	-1.23904	1.28929	-0.961019	0.336543	0.999875
Calhm6	92.8089	-1.23799	0.397351	-3.1156	0.00183571	0.513323
Or2h1b	0.300412	-1.23785	1.42815	-0.866755	0.386076	0.999875
Spata31e2	0.535889	-1.23762	1.39015	-0.89028	0.373316	0.999875
Mir3471-2	0.537235	-1.2372	1.1504	-1.07544	0.282176	0.999875
Gm53567	0.420348	-1.23625	1.30834	-0.944899	0.34471	0.999875
Gm25089	0.827341	-1.23625	0.90826	-1.36112	0.173477	0.999875
Gm32093	0.479388	-1.23426	0.946307	-1.30429	0.192135	0.999875
Ceacam20	0.406106	-1.23355	1.19788	-1.02977	0.303117	0.999875
Trav7d-4	0.309292	-1.23014	1.64574	-0.747469	0.45478	0.999875
Ifi203	582.329	-1.22931	0.39831	-3.08632	0.00202649	0.513323
Gm33860	0.535164	-1.22886	1.37498	-0.893732	0.371465	0.999875
Gm39311	0.314548	-1.22847	1.41664	-0.867166	0.385851	0.999875
Gm25831	0.739573	-1.22566	0.879502	-1.39358	0.163444	0.999875
Gm16223	1.43059	-1.22506	0.688016	-1.78057	0.0749821	0.999875
Slfn10-ps	100.025	-1.22208	0.385611	-3.1692	0.0015286	0.513323
Ifi213	749.088	-1.22171	0.375213	-3.25605	0.00112975	0.513323
Gm35118	0.756661	-1.2204	1.028	-1.18716	0.235166	0.999875
Gm41127	0.309679	-1.21978	1.89983	-0.642049	0.520841	0.999875
Gm6878	0.592255	-1.21944	1.20827	-1.00924	0.312857	0.999875
Mir6929	0.893765	-1.21903	0.671179	-1.81625	0.0693324	0.999875
Gm35112	0.308598	-1.21749	2.1792	-0.558688	0.576375	0.999875
Mndal	355.018	-1.21732	0.389825	-3.12273	0.00179183	0.513323
Gm6625	0.467135	-1.21728	0.872958	-1.39443	0.163189	0.999875
Gm30435	2.4445	-1.21614	0.460501	-2.64091	0.0082684	0.696355
Gjb4	0.743994	-1.21495	0.843066	-1.44111	0.149554	0.999875
Gm53244	1.01739	-1.2144	0.846447	-1.4347	0.151372	0.999875
Gm51490	0.596054	-1.21401	0.859519	-1.41243	0.157823	0.999875
Gm5431	154.115	-1.21387	0.340165	-3.56848	0.000359062	0.513323
Mir7676-1	11.6853	-1.21281	0.41492	-2.923	0.00346671	0.544657
Slc7a9	0.664612	-1.21214	0.872009	-1.39006	0.164512	0.999875
Anxa1	31.5199	-1.21136	0.342197	-3.53994	0.000400217	0.513323
Ms4a7	121.448	-1.21098	0.414263	-2.92321	0.00346443	0.544657
Gm22265	1.13454	-1.2108	0.730146	-1.65829	0.0972586	0.999875
Spag11a	0.356703	-1.20897	1.63861	-0.737803	0.460634	0.999875
Or1s2	0.242992	-1.2072	2.95878	-0.408004	0.683271	0.999875
Gm22972	0.412179	-1.20687	1.19021	-1.014	0.310584	0.999875
Ifi206	544.421	-1.20636	0.370334	-3.2575	0.00112397	0.513323
Ighv8-12	0.245674	-1.20595	2.19754	-0.548773	0.583161	0.999875
Gm39281	0.67488	-1.20574	1.12127	-1.07533	0.282225	0.999875
Gm32089	1.16606	-1.20453	0.745132	-1.61654	0.105978	0.999875
Ear2	1.75759	-1.20433	0.588526	-2.04634	0.0407228	0.967656
Gm31618	0.264476	-1.20415	2.19141	-0.549488	0.582671	0.999875
Gm31746	0.80662	-1.20296	0.815144	-1.47576	0.140007	0.999875
Gm13715	3.01406	-1.20288	0.537344	-2.23857	0.0251838	0.874654
Gm34016	0.358881	-1.20238	1.8757	-0.641029	0.521504	0.999875
Gm39494	0.251846	-1.20234	1.63038	-0.737457	0.460844	0.999875
Gm13415	0.588277	-1.20232	1.01844	-1.18054	0.237784	0.999875
Gm36161	43.7977	-1.20212	0.444177	-2.70639	0.00680191	0.670693
Otx2os1	1.01894	-1.20166	1.09515	-1.09725	0.272531	0.999875
Gm34157	1.54879	-1.20155	0.694188	-1.73087	0.0834745	0.999875
Dpep2	24.1871	-1.2014	0.406291	-2.957	0.00310648	0.524315
LOC118568473	5.24438	-1.20113	0.389495	-3.08382	0.00204362	0.513323
1700055K11Rik	0.999162	-1.20065	0.719298	-1.6692	0.0950783	0.999875
Gm40689	0.41097	-1.20036	1.21051	-0.991609	0.321388	0.999875
Gm33893	0.259098	-1.20005	1.41331	-0.849105	0.395823	0.999875
Gm33797	0.352584	-1.19861	1.67112	-0.71725	0.47322	0.999875
Gm31774	0.516417	-1.19751	1.24317	-0.963271	0.335412	0.999875
Pldi	2.83492	-1.19695	0.448101	-2.67116	0.00755902	0.691847
Gapt	4.77725	-1.19604	0.451424	-2.64948	0.00806168	0.691847
Gm13283	1.43871	-1.19574	0.763339	-1.56646	0.117242	0.999875
Gm36254	0.842827	-1.19542	0.93811	-1.27428	0.202564	0.999875
Gm36154	1.43309	-1.19316	0.807874	-1.47691	0.139699	0.999875
Gm39122	0.251753	-1.19296	1.26061	-0.946336	0.343977	0.999875
Gm33368	0.358602	-1.19273	1.15953	-1.02863	0.303652	0.999875
Gm12718	0.606357	-1.1918	0.949447	-1.25526	0.209384	0.999875
Or2v1	2.62204	-1.19115	0.749579	-1.5891	0.112038	0.999875
Anxa2r1	36.4773	-1.19114	0.401881	-2.9639	0.00303769	0.524315
Gm30641	1.66329	-1.19082	0.640059	-1.86049	0.0628159	0.999875
A230103O09Rik	1.05915	-1.18925	0.602696	-1.97322	0.0484706	0.999875
Gm53531	1.68671	-1.18759	0.891831	-1.33163	0.182983	0.999875
n-TKctt25	0.418674	-1.18732	1.09422	-1.08508	0.277885	0.999875
Gm3233	0.30537	-1.18647	1.85052	-0.641153	0.521423	0.999875
Gm36860	0.652828	-1.18586	0.939069	-1.26281	0.206658	0.999875
Gm24798	0.307249	-1.18584	1.26098	-0.940413	0.347006	0.999875
Padi3	0.867739	-1.18544	0.979591	-1.21014	0.226225	0.999875
Gm42250	2.73261	-1.18537	0.517332	-2.29132	0.0219449	0.847221
S100a5	1.01698	-1.18513	0.999589	-1.18561	0.235774	0.999875
Lilrb4a	604.335	-1.18494	0.388204	-3.05236	0.00227053	0.513683
Tfec	8.77448	-1.18487	0.456177	-2.59739	0.00939343	0.70675
Gm38772	0.357551	-1.18471	1.07047	-1.10672	0.268415	0.999875
Mir1906-2	0.797952	-1.18337	0.696559	-1.69888	0.0893417	0.999875
Gm26169	3.29971	-1.18331	0.532359	-2.22277	0.0262316	0.88235
Gm39108	0.526008	-1.1826	1.06988	-1.10535	0.269006	0.999875
Or52x1	0.88653	-1.18097	0.961941	-1.22769	0.219563	0.999875
2700089I24Rik	0.79786	-1.18094	0.708876	-1.66593	0.0957267	0.999875
Gm39927	0.351096	-1.18065	1.04835	-1.1262	0.260081	0.999875
Mab21l4	0.753463	-1.18033	0.958356	-1.23162	0.218093	0.999875
Ighv2-9-1	0.205386	-1.18029	2.95927	-0.398844	0.690008	0.999875
Rfx6	0.189313	-1.18029	2.95927	-0.398844	0.690008	0.999875
4933402J10Rik	0.218559	-1.18029	2.95927	-0.398844	0.690008	0.999875
Trbv6	0.211081	-1.18029	2.95927	-0.398844	0.690008	0.999875
D1Pas1	0.208718	-1.18023	2.63505	-0.447896	0.654228	0.999875
Gm24977	0.201514	-1.18022	2.62363	-0.449843	0.652823	0.999875
Gm41169	0.209285	-1.18022	2.60675	-0.452756	0.650724	0.999875
Tmem225	0.198131	-1.18011	2.22576	-0.530206	0.595969	0.999875
Gm32338	0.205459	-1.1801	2.20082	-0.536209	0.591814	0.999875
Gm36431	0.25116	-1.1798	1.62623	-0.725482	0.468157	0.999875
Gm2431	0.203809	-1.17973	1.61537	-0.730318	0.465196	0.999875
Gm53388	0.259055	-1.17972	1.88308	-0.626486	0.530996	0.999875
Gm35359	0.259418	-1.17972	1.88394	-0.626198	0.531185	0.999875
Gm30757	0.969455	-1.17957	0.844217	-1.39724	0.162342	0.999875
Gm34726	1.98014	-1.17941	0.762847	-1.54606	0.12209	0.999875
Gm40452	0.29282	-1.17894	2.18696	-0.539076	0.589834	0.999875
Gm6637	4.72915	-1.17705	0.461888	-2.54834	0.0108237	0.723347
Gm38924	1.05392	-1.17646	0.764371	-1.53912	0.123774	0.999875
Il22	0.406437	-1.17538	1.31116	-0.89644	0.370018	0.999875
Hotairm2	0.251774	-1.17526	1.25564	-0.93599	0.349279	0.999875
Gm32062	0.883679	-1.17525	0.866228	-1.35675	0.174862	0.999875
Gm52989	0.957898	-1.17397	0.679978	-1.72649	0.0842598	0.999875
E030044B06Rik	0.658976	-1.17367	0.787565	-1.49025	0.136158	0.999875
Cks1brt	0.192977	-1.17235	1.62656	-0.720754	0.471061	0.999875
Or2h1	1.07766	-1.17229	0.869038	-1.34896	0.177351	0.999875
Gm15348	0.187401	-1.17219	1.90901	-0.614027	0.539197	0.999875
Fgr	151.014	-1.17127	0.409885	-2.85754	0.00426934	0.584606
1700064M15Rik	1.58412	-1.17114	0.587819	-1.99234	0.0463339	0.999166
2310008N11Rik	0.457189	-1.16965	1.32735	-0.881191	0.378214	0.999875
Gm30903	0.301991	-1.16948	1.64472	-0.711051	0.477053	0.999875
Gm39403	0.34631	-1.16907	1.45192	-0.805189	0.42071	0.999875
Mir6539	1.12425	-1.16894	0.686662	-1.70236	0.0886887	0.999875
Gm42262	0.644176	-1.16828	0.7783	-1.50107	0.133338	0.999875
Itih6	0.350313	-1.16816	1.45738	-0.801546	0.422815	0.999875
Trem1	5.95222	-1.16788	0.532364	-2.19376	0.0282525	0.897704
Gm36495	2.09517	-1.16774	0.584901	-1.99647	0.0458832	0.999166
Slc5a9	0.400971	-1.16724	1.08373	-1.07706	0.281455	0.999875
Or52s1	0.233291	-1.16428	2.63926	-0.441139	0.659112	0.999875
Gm36718	0.572642	-1.1637	1.07201	-1.08554	0.277684	0.999875
Sirpb1c	69.6831	-1.1631	0.445654	-2.60987	0.00905769	0.700107
Clcnka	0.822753	-1.16275	0.804196	-1.44585	0.148218	0.999875
Gm33701	0.730824	-1.1622	0.965046	-1.2043	0.228474	0.999875
n-TLcag6	1.42096	-1.16149	0.721446	-1.60995	0.107408	0.999875
n-TLaag4	0.246581	-1.16085	1.61197	-0.720141	0.471438	0.999875
Acsm4	2.81017	-1.1596	0.507644	-2.28428	0.0223549	0.850011
MER76-int:ERVL:LTR	2.17476	-1.15947	1.06226	-1.09152	0.275046	0.999875
Igkj3	0.178334	-1.15925	2.69105	-0.43078	0.666628	0.999875
Gm27204	1.33957	-1.15901	0.791627	-1.46409	0.143169	0.999875
Mirc35hg	1.84046	-1.15897	0.682618	-1.69783	0.0895398	0.999875
Gm35087	0.585953	-1.15851	1.17574	-0.985345	0.324455	0.999875
Gm36738	0.458377	-1.15845	0.920301	-1.25878	0.208111	0.999875
Tnip3	13.2199	-1.15831	0.428362	-2.70403	0.00685031	0.670693
Gm46000	0.532579	-1.15805	1.13653	-1.01893	0.308234	0.999875
Gm26423	0.292713	-1.15803	1.27326	-0.909503	0.363085	0.999875
Tlr8	67.267	-1.15731	0.451555	-2.56295	0.0103786	0.723347
Plac8	266.309	-1.15691	0.418151	-2.76672	0.00566234	0.635628
4930599A14Rik	0.407666	-1.15615	1.67252	-0.691262	0.489401	0.999875
n-TRacg1	0.292366	-1.15567	2.17267	-0.531913	0.594786	0.999875
Gm34264	0.348498	-1.15555	1.64959	-0.700509	0.48361	0.999875
Tmprss11f	0.296328	-1.15549	1.62471	-0.711195	0.476964	0.999875
Ptf1aos	0.187079	-1.1547	2.23269	-0.517178	0.605032	0.999875
Ifna9	0.184534	-1.15426	2.67474	-0.431542	0.666074	0.999875
Gm40925	0.516688	-1.15387	0.797415	-1.44701	0.147894	0.999875
Ms4a6c	455.824	-1.15342	0.373591	-3.0874	0.00201916	0.513323
Gm23275	0.504412	-1.15281	1.14188	-1.00957	0.312699	0.999875
Ifi204	735.894	-1.15277	0.353576	-3.2603	0.00111293	0.513323
1700020N01Rik	0.507965	-1.15202	1.02028	-1.12913	0.258845	0.999875
Phf11b	246.397	-1.15074	0.354098	-3.24979	0.00115491	0.513323
Gata6	2.20144	-1.15066	0.643154	-1.78909	0.073601	0.999875
Gm24622	0.463814	-1.15046	1.23448	-0.931939	0.351368	0.999875
Gm57827	48.6781	-1.15033	0.37325	-3.08193	0.00205666	0.513323
Gm39912	0.290143	-1.15008	1.64842	-0.697685	0.485374	0.999875
Gm25138	0.173531	-1.14974	2.95931	-0.388515	0.697635	0.999875
Fam25a	0.290963	-1.1494	1.43723	-0.799732	0.423866	0.999875
Gm35381	0.628836	-1.14909	0.84175	-1.36512	0.172217	0.999875
Saa1	0.348491	-1.14882	1.08677	-1.0571	0.290465	0.999875
Usp17ld	0.452406	-1.14726	1.68273	-0.681785	0.495375	0.999875
Dct	13.5353	-1.14718	0.526304	-2.17968	0.0292809	0.904039
Or5k1b	2.92641	-1.1471	0.480289	-2.38835	0.0169244	0.792561
Tcstv4	75.3809	-1.14574	0.328407	-3.48878	0.000485223	0.513323
Gm23629	0.904019	-1.14564	1.24067	-0.923405	0.355796	0.999875
Hoxd3	0.651778	-1.14484	1.02546	-1.11641	0.264248	0.999875
Gm30073	0.399539	-1.1441	0.849389	-1.34696	0.177992	0.999875
Gja8	1.95289	-1.14374	0.489677	-2.3357	0.0195071	0.832526
Gm15579	0.243979	-1.14321	1.84873	-0.618376	0.536327	0.999875
Gm33197	4.52745	-1.14288	0.5179	-2.20675	0.0273314	0.890843
Gm35464	0.336549	-1.1424	1.47932	-0.772244	0.43997	0.999875
Sell	201.009	-1.14233	0.492495	-2.31947	0.0203697	0.838882
Pramel18	0.408352	-1.14178	1.46134	-0.781326	0.434611	0.999875
Gm36794	1.49098	-1.14143	0.684505	-1.66753	0.0954089	0.999875
Ccr8	2.70127	-1.14106	0.591336	-1.92963	0.0536529	0.999875
Pilrb1	7.35832	-1.13869	0.407207	-2.79635	0.00516826	0.621496
Fgf4	0.232386	-1.1385	1.87354	-0.607673	0.543404	0.999875
Slfn5	1230.65	-1.13834	0.340808	-3.34011	0.000837451	0.513323
Gm54136	0.392904	-1.13755	1.47398	-0.771752	0.440261	0.999875
Gm23731	2.92645	-1.13741	0.507083	-2.24305	0.0248936	0.870098
Rd3l	0.77138	-1.13671	1.03153	-1.10196	0.270479	0.999875
Or2v2	8.46031	-1.13518	0.488345	-2.32454	0.0200964	0.834391
4930414F18Rik	0.710105	-1.13508	0.820602	-1.38323	0.166593	0.999875
Gm35035	2.70289	-1.13468	0.54928	-2.06577	0.0388507	0.963542
Gm26550	3.11552	-1.13455	0.388612	-2.9195	0.00350591	0.545891
Hoxb8	0.586875	-1.13304	1.14678	-0.988021	0.323142	0.999875
Bst1	31.2327	-1.13293	0.387077	-2.92688	0.00342377	0.543941
LOC118568478	0.585098	-1.1328	0.789909	-1.43408	0.151549	0.999875
Gm40310	5.07077	-1.13238	0.430114	-2.63274	0.00846991	0.696355
Gm42324	1.8104	-1.13186	0.569918	-1.986	0.0470335	0.999245
Tmem89	1.88186	-1.1317	0.511475	-2.21262	0.0269238	0.88987
Gm46290	0.450633	-1.13081	1.01816	-1.11064	0.266723	0.999875
1700029J03Rik	0.284054	-1.13069	2.19339	-0.5155	0.606203	0.999875
E230013L22Rik	17.9536	-1.13003	0.363334	-3.11016	0.00186987	0.513323
Hoxb4	13.7155	-1.12987	0.370856	-3.04666	0.00231398	0.513683
Gm53561	1.758	-1.12971	0.562824	-2.00721	0.0447273	0.991976
Gm36004	0.225028	-1.1293	1.64508	-0.686468	0.492418	0.999875
Eomes	30.5672	-1.12911	0.349808	-3.22781	0.0012474	0.513323
1700010D01Rik	3.06464	-1.12778	0.447924	-2.51779	0.0118095	0.725305
Mir7683	2.59682	-1.12716	0.735057	-1.53344	0.125168	0.999875
Htr3b	0.602754	-1.12642	0.948179	-1.18798	0.234841	0.999875
Gm40228	1.63683	-1.12592	0.677426	-1.66206	0.0965015	0.999875
Gdf2	0.507984	-1.12483	1.40133	-0.802685	0.422157	0.999875
Gm11958	1.72349	-1.1233	0.884176	-1.27045	0.203923	0.999875
Cd40	144.219	-1.1232	0.402231	-2.79242	0.00523152	0.621496
Gm5150	6.77999	-1.12105	0.476371	-2.35332	0.0186068	0.822271
Gm40574	2.47723	-1.12053	0.604625	-1.85326	0.0638452	0.999875
Gm33579	0.516477	-1.12051	0.848548	-1.3205	0.186668	0.999875
LOC118568160	0.341412	-1.12027	1.63476	-0.685285	0.493164	0.999875
Ptx4	1.86117	-1.12018	0.660642	-1.6956	0.0899615	0.999875
Gm31938	2.87517	-1.1201	0.474627	-2.35996	0.0182768	0.819178
Gm34068	0.630818	-1.11943	1.5767	-0.709987	0.477712	0.999875
Gbx1	5.86674	-1.11889	0.590661	-1.8943	0.0581857	0.999875
Adm	30.2644	-1.11837	0.28512	-3.92244	8.77E-05	0.481442
Gm35460	0.497439	-1.11832	1.14107	-0.980062	0.327056	0.999875
Gm21953	0.773818	-1.11804	0.824901	-1.35536	0.175303	0.999875
Gm34148	76.7921	-1.11758	0.34037	-3.28342	0.00102556	0.513323
n-TLcaa4	0.230998	-1.11615	1.88852	-0.59102	0.554507	0.999875
Gm15199	0.228233	-1.11611	1.89506	-0.588959	0.555889	0.999875
Plet1os	1.69715	-1.11393	0.504953	-2.206	0.0273841	0.890843
Mcpt-ps1	0.386793	-1.11385	1.17306	-0.949522	0.342355	0.999875
Gm54223	11.9234	-1.1103	0.354907	-3.12844	0.00175738	0.513323
Gm30649	0.570095	-1.10985	0.984158	-1.12771	0.259441	0.999875
5430421F17Rik	1.00866	-1.10972	0.647233	-1.71455	0.086427	0.999875
1700023A20Rik	1.72197	-1.10928	0.630039	-1.76065	0.0782977	0.999875
Trav14-2	0.577295	-1.10875	0.985185	-1.12542	0.260412	0.999875
Treml4	5.21868	-1.1082	0.385166	-2.87719	0.00401228	0.566195
Fcrl5	8.20587	-1.1075	0.445444	-2.48628	0.0129085	0.745688
Gm52543	0.617289	-1.10721	1.04896	-1.05553	0.291183	0.999875
F630206G17Rik	0.455616	-1.10711	0.929397	-1.19121	0.23357	0.999875
Gm30235	1.14326	-1.10645	0.775221	-1.42726	0.153504	0.999875
Gm25783	0.400965	-1.10581	1.20532	-0.917439	0.358913	0.999875
1700124M09Rik	0.222136	-1.10566	1.91643	-0.576938	0.563981	0.999875
Gpr31b	34.2214	-1.10435	0.337491	-3.27223	0.00106703	0.513323
Serpinb6e	0.639321	-1.10424	0.994861	-1.10994	0.267024	0.999875
Gm53731	0.439665	-1.10222	1.01997	-1.08064	0.279855	0.999875
Acrv1	1.1429	-1.10161	0.707117	-1.55789	0.119259	0.999875
Gm12462	2.55994	-1.10119	0.422068	-2.60904	0.00907958	0.700107
Gm46262	0.566217	-1.10064	1.16893	-0.941574	0.346411	0.999875
Gm32539	2.29922	-1.10063	0.566125	-1.94415	0.0518775	0.999875
Isg20	199.498	-1.09991	0.292744	-3.75725	0.00017179	0.513323
Duox2	5.44835	-1.09986	0.557734	-1.97202	0.0486079	0.999875
Gm35039	10.8515	-1.09811	0.391531	-2.80465	0.00503708	0.621496
1700097N02Rik	0.637197	-1.09755	0.744073	-1.47505	0.140198	0.999875
Mir466p	0.453612	-1.0971	1.22937	-0.892408	0.372174	0.999875
Gm36337	1.5762	-1.09664	0.968835	-1.13191	0.257672	0.999875
Gm10747	0.87616	-1.09634	0.746687	-1.46827	0.142031	0.999875
Pou5f1	0.505809	-1.09594	1.37453	-0.797317	0.425267	0.999875
Mir3079	0.760768	-1.09546	0.863716	-1.26831	0.204687	0.999875
Gm30255	1.8591	-1.09484	0.927257	-1.18073	0.23771	0.999875
Gm29154	0.573377	-1.09478	1.02578	-1.06727	0.285852	0.999875
Gm53329	0.627157	-1.09371	0.931312	-1.17437	0.240246	0.999875
BC048562	0.509515	-1.09269	1.1305	-0.966553	0.333767	0.999875
Themis2	620.458	-1.09227	0.349442	-3.12576	0.00177344	0.513323
Mir1231	0.636228	-1.09197	0.792339	-1.37817	0.168152	0.999875
Gm54145	0.883226	-1.09079	0.874276	-1.24765	0.212159	0.999875
Sectm1a	9.78691	-1.09052	0.506972	-2.15106	0.0314718	0.917399
Mir139	1.15382	-1.09032	0.628185	-1.73567	0.0826227	0.999875
Gm35993	1.45367	-1.08911	0.68624	-1.58707	0.112498	0.999875
Gm35664	1.48635	-1.08874	0.571634	-1.90461	0.0568312	0.999875
Gm34071	0.999157	-1.08804	1.09473	-0.993886	0.320278	0.999875
Gm31633	2.84048	-1.08794	0.5144	-2.11496	0.0344331	0.937967
Sirpb1b	48.5861	-1.087	0.466288	-2.33117	0.0197442	0.834257
Tgfbi	1182.72	-1.08686	0.396234	-2.74297	0.00608854	0.641538
Mir574	0.431235	-1.0866	1.50076	-0.72403	0.469047	0.999875
Gm32242	4.50571	-1.0864	0.527277	-2.0604	0.0393606	0.963542
Gm30332	1.9056	-1.08637	0.635504	-1.70946	0.0873657	0.999875
Tnfsf8	47.0334	-1.08591	0.349171	-3.10996	0.00187114	0.513323
Adamdec1	2.7904	-1.08584	0.731266	-1.48488	0.137576	0.999875
Gm24704	0.340281	-1.08554	1.87133	-0.580089	0.561854	0.999875
Gm34616	0.329185	-1.08535	1.49335	-0.726789	0.467355	0.999875
n-TGtcc7	0.508018	-1.08502	0.758718	-1.43007	0.152697	0.999875
Gm5122	0.505137	-1.08456	0.872816	-1.2426	0.214016	0.999875
Zp3	0.324602	-1.08451	1.45336	-0.746211	0.45554	0.999875
Gm31905	1.40602	-1.08444	0.942093	-1.1511	0.249691	0.999875
Gm31962	0.394204	-1.08444	1.89002	-0.573769	0.566124	0.999875
Gm32051	0.956448	-1.08316	0.899532	-1.20413	0.228538	0.999875
LOC100041034	13.4013	-1.08314	0.355232	-3.04909	0.00229532	0.513683
Gm36599	4.8781	-1.08156	0.496063	-2.18028	0.0292364	0.904039
Gm8369	18.3233	-1.08084	0.377196	-2.86547	0.00416388	0.577937
Garin4	3.23763	-1.08061	0.76098	-1.42003	0.1556	0.999875
Or5k8	0.872636	-1.08055	0.854718	-1.26421	0.206153	0.999875
Gm44140	1.20994	-1.07965	0.757671	-1.42496	0.154168	0.999875
Gm35674	0.394518	-1.07933	1.46461	-0.736942	0.461158	0.999875
Gm54188	0.493557	-1.07922	1.23405	-0.874538	0.381825	0.999875
Ifit2	1648.11	-1.07865	0.343942	-3.13615	0.00171181	0.513323
Gm45995	2.48898	-1.07845	0.55253	-1.95184	0.0509566	0.999875
Sp140l2	18.2327	-1.07771	0.392042	-2.74896	0.00597848	0.640235
Cdc5lrt10	2.22337	-1.07744	0.474257	-2.27185	0.0230953	0.854882
Gm8995	1076.73	-1.0774	0.325223	-3.3128	0.00092368	0.513323
Gm41747	1.51535	-1.07714	0.961565	-1.1202	0.26263	0.999875
Ms4a14	25.156	-1.07687	0.453724	-2.37341	0.0176249	0.809238
Gm36518	2.48806	-1.07659	0.500654	-2.15038	0.0315254	0.917399
Vpreb3	2.26177	-1.07528	0.482784	-2.22725	0.0259307	0.881493
Gm35129	2.30653	-1.07528	0.475884	-2.25954	0.0238496	0.861791
Gm33199	1.80798	-1.07525	0.600916	-1.78935	0.0735592	0.999875
Gm10024	0.993592	-1.07448	1.20639	-0.890655	0.373114	0.999875
Gm31870	1.01769	-1.07441	0.995249	-1.07954	0.280348	0.999875
Gm39831	0.817402	-1.07417	1.36116	-0.789158	0.43002	0.999875
Gm32620	5.94558	-1.07377	0.404442	-2.65493	0.00793244	0.691847
LOC118568475	0.38537	-1.07365	1.16398	-0.9224	0.35632	0.999875
Pla2g2e	1.28717	-1.07286	0.684928	-1.56639	0.117258	0.999875
Mmp13	3.10357	-1.0727	0.489355	-2.19208	0.0283737	0.898477
Gm26283	0.734537	-1.07211	1.07449	-0.997782	0.318385	0.999875
4930452A19Rik	0.608291	-1.07139	0.878399	-1.21971	0.222575	0.999875
Gm40002	1.44849	-1.07055	0.607371	-1.7626	0.0779681	0.999875
Gm57487	0.377172	-1.06968	1.4976	-0.714262	0.475065	0.999875
Gm44507	1.72171	-1.06962	0.683084	-1.56587	0.117379	0.999875
Trgv6	0.330651	-1.06839	1.6648	-0.641753	0.521033	0.999875
Gm29087	0.45089	-1.06695	1.24705	-0.855582	0.392229	0.999875
Ly6i	174.282	-1.06644	0.324974	-3.28161	0.00103216	0.513323
Mir6546	1.52045	-1.06587	0.79476	-1.34112	0.179882	0.999875
Gm30369	4.38128	-1.06575	0.568338	-1.87521	0.0607639	0.999875
Gm40538	1.12887	-1.06551	0.863088	-1.23453	0.217004	0.999875
4930550C17Rik	0.61532	-1.06493	0.930786	-1.14412	0.252575	0.999875
Ptafr	269.887	-1.06464	0.353176	-3.01447	0.0025743	0.524315
Gm14062	1.96504	-1.06425	0.750542	-1.41798	0.156198	0.999875
Cpa3	0.93346	-1.06407	0.864131	-1.23137	0.218184	0.999875
Gm38414	2.1275	-1.06401	0.623415	-1.70674	0.0878703	0.999875
Gm57529	0.734122	-1.06398	0.962457	-1.10548	0.268952	0.999875
Gm31785	6.40401	-1.0639	0.405478	-2.62383	0.00869484	0.69686
Gm26395	0.390825	-1.06309	1.31934	-0.805769	0.420376	0.999875
Gm31674	0.488408	-1.06278	0.941454	-1.12887	0.258953	0.999875
Gm41758	0.888136	-1.06256	0.89546	-1.18661	0.235381	0.999875
A930033C23Rik	0.325164	-1.06239	1.44119	-0.737163	0.461023	0.999875
Gm39660	0.293231	-1.0616	2.16374	-0.490632	0.623687	0.999875
Lrriq4	1.09623	-1.06125	0.975225	-1.08821	0.276501	0.999875
Hk3	530.776	-1.06112	0.346021	-3.06663	0.00216483	0.513323
n-TMcat13	0.282216	-1.0605	2.57609	-0.411669	0.680582	0.999875
LOC118568577	1.49445	-1.06029	0.674636	-1.57165	0.116032	0.999875
4831407H17Rik	0.570293	-1.06005	1.0544	-1.00536	0.314725	0.999875
Serpine1	242.513	-1.05994	0.413925	-2.56071	0.0104459	0.723347
Gm32022	0.284114	-1.05988	2.19696	-0.482432	0.629499	0.999875
Fam50b	0.332518	-1.05955	1.16319	-0.910903	0.362346	0.999875
Sohlh1	0.279076	-1.05953	1.63943	-0.646278	0.518099	0.999875
Gm41147	1.07129	-1.05952	0.852273	-1.24317	0.213804	0.999875
Mir7679	5.57601	-1.05869	0.429119	-2.46711	0.0136207	0.747036
Wfdc6a	0.281462	-1.05773	1.86188	-0.568095	0.569971	0.999875
4930424E08Rik	0.557885	-1.05766	0.815371	-1.29716	0.194577	0.999875
Ms4a4d	19.2637	-1.05739	0.410231	-2.57754	0.00995066	0.717695
Nkx3-2	0.268692	-1.05706	1.89524	-0.557745	0.577018	0.999875
Bpifa5	0.855492	-1.05704	0.706418	-1.49633	0.134567	0.999875
Gm35402	0.276429	-1.05588	1.42886	-0.738968	0.459927	0.999875
Gm36304	0.87852	-1.05584	0.718052	-1.47042	0.141449	0.999875
Gm41896	1.62134	-1.0556	0.493453	-2.13921	0.0324183	0.920253
Gm31285	0.276112	-1.05504	1.42835	-0.738643	0.460124	0.999875
BE692007	112.602	-1.05486	0.358038	-2.94623	0.0032167	0.530524
Tescl	0.381907	-1.05346	1.20963	-0.870893	0.383812	0.999875
Rab20	47.04	-1.0524	0.333154	-3.15889	0.0015837	0.513323
n-R5s151	0.281312	-1.05172	2.18368	-0.481624	0.630073	0.999875
Gm35143	0.295612	-1.05167	1.86674	-0.563374	0.57318	0.999875
Tnf	106.621	-1.05161	0.385297	-2.72934	0.00634609	0.65512
Hsh2d	21.9937	-1.0512	0.431865	-2.43409	0.0149291	0.771478
Gm39759	0.916931	-1.05112	0.913284	-1.15093	0.249763	0.999875
Gm42323	0.901067	-1.05031	0.793467	-1.32369	0.185605	0.999875
Or5b21	0.512186	-1.0502	1.36438	-0.769725	0.441463	0.999875
Gm53802	0.291095	-1.05015	1.62615	-0.645786	0.518418	0.999875
Gm3787	1.57859	-1.04983	0.602968	-1.7411	0.0816659	0.999875
Gm23206	1.07744	-1.04951	0.725194	-1.44721	0.147838	0.999875
LOC133624656	107.02	-1.04906	0.382469	-2.74287	0.0060905	0.641538
Gm41913	0.381691	-1.04897	1.07069	-0.979708	0.32723	0.999875
Gm33993	0.551824	-1.04893	0.953402	-1.10019	0.271247	0.999875
Gm41399	3.68991	-1.04888	0.787117	-1.33256	0.182675	0.999875
Pigr	1.66737	-1.04869	0.784971	-1.33596	0.181562	0.999875
Gm38483	41.9762	-1.04844	0.293172	-3.5762	0.000348628	0.513323
Gm45992	1.38483	-1.04815	0.654623	-1.60116	0.109342	0.999875
Gm7592	15.4333	-1.04811	0.38139	-2.74813	0.00599365	0.640235
Gm46467	0.276949	-1.04771	1.13989	-0.919138	0.358024	0.999875
Gata5os	0.883117	-1.0474	1.03462	-1.01235	0.31137	0.999875
4930555A03Rik	1.20557	-1.04739	0.790881	-1.32434	0.185391	0.999875
Gm40572	0.947399	-1.0473	0.692933	-1.5114	0.130687	0.999875
Gm46240	1.35673	-1.04722	0.80442	-1.30183	0.192973	0.999875
Oas1f	0.839931	-1.04707	0.788083	-1.32863	0.183969	0.999875
Aym1	1.13874	-1.04562	0.765487	-1.36595	0.171954	0.999875
Septin12	0.322806	-1.04516	1.45816	-0.716767	0.473518	0.999875
Gm26166	0.49226	-1.04515	1.37264	-0.761412	0.446411	0.999875
Lefty2	1.86371	-1.04478	0.632718	-1.65126	0.0986856	0.999875
Gm34066	1.19546	-1.04457	0.582873	-1.79212	0.0731145	0.999875
Gm39143	2.1604	-1.04367	0.563199	-1.85311	0.0638659	0.999875
Gm24831	0.277026	-1.04354	1.62408	-0.642539	0.520523	0.999875
Gm46373	0.26714	-1.0433	1.43241	-0.728356	0.466396	0.999875
Gm5258	0.312048	-1.04286	2.20005	-0.474018	0.635487	0.999875
Gm40914	0.968401	-1.04235	0.800337	-1.30239	0.192784	0.999875
Mlkl	143.64	-1.04224	0.372836	-2.79545	0.00518273	0.621496
Gm25995	1.20309	-1.04168	0.694705	-1.49946	0.133755	0.999875
Gm39145	0.440188	-1.04108	1.23617	-0.842186	0.399684	0.999875
n-TGtcc6	0.324371	-1.04041	1.28114	-0.812102	0.416733	0.999875
Gm53479	0.331192	-1.04038	1.06075	-0.980792	0.326695	0.999875
Calhm4	0.762093	-1.04033	0.977739	-1.06402	0.28732	0.999875
Mir6973a	0.557677	-1.03956	0.888849	-1.16956	0.242178	0.999875
Gm1965	0.625628	-1.03916	1.15901	-0.896597	0.369934	0.999875
Vmn1r25	0.324369	-1.03885	1.64059	-0.633215	0.526593	0.999875
Gm53741	0.872974	-1.03859	0.860256	-1.20731	0.227314	0.999875
Teshl	2.22677	-1.03855	0.535703	-1.93867	0.0525415	0.999875
Gm8127	0.327308	-1.03839	1.64315	-0.631948	0.527421	0.999875
Gm32079	0.278813	-1.03795	1.61801	-0.641496	0.5212	0.999875
Gm39344	2.666	-1.03774	0.479151	-2.16579	0.0303272	0.906679
Gm54200	1.35473	-1.03688	0.741993	-1.39743	0.162284	0.999875
Dcpp3	1.13764	-1.03621	0.699454	-1.48145	0.138487	0.999875
Gm19272	0.21958	-1.03602	2.95927	-0.350093	0.726269	0.999875
Gm12916	0.23416	-1.03595	2.61078	-0.396799	0.691516	0.999875
Gm9732	0.232237	-1.03595	2.60128	-0.398247	0.690448	0.999875
Gm35741	0.208602	-1.03584	2.236	-0.463258	0.643179	0.999875
Gm28516	0.227551	-1.03583	2.20669	-0.469405	0.63878	0.999875
Serpina1a	0.229765	-1.03583	2.204	-0.469977	0.638371	0.999875
Gm38808	1.51063	-1.03583	0.565977	-1.83016	0.0672261	0.999875
Gm29829	0.559196	-1.03582	0.800469	-1.29402	0.195658	0.999875
Gm39591	0.237772	-1.03582	2.17973	-0.475207	0.63464	0.999875
n-TPagg5	0.285754	-1.03576	1.25929	-0.822492	0.410797	0.999875
Gm25944	0.384289	-1.03574	1.32755	-0.780187	0.435281	0.999875
Gm36426	0.227665	-1.03568	1.88698	-0.548855	0.583105	0.999875
Gm26416	0.233294	-1.03567	1.88058	-0.550719	0.581826	0.999875
Gm25909	0.23557	-1.03566	1.86114	-0.556467	0.577892	0.999875
Gabrp	0.228126	-1.03566	1.86019	-0.556749	0.577699	0.999875
Rbakdn	0.283953	-1.03563	1.43516	-0.72161	0.470534	0.999875
Hoxc6	0.227205	-1.03547	1.61913	-0.639522	0.522484	0.999875
Or6s1	0.21911	-1.03547	1.61628	-0.640646	0.521752	0.999875
Gm29899	0.27154	-1.03546	1.87165	-0.553232	0.580105	0.999875
Gm33724	0.319517	-1.035	1.4707	-0.703743	0.481593	0.999875
Hpd	0.796095	-1.03461	0.953592	-1.08496	0.277939	0.999875
Duoxa1	1.04933	-1.03458	0.796487	-1.29892	0.19397	0.999875
Pira12	11.1431	-1.03408	0.490489	-2.10825	0.0350091	0.937967
Gm23758	0.32538	-1.03388	1.15835	-0.892541	0.372103	0.999875
Gm51634	4.16972	-1.03374	0.398364	-2.59496	0.00946019	0.708347
Prokr1	11.8019	-1.03347	0.364355	-2.83645	0.00456187	0.602716
Cd200r3	0.622296	-1.03321	0.996945	-1.03637	0.300028	0.999875
Gm35234	0.617821	-1.03295	0.855222	-1.20781	0.22712	0.999875
Gm26316	6.35763	-1.03263	0.873006	-1.18285	0.23687	0.999875
Mir5112	1.10071	-1.03249	0.823058	-1.25445	0.209677	0.999875
Il6	4.75458	-1.0324	0.577546	-1.78756	0.0738478	0.999875
Mir302d	0.278755	-1.03236	1.03321	-0.999182	0.317707	0.999875
Il27	24.3485	-1.03194	0.387137	-2.66556	0.00768593	0.691847
Dhrs9	4.72152	-1.03121	0.549228	-1.87756	0.0604415	0.999875
Cd36	67.8959	-1.03084	0.322372	-3.19768	0.00138538	0.513323
Gm40661	0.280521	-1.0305	1.61841	-0.636737	0.524296	0.999875
Tmem106a	289.633	-1.03017	0.31059	-3.31681	0.0009105	0.513323
Krt33a	0.272694	-1.02896	1.64134	-0.626903	0.530723	0.999875
1700072F12Rik	0.231524	-1.02849	1.25159	-0.821745	0.411222	0.999875
Or5bb10	1.14077	-1.02833	0.716061	-1.43609	0.150977	0.999875
2200002J24Rik	0.226243	-1.02827	1.4136	-0.727413	0.466973	0.999875
Gm33259	0.224631	-1.02808	1.61999	-0.634621	0.525676	0.999875
Dhrs7c	0.227611	-1.02794	1.86825	-0.550213	0.582173	0.999875
Krt82	0.533106	-1.02781	1.1628	-0.883908	0.376746	0.999875
Gm35630	1.30442	-1.02767	0.87667	-1.17224	0.241101	0.999875
Zfp1004	0.971822	-1.02748	0.947561	-1.08434	0.278212	0.999875
Gm8630	0.90485	-1.02709	0.904004	-1.13616	0.25589	0.999875
Gm45752	1.4264	-1.02655	0.694209	-1.47873	0.139212	0.999875
Cfb	831.624	-1.02641	0.316834	-3.23959	0.00119702	0.513323
Mir3109	2.2016	-1.02557	0.498207	-2.05853	0.0395398	0.965441
Gm40388	0.559206	-1.02516	1.53257	-0.668918	0.503548	0.999875
Lilra6	6.8036	-1.02495	0.514975	-1.99029	0.0465587	0.999166
Gm31108	0.535265	-1.02424	0.80004	-1.28024	0.200462	0.999875
Atp8b4	133.722	-1.0242	0.418235	-2.44886	0.0143308	0.765941
Mir1958	0.179579	-1.02394	1.89169	-0.541282	0.588313	0.999875
Lcn10	0.181559	-1.02394	2.21614	-0.462035	0.644056	0.999875
4930428O21Rik	0.183872	-1.02394	2.22314	-0.460581	0.645099	0.999875
Gm46326	0.181047	-1.02394	2.22873	-0.459427	0.645927	0.999875
Slc13a2os	0.176396	-1.02394	2.23816	-0.45749	0.647319	0.999875
Gm38725	0.161306	-1.02394	2.25967	-0.453136	0.650451	0.999875
Klk4	0.160218	-1.02394	2.27356	-0.450368	0.652445	0.999875
Ptf1a	0.155203	-1.02394	2.28544	-0.448026	0.654134	0.999875
Gm54095	0.168177	-1.02394	2.69682	-0.379683	0.704181	0.999875
Vmn1r189	0.16803	-1.02394	2.69725	-0.379623	0.704226	0.999875
Gm15759	0.178896	-1.02394	2.95939	-0.345996	0.729346	0.999875
Gm23796	0.179191	-1.02394	2.95939	-0.345996	0.729346	0.999875
Gm29931	0.182458	-1.02394	2.95939	-0.345996	0.729346	0.999875
Gm54024	0.182011	-1.02394	2.95939	-0.345996	0.729346	0.999875
Or2j6	0.177232	-1.02394	2.95939	-0.345996	0.729346	0.999875
Pramel44	0.168815	-1.02394	2.95939	-0.345996	0.729346	0.999875
Tcl1b1	0.152294	-1.02394	2.95939	-0.345996	0.729346	0.999875
Cyp2d37-ps	0.182603	-1.02394	2.95939	-0.345996	0.729346	0.999875
Gm11543	0.198777	-1.02394	2.95939	-0.345996	0.729346	0.999875
Gm13799	0.169335	-1.02394	2.95939	-0.345996	0.729346	0.999875
Gm25378	0.177181	-1.02394	2.95939	-0.345996	0.729346	0.999875
Gm39597	0.191239	-1.02394	2.95939	-0.345996	0.729346	0.999875
Gm41938	0.161605	-1.02394	2.95939	-0.345996	0.729346	0.999875
Gm46953	0.164997	-1.02394	2.95939	-0.345996	0.729346	0.999875
Vmn2r115	0.193072	-1.02394	2.95939	-0.345996	0.729346	0.999875
Gm30726	0.160474	-1.02394	2.95939	-0.345996	0.729346	0.999875
Gm40084	0.610985	-1.02387	0.940586	-1.08854	0.276357	0.999875
Gm41118	0.551349	-1.0237	0.925082	-1.1066	0.268466	0.999875
Gcm1	0.846085	-1.02289	0.897732	-1.13941	0.254531	0.999875
Gm40019	0.217149	-1.02229	1.42169	-0.719065	0.472101	0.999875
Gm25525	0.214539	-1.02228	1.42413	-0.717827	0.472864	0.999875
Gm53658	0.372074	-1.02134	0.985269	-1.03661	0.299919	0.999875
Mrgpra1	0.221552	-1.02109	2.20077	-0.46397	0.642669	0.999875
n-TKttt23	0.834748	-1.02095	0.735954	-1.38725	0.165367	0.999875
Gm46335	1.49573	-1.02056	0.747239	-1.36577	0.172012	0.999875
Cyp19a1	1.50598	-1.01997	0.621796	-1.64035	0.100932	0.999875
Gm12648	0.753649	-1.01944	0.838591	-1.21566	0.224113	0.999875
Mir6393	0.372842	-1.01903	1.06596	-0.955978	0.339083	0.999875
Pira1	22.7453	-1.01896	0.403593	-2.52472	0.011579	0.723347
Gm31519	0.272643	-1.0189	1.25886	-0.809387	0.418293	0.999875
Tnfsf14	8.19509	-1.01858	0.435312	-2.33988	0.01929	0.832526
Lcn5	0.532815	-1.01817	1.53334	-0.664021	0.506677	0.999875
Bcl2a1d	21.5444	-1.01798	0.36907	-2.75824	0.00581134	0.638367
Gm20783	1.25302	-1.01796	0.648192	-1.57046	0.116307	0.999875
Ifi47	750.899	-1.01772	0.360479	-2.82324	0.00475413	0.614928
Trbv13-3	1.25533	-1.01754	0.766304	-1.32785	0.184227	0.999875
Gm10648	0.324675	-1.01752	1.05534	-0.964167	0.334962	0.999875
Gm40261	1.53157	-1.01677	0.579078	-1.75585	0.0791137	0.999875
Gm31034	0.440546	-1.01645	1.1117	-0.914322	0.360548	0.999875
Gm3858	0.320561	-1.01633	1.45354	-0.699212	0.484419	0.999875
Gm13275	0.667312	-1.01596	0.898432	-1.13082	0.258132	0.999875
Platr7	0.203555	-1.0158	1.89955	-0.534755	0.592819	0.999875
Prss28	0.277678	-1.01564	1.2552	-0.809144	0.418432	0.999875
Ces2c	0.273426	-1.01564	1.87883	-0.54057	0.588804	0.999875
Rptn	0.419505	-1.01556	1.66365	-0.610444	0.541568	0.999875
Gm54249	0.428185	-1.01503	0.82834	-1.22537	0.220435	0.999875
1810006J02Rik	0.610167	-1.01424	0.883962	-1.14738	0.251224	0.999875
Mir717	0.413525	-1.01367	1.33513	-0.759231	0.447714	0.999875
Gm2447	0.6065	-1.01367	1.00401	-1.00963	0.312674	0.999875
Gzmd	1.29149	-1.01362	0.89012	-1.13875	0.254809	0.999875
Gm4131	2.41877	-1.0135	0.519875	-1.9495	0.0512355	0.999875
Gm46133	1.03982	-1.0128	0.86588	-1.16968	0.24213	0.999875
Gm42074	56.288	-1.01239	0.334181	-3.02948	0.00244979	0.522059
Hpse	118.756	-1.01237	0.376442	-2.68931	0.00715994	0.683073
Gm12299	0.42665	-1.01191	1.08605	-0.931735	0.351473	0.999875
Kcnj1	0.370684	-1.01173	1.65604	-0.610936	0.541242	0.999875
Gm46821	0.550101	-1.01133	1.1895	-0.850218	0.395204	0.999875
Gm24261	0.42757	-1.01128	0.99386	-1.01752	0.308905	0.999875
Gm29851	0.262734	-1.01121	1.41834	-0.712954	0.475875	0.999875
Gm33070	0.316828	-1.01108	1.05637	-0.957126	0.338504	0.999875
Gm40741	0.370208	-1.01085	0.983232	-1.02809	0.303908	0.999875
Gzmc	13.7542	-1.01063	0.485877	-2.08001	0.0375244	0.959242
Mir5104	1.18643	-1.0105	0.746991	-1.35276	0.176132	0.999875
Cpa5	1.20563	-1.01047	0.762684	-1.32489	0.185208	0.999875
Cd300ld	15.5485	-1.00887	0.480027	-2.1017	0.0355798	0.941213
Dlx3	2.46053	-1.00687	0.615019	-1.63714	0.101601	0.999875
n-TIaat16	0.198565	-1.00672	1.92291	-0.523543	0.600597	0.999875
Gm24728	2.15415	-1.0063	0.755656	-1.33169	0.182961	0.999875
Gm39677	1.29147	-1.00611	0.816018	-1.23295	0.217593	0.999875
D730003K21Rik	0.69027	-1.00494	1.21978	-0.823871	0.410013	0.999875
n-TLaag5	0.913115	-1.00479	0.797764	-1.2595	0.207849	0.999875
Gm45999	0.366926	-1.00465	1.31173	-0.765895	0.443739	0.999875
Gm52538	1.22112	-1.00411	0.850681	-1.18037	0.237855	0.999875
Mir466	0.484397	-1.00374	0.769428	-1.30453	0.192052	0.999875
Fgl2	686.43	-1.00308	0.34131	-2.9389	0.0032938	0.531897
Cybb	687.95	-1.00218	0.35055	-2.85886	0.00425161	0.584606
Dbx1	1.91896	-1.00182	0.910055	-1.10083	0.270971	0.999875
Slfn2	427.233	-1.00175	0.330125	-3.03447	0.00240962	0.521963
Scimp	45.7841	-1.00153	0.344492	-2.90726	0.00364615	0.556284
Potefam2	0.742987	-1.00113	1.06559	-0.939514	0.347467	0.999875
LOC102639428	1.31599	-1.00075	0.931955	-1.07382	0.282905	0.999875
Gm53630	0.505412	-1.00045	1.38762	-0.720981	0.470921	0.999875
Gm53594	0.269125	-1.00032	1.61779	-0.618325	0.536361	0.999875
Gm26611	0.806442	-1.00021	0.692822	-1.44368	0.14883	0.999875
Gm40334	1.66009	-0.999467	0.684846	-1.4594	0.144454	0.999875
Igf2bp1	1.37076	-0.999317	0.554851	-1.80105	0.0716945	0.999875
Gm30871	1.51403	-0.998948	0.80567	-1.2399	0.215014	0.999875
Gzma	42.4957	-0.998204	0.475625	-2.09872	0.0358415	0.942379
Nkx1-1	0.540577	-0.998183	1.07803	-0.925935	0.35448	0.999875
Tpsab1	0.555361	-0.997522	1.0817	-0.922183	0.356433	0.999875
Gm46100	0.957103	-0.997252	0.69773	-1.42928	0.152924	0.999875
1700003L19Rik	3.96949	-0.996697	0.459755	-2.16789	0.0301673	0.905822
Gm35291	0.597585	-0.996617	0.983784	-1.01304	0.311039	0.999875
Gm12185	223.936	-0.996448	0.393552	-2.53193	0.0113435	0.723347
Atp6v1e2	0.488558	-0.99611	0.796774	-1.25018	0.211234	0.999875
Gm12707	0.367487	-0.994413	0.967439	-1.02788	0.304005	0.999875
Slfn5os	33.4454	-0.99429	0.33471	-2.9706	0.00297216	0.524315
Gm34058	1.10562	-0.993817	0.702026	-1.41564	0.15688	0.999875
Gm32486	4.31688	-0.993544	0.345992	-2.87158	0.00408421	0.568933
Dio1	0.972687	-0.992572	0.813232	-1.22053	0.222265	0.999875
Gm34866	6.92973	-0.991625	0.394613	-2.5129	0.0119743	0.729595
9130230L23Rik	1.01519	-0.99056	0.793977	-1.24759	0.21218	0.999875
Gm5766	2.41926	-0.990311	0.437986	-2.26106	0.0237557	0.861481
Gm45968	0.49069	-0.990137	0.958618	-1.03288	0.30166	0.999875
Gm2176	0.363296	-0.989386	1.18639	-0.833948	0.40431	0.999875
Gm39970	0.616914	-0.988592	1.18026	-0.837605	0.402253	0.999875
Vmn2r7	2.16026	-0.988037	0.738296	-1.33827	0.180809	0.999875
Gsc	0.311073	-0.987604	1.28539	-0.768329	0.442292	0.999875
Gm13021	3.47081	-0.986982	0.426645	-2.31336	0.020703	0.839623
Slfn3	45.6667	-0.986981	0.322212	-3.06315	0.00219024	0.513323
Hoxb3os	0.53559	-0.985518	1.1662	-0.845067	0.398074	0.999875
Gm40163	1.05543	-0.985419	0.69168	-1.42467	0.154251	0.999875
Gm34853	1.90044	-0.984421	0.568257	-1.73235	0.0832111	0.999875
Gm24061	0.80236	-0.984377	0.919137	-1.07098	0.284178	0.999875
Gm39549	0.373514	-0.983376	1.88729	-0.521052	0.602331	0.999875
G930009F23Rik	1.93035	-0.983046	0.566547	-1.73516	0.0827133	0.999875
Gm41043	0.260286	-0.982985	2.16461	-0.454117	0.649745	0.999875
n-TRcct3	0.522706	-0.982518	0.829401	-1.18461	0.236171	0.999875
Hoxd11	0.522716	-0.982365	1.28414	-0.765	0.444272	0.999875
Gm36107	8.71944	-0.98212	0.462789	-2.12217	0.0338231	0.935537
Prr32	0.542444	-0.981206	1.14998	-0.85324	0.393526	0.999875
Gm53809	0.363811	-0.980937	1.07535	-0.912203	0.361662	0.999875
Gm46260	0.807415	-0.980852	0.944154	-1.03887	0.298866	0.999875
Gm29716	0.476619	-0.98068	0.765252	-1.28151	0.200014	0.999875
Lhx5	7.01146	-0.979875	0.431553	-2.27058	0.0231725	0.854882
Agr2	2.50185	-0.97974	0.437398	-2.23993	0.0250957	0.873173
Mrgpra6	1.6335	-0.979717	0.443117	-2.21097	0.0270382	0.890778
Padi1	1.69282	-0.97864	0.638557	-1.53258	0.125379	0.999875
Lyz3	0.81326	-0.978369	0.940904	-1.03982	0.298424	0.999875
Gm23344	2.5674	-0.978155	0.406927	-2.40376	0.0162275	0.788746
Gm23350	1.39922	-0.977894	0.58778	-1.66371	0.0961707	0.999875
Slc36a3	0.66927	-0.977662	1.00586	-0.971965	0.331068	0.999875
Gm30796	0.368759	-0.977264	2.52792	-0.386588	0.699061	0.999875
Gm30583	1.68749	-0.977052	0.580528	-1.68304	0.0923672	0.999875
Gm29936	0.99965	-0.976862	0.836071	-1.1684	0.242647	0.999875
Gm39902	1.02302	-0.976001	0.87504	-1.11538	0.264688	0.999875
Spata22	0.604287	-0.975611	1.17958	-0.827082	0.408191	0.999875
Gm20658	3.2879	-0.975206	0.546071	-1.78586	0.0741218	0.999875
Gm23514	3.25176	-0.975157	0.424165	-2.299	0.0215048	0.844532
F10	26.635	-0.974263	0.45582	-2.13738	0.0325668	0.920253
Tnfaip2	294.571	-0.973877	0.334767	-2.90912	0.00362449	0.555182
Gm42322	0.260401	-0.973716	1.64284	-0.592703	0.55338	0.999875
Iglv3	1.38881	-0.973207	0.845033	-1.15168	0.249453	0.999875
Tnc	529.12	-0.973023	0.343982	-2.82871	0.00467366	0.609113
Gm29152	1.00112	-0.972918	0.800712	-1.21507	0.224341	0.999875
Aplnr	30.1816	-0.972109	0.296784	-3.27548	0.00105483	0.513323
Vdr	26.5094	-0.971731	0.377184	-2.57628	0.00998691	0.717695
Cyp2a5	2.2373	-0.971273	0.793817	-1.22355	0.221123	0.999875
Gm35967	0.945649	-0.970875	0.802528	-1.20977	0.226367	0.999875
Hoxd9	0.471069	-0.970193	1.34572	-0.720948	0.470941	0.999875
Gm40151	2.32003	-0.970186	0.496042	-1.95585	0.0504823	0.999875
Gm46349	0.594569	-0.969625	0.768137	-1.26231	0.206838	0.999875
Gm46873	0.416669	-0.96925	1.00151	-0.967787	0.333151	0.999875
Casp4	136.129	-0.969064	0.335116	-2.89173	0.00383126	0.562215
Gm36874	0.414105	-0.968897	1.48168	-0.653918	0.513164	0.999875
Gm32548	0.468901	-0.968782	0.967197	-1.00164	0.316518	0.999875
2010203P06Rik	2.4337	-0.968576	0.582885	-1.66169	0.0965743	0.999875
Fpr2	24.478	-0.968188	0.424049	-2.2832	0.0224188	0.850011
Gm53377	0.658029	-0.967366	0.891849	-1.08467	0.278066	0.999875
Gm34486	0.453848	-0.966807	1.3509	-0.715677	0.474191	0.999875
Stx11	91.8213	-0.965033	0.392219	-2.46044	0.0138766	0.752485
n-TIaat8	0.589567	-0.964367	0.766401	-1.25831	0.208281	0.999875
Gm40011	5.52492	-0.963792	0.569295	-1.69296	0.0904634	0.999875
Gm38913	0.954737	-0.961811	0.780237	-1.23272	0.217682	0.999875
Crybg1	243.624	-0.961601	0.28743	-3.34551	0.0008213	0.513323
Gm10913	0.670157	-0.961586	0.744763	-1.29113	0.196658	0.999875
Gm40778	1.50015	-0.961268	0.621971	-1.54552	0.122221	0.999875
Gm30900	1.55489	-0.960975	0.639366	-1.50301	0.132836	0.999875
Gm40787	1.34977	-0.960904	0.734706	-1.30787	0.190916	0.999875
Mir7649	1.30197	-0.960892	0.678408	-1.41639	0.156661	0.999875
Actl11	1.19908	-0.960847	0.931314	-1.03171	0.302207	0.999875
F13a1	79.6365	-0.96013	0.312927	-3.06823	0.00215333	0.513323
Gm52720	0.792553	-0.959782	0.817043	-1.1747	0.240114	0.999875
Gm12100	4.28432	-0.959687	0.361866	-2.65205	0.00800039	0.691847
Osm	29.2098	-0.958531	0.348582	-2.7498	0.00596323	0.640235
Ccr1	59.4476	-0.958516	0.404705	-2.36843	0.0178636	0.812785
Gm53979	0.858157	-0.95756	1.16012	-0.825396	0.409147	0.999875
Lyz2	1449.58	-0.956973	0.344515	-2.77774	0.00547387	0.622644
Gm52621	1.45388	-0.956594	0.528483	-1.81008	0.0702839	0.999875
Gm22829	0.423205	-0.956219	1.63802	-0.583763	0.55938	0.999875
Cckar	4.48736	-0.955976	0.894006	-1.06932	0.284927	0.999875
Oas1g	266.398	-0.955097	0.311058	-3.07048	0.00213718	0.513323
Gm20234	53.3067	-0.955042	0.308102	-3.09976	0.00193676	0.513323
Hoxblinc	8.28984	-0.955016	0.521012	-1.833	0.066802	0.999875
Or6x1	0.522147	-0.954284	0.983636	-0.97016	0.331967	0.999875
Tlr9	672.595	-0.954018	0.299167	-3.18891	0.0014281	0.513323
Ncr1	22.4504	-0.954008	0.36209	-2.63472	0.00842057	0.696355
Ptgs2os2	2.09427	-0.952814	0.5424	-1.75666	0.0789753	0.999875
Gm40804	1.04856	-0.95268	0.921875	-1.03342	0.30141	0.999875
Aoah	126.921	-0.952441	0.37361	-2.54929	0.0107942	0.723347
Il21	11.4829	-0.952255	0.385998	-2.46699	0.0136253	0.747036
Gm23567	0.89226	-0.952234	0.8725	-1.09139	0.275103	0.999875
1700020N18Rik	1.16861	-0.951701	0.538128	-1.76854	0.0769709	0.999875
Klra4	11.823	-0.950745	0.477634	-1.99053	0.0465323	0.999166
LOC677525	3.11444	-0.950541	0.431133	-2.20475	0.0274717	0.890843
Trav14-3	0.24045	-0.950518	2.23102	-0.426047	0.670074	0.999875
1700036G14Rik	0.400996	-0.950441	1.65968	-0.572664	0.566872	0.999875
Gm53995	2.13196	-0.950333	0.439662	-2.16151	0.030656	0.908038
Cd209c	1.1417	-0.950295	0.662757	-1.43385	0.151615	0.999875
Gm40516	0.409009	-0.950075	0.949105	-1.00102	0.316816	0.999875
1700024J04Rik	1.19517	-0.949936	0.815648	-1.16464	0.244165	0.999875
Csrp3	0.517081	-0.949721	1.28286	-0.740314	0.45911	0.999875
Nxnl1	2.55038	-0.949047	0.485592	-1.95441	0.0506523	0.999875
Mucl3	4.28691	-0.948734	0.318131	-2.98222	0.00286169	0.524315
Gm31304	0.588651	-0.948165	1.10313	-0.85952	0.390054	0.999875
Mir30d	1.19016	-0.947384	0.595359	-1.59128	0.111546	0.999875
Hal	1.60016	-0.946942	0.530244	-1.78586	0.0741215	0.999875
Ifitm6	24.1241	-0.946854	0.375858	-2.51918	0.011763	0.725202
Gm23223	2.33663	-0.946836	0.564158	-1.67832	0.0932855	0.999875
Akr1c12	0.537579	-0.946734	1.05409	-0.898156	0.369103	0.999875
AW112010	172.309	-0.946079	0.354595	-2.66805	0.00762923	0.691847
Fcgr1	453.672	-0.946056	0.281566	-3.35998	0.000779477	0.513323
Gm33814	2.6623	-0.94577	0.551847	-1.71383	0.0865608	0.999875
Gm53939	1.08637	-0.944216	0.622327	-1.51723	0.129208	0.999875
Csprs	1.64714	-0.944027	0.961804	-0.981517	0.326338	0.999875
Gm53325	1.94563	-0.943761	0.49604	-1.90259	0.0570939	0.999875
Csf2rb2	411.455	-0.943572	0.349342	-2.701	0.00691316	0.671187
Helz2	1796.94	-0.943025	0.316366	-2.98081	0.00287491	0.524315
Gm25127	1.08637	-0.94266	0.642407	-1.46739	0.14227	0.999875
Gm25913	1.51718	-0.942587	0.58948	-1.59901	0.109818	0.999875
Gm36911	0.366204	-0.941053	1.4559	-0.64637	0.51804	0.999875
1700001F09Rik	0.825821	-0.941028	1.25316	-0.750924	0.452699	0.999875
Gm36168	0.547497	-0.94079	0.88028	-1.06874	0.285187	0.999875
Hoxd4	0.452011	-0.939634	1.11619	-0.841819	0.399889	0.999875
Gpr50	14.5217	-0.939346	0.476595	-1.97095	0.0487291	0.999875
2310043L19Rik	1.53779	-0.939177	0.629336	-1.49233	0.135612	0.999875
Gm52823	1.30631	-0.939112	0.587393	-1.59878	0.10987	0.999875
Trim31	0.939714	-0.938559	0.778874	-1.20502	0.228196	0.999875
Gm32029	6.50143	-0.937321	0.369719	-2.53523	0.0112375	0.723347
Vmn2r27	0.650292	-0.937211	1.15084	-0.81437	0.415433	0.999875
Gm39697	2.79326	-0.937131	0.489877	-1.91299	0.0557491	0.999875
Gm30086	2.28594	-0.937085	0.562187	-1.66686	0.0955429	0.999875
Phf11d	411.673	-0.937031	0.301765	-3.10517	0.00190172	0.513323
Pax8	2.98169	-0.936516	0.738425	-1.26826	0.204704	0.999875
Xdh	734.492	-0.936205	0.297982	-3.14182	0.00167902	0.513323
Trbv16	2.27234	-0.936123	0.587164	-1.59431	0.110866	0.999875
Gm30837	0.408061	-0.935655	1.09726	-0.852718	0.393816	0.999875
Zbp1	1126.1	-0.935315	0.322666	-2.89871	0.00374706	0.560361
Pirb	351.115	-0.934881	0.371132	-2.519	0.0117689	0.725202
Cxcl3	0.947127	-0.933559	1.40739	-0.663328	0.50712	0.999875
Tmed6	2.10737	-0.933411	0.471554	-1.97944	0.0477669	0.999875
Gm54039	0.410029	-0.932887	1.50309	-0.620644	0.534834	0.999875
Gm6485	1.86439	-0.931409	0.475807	-1.95754	0.0502845	0.999875
Gm27934	2.25607	-0.931129	0.579587	-1.60654	0.108155	0.999875
Gm33448	1.60429	-0.930753	0.563905	-1.65055	0.0988304	0.999875
Gm39336	0.300444	-0.930076	1.86891	-0.497656	0.618726	0.999875
Platr10	2.68725	-0.930054	0.400035	-2.32493	0.0200756	0.834391
Gm41032	1.62317	-0.929952	0.642908	-1.44648	0.148043	0.999875
Gm14487	0.76378	-0.92988	0.921366	-1.00924	0.312859	0.999875
Phf11c	30.8047	-0.929625	0.338048	-2.74998	0.00595988	0.640235
Gm30438	2.09129	-0.929371	0.627003	-1.48224	0.138275	0.999875
Kctd19	4.62169	-0.928604	0.398479	-2.33037	0.0197864	0.834391
Tnfsf15	6.67905	-0.928277	0.4846	-1.91555	0.0554219	0.999875
Tlx2	0.520848	-0.927764	1.67048	-0.555389	0.578629	0.999875
Mir7072	15.1707	-0.927673	0.31825	-2.91492	0.00355779	0.547604
Gm39871	0.413683	-0.927521	1.10422	-0.839982	0.400919	0.999875
Blk	1.17657	-0.927193	0.685552	-1.35248	0.176223	0.999875
Gm41325	1.43486	-0.927	0.650778	-1.42445	0.154317	0.999875
Gm46958	0.722172	-0.926725	0.789273	-1.17415	0.240335	0.999875
Gm40477	0.519935	-0.925408	1.14618	-0.807381	0.419447	0.999875
5730552O08Rik	7.08644	-0.925303	0.44802	-2.06531	0.0388933	0.963542
Vmn2r62	0.369207	-0.92496	0.915012	-1.01087	0.312078	0.999875
Gzmb	254.665	-0.924024	0.496931	-1.85946	0.0629617	0.999875
Gata4	0.770813	-0.923578	0.874171	-1.05652	0.290731	0.999875
Pom121l2	0.653927	-0.923517	0.959545	-0.962453	0.335822	0.999875
Dynlt2a3	3.31371	-0.922751	0.476272	-1.93744	0.0526911	0.999875
Gm35455	2.73138	-0.922034	0.58603	-1.57336	0.115637	0.999875
Cyp4f39	0.695198	-0.92168	0.914863	-1.00745	0.313718	0.999875
Rhbdf2	297.25	-0.921631	0.285966	-3.22287	0.00126913	0.513323
Gm38798	0.525264	-0.919892	1.14409	-0.804038	0.421375	0.999875
Gm41429	0.603204	-0.919536	0.763189	-1.20486	0.228257	0.999875
Dmrt3	0.572874	-0.919499	1.55898	-0.58981	0.555318	0.999875
Slfn8	877.985	-0.919368	0.312981	-2.93746	0.00330915	0.531897
S100a8	2.99032	-0.919199	0.653612	-1.40634	0.159624	0.999875
Gm40669	4.7172	-0.918623	0.397488	-2.31107	0.0208289	0.839623
Cxcl10	1872.2	-0.918127	0.37473	-2.4501	0.0142816	0.765826
Mir7662	0.848166	-0.918078	0.672088	-1.36601	0.171937	0.999875
Ankrd65	1.62666	-0.917806	0.618111	-1.48486	0.137582	0.999875
F9	4.88071	-0.917499	0.426205	-2.15272	0.0313409	0.915625
Platr30	0.305359	-0.91733	2.16449	-0.423808	0.671706	0.999875
Gm14010	20.7384	-0.917055	0.365916	-2.50619	0.012204	0.732092
5730460C07Rik	0.448371	-0.916872	1.09436	-0.837819	0.402132	0.999875
Mir1907	1.36856	-0.915571	0.587831	-1.55754	0.119342	0.999875
Igkv6-13	0.462752	-0.915513	1.53192	-0.597624	0.550091	0.999875
Trbj1-6	3.50451	-0.914721	0.523637	-1.74686	0.0806616	0.999875
Trbj1-1	2.9735	-0.913787	0.54254	-1.68428	0.0921285	0.999875
Lhx3	2.93767	-0.912908	0.555305	-1.64398	0.100181	0.999875
Mir497	0.359108	-0.912489	1.07088	-0.852096	0.394161	0.999875
Cyp2d34	0.299225	-0.912458	1.88773	-0.483363	0.628838	0.999875
Mir466d	0.312048	-0.912429	1.29516	-0.70449	0.481127	0.999875
Gm35521	1.11187	-0.912047	0.642015	-1.4206	0.155432	0.999875
Gm31037	0.506187	-0.911752	0.970739	-0.939235	0.34761	0.999875
Gm34618	0.938507	-0.91161	1.11916	-0.81455	0.41533	0.999875
Trdd1	0.303478	-0.911559	1.42045	-0.64174	0.521042	0.999875
Mir297b	1.05394	-0.91118	0.735305	-1.23919	0.215276	0.999875
Gm44148	116.312	-0.91107	0.298814	-3.04896	0.00229639	0.513683
Gm41427	0.947111	-0.91101	0.798168	-1.14138	0.253713	0.999875
Gm32865	0.587077	-0.910652	0.803777	-1.13297	0.257228	0.999875
Gm40725	0.743778	-0.910136	0.972588	-0.935788	0.349382	0.999875
Gm10646	0.909869	-0.90912	0.893698	-1.01726	0.309032	0.999875
Gm34636	0.35124	-0.908773	1.30382	-0.697008	0.485798	0.999875
Gm26651	0.395592	-0.907964	1.10456	-0.822016	0.411068	0.999875
Gvin3	746.843	-0.907903	0.325402	-2.79009	0.00526928	0.621496
Mir1945	0.300108	-0.907817	1.16026	-0.782426	0.433964	0.999875
Gm29686	0.765139	-0.907394	0.787396	-1.1524	0.249157	0.999875
Gm24871	0.514292	-0.907066	0.901288	-1.00641	0.314218	0.999875
Gm22654	1.50802	-0.906513	0.642301	-1.41135	0.15814	0.999875
Socs1	430.734	-0.906227	0.342671	-2.6446	0.00817874	0.694146
Gm34320	0.31068	-0.906115	1.45046	-0.624707	0.532164	0.999875
Gm33574	0.30273	-0.904974	1.44254	-0.627348	0.530431	0.999875
Hrh4	0.693834	-0.904753	1.05568	-0.857033	0.391427	0.999875
Gm35413	0.63338	-0.904582	1.12011	-0.807582	0.419331	0.999875
Gm2619	6.40537	-0.904551	0.387083	-2.33684	0.0194475	0.832526
Gm39209	0.305028	-0.904525	1.27928	-0.707055	0.479532	0.999875
Gldnos	1.32576	-0.90377	0.684297	-1.32073	0.186592	0.999875
Gm42080	0.85192	-0.903513	0.877419	-1.02974	0.303132	0.999875
4930433B08Rik	0.412079	-0.903214	1.32936	-0.679435	0.496862	0.999875
Gm454	0.461673	-0.903157	0.958067	-0.942686	0.345841	0.999875
Gm51502	0.280102	-0.902325	1.90532	-0.473582	0.635798	0.999875
Gm30213	2.37019	-0.902261	0.440434	-2.04857	0.0405039	0.967656
Gm46331	0.356147	-0.901696	1.50387	-0.599583	0.548784	0.999875
Gm41510	5.48418	-0.901014	0.371677	-2.42419	0.0153428	0.779886
Klk10	8.80412	-0.900971	0.48641	-1.85229	0.0639845	0.999875
P2ry10b	11.7026	-0.900865	0.355274	-2.53569	0.0112225	0.723347
Pdcd1lg2	16.7029	-0.900793	0.351587	-2.56208	0.0104049	0.723347
Oas1a	590.309	-0.900687	0.28927	-3.11366	0.00184785	0.513323
Gm38734	0.35349	-0.900682	1.17856	-0.764221	0.444735	0.999875
Dhx58	405.474	-0.900528	0.279067	-3.22692	0.0012513	0.513323
Rab44	7.63216	-0.900169	0.450457	-1.99835	0.0456788	0.998984
Gm39612	1.02524	-0.900012	1.01867	-0.883515	0.376958	0.999875
Gm11351	0.307558	-0.899422	1.45367	-0.618723	0.536099	0.999875
Abhd16b	1.76458	-0.899145	0.484279	-1.85667	0.0633584	0.999875
Fam3b	0.704169	-0.899132	0.799981	-1.12394	0.261038	0.999875
Klra7	10.4307	-0.899108	0.385267	-2.33372	0.0196102	0.832526
Gm41348	34.7765	-0.899101	0.301118	-2.98588	0.00282764	0.524315
Gm26725	5.16079	-0.898761	0.484982	-1.85319	0.0638557	0.999875
Gm31869	1.25617	-0.898613	1.02854	-0.873675	0.382295	0.999875
Gm54083	2.90126	-0.898464	0.452983	-1.98344	0.0473183	0.999245
Gm33562	1.28969	-0.897844	0.816813	-1.0992	0.271679	0.999875
Gm32893	0.579771	-0.897818	0.815	-1.10162	0.270628	0.999875
Gm26138	2.40344	-0.896866	0.523562	-1.71301	0.0867111	0.999875
Ppp1r3b	62.9993	-0.896859	0.30453	-2.94506	0.00322893	0.530524
Il18r1	44.5282	-0.896765	0.407196	-2.20229	0.0276448	0.89166
4933433H22Rik	20.7729	-0.896746	0.379748	-2.36142	0.018205	0.819178
Selp	28.3016	-0.895862	0.454359	-1.9717	0.0486434	0.999875
Gm54239	0.77214	-0.895607	0.895696	-0.9999	0.317359	0.999875
Oas2	713.445	-0.895435	0.297657	-3.00828	0.00262734	0.524315
Klra6	2.41181	-0.894944	0.681982	-1.31227	0.189429	0.999875
Gm22108	0.395043	-0.894862	1.66555	-0.537278	0.591076	0.999875
Cpvl	0.982533	-0.894608	0.977043	-0.915628	0.359862	0.999875
Krt19	1.38568	-0.894173	0.554684	-1.61204	0.106953	0.999875
Rfpl4	1.24337	-0.894092	0.639052	-1.39909	0.161786	0.999875
Gm31342	0.767636	-0.893922	0.879263	-1.01667	0.309309	0.999875
Apol9b	65.6373	-0.8923	0.329593	-2.70728	0.00678372	0.670693
Gm41021	0.512279	-0.892076	1.0825	-0.824085	0.409891	0.999875
Gm41905	1.908	-0.891565	0.675821	-1.31923	0.187092	0.999875
Akr1cl	0.256461	-0.891552	2.17717	-0.409501	0.682172	0.999875
Prm2	1.48413	-0.891444	0.541605	-1.64593	0.099778	0.999875
Gm36481	0.260243	-0.891396	1.86815	-0.477154	0.633253	0.999875
Gm33778	0.271348	-0.891209	1.6284	-0.547292	0.584178	0.999875
Slc17a4	0.250456	-0.891196	1.61513	-0.55178	0.581099	0.999875
Cxcl11	71.4627	-0.891132	0.414672	-2.14901	0.0316338	0.91773
Gm41328	0.512929	-0.891009	1.38882	-0.64156	0.521159	0.999875
Gm29758	0.251369	-0.89099	1.43918	-0.619097	0.535852	0.999875
Cnbd1	0.264904	-0.890958	1.41644	-0.629011	0.529342	0.999875
Clec4a1	46.0418	-0.890921	0.33914	-2.627	0.00861407	0.69686
Fads2b	1.20034	-0.890584	0.918881	-0.969205	0.332443	0.999875
Usp18	855.204	-0.889892	0.297235	-2.9939	0.00275436	0.524315
Tgm2	1246.2	-0.889779	0.319748	-2.78275	0.00539005	0.621496
Saxo1	1.66752	-0.889323	0.685259	-1.29779	0.194359	0.999875
Gm40440	0.300861	-0.888487	2.16486	-0.410413	0.681503	0.999875
5730403I07Rik	1.04955	-0.887935	0.631013	-1.40716	0.159381	0.999875
Parp14	2735.49	-0.887527	0.288754	-3.07364	0.00211461	0.513323
1700012A03Rik	0.344359	-0.886991	1.67326	-0.530097	0.596045	0.999875
Rnase12	0.39269	-0.886976	1.2114	-0.73219	0.464053	0.999875
Gm53669	0.444798	-0.886566	1.23193	-0.719658	0.471736	0.999875
Mir7057	0.407453	-0.886219	0.994694	-0.890947	0.372958	0.999875
D030045P18Rik	1.37789	-0.886138	0.560984	-1.57961	0.114195	0.999875
Gm19723	1.31062	-0.885453	0.656229	-1.3493	0.177239	0.999875
Gm23613	0.851418	-0.885098	0.889107	-0.995491	0.319497	0.999875
Gm12250	731.532	-0.885066	0.375331	-2.35809	0.018369	0.819509
Gm48277	0.348008	-0.884848	1.07957	-0.81963	0.412427	0.999875
Gm10320	1.42048	-0.884027	0.538607	-1.64132	0.100731	0.999875
Mir3085	0.254088	-0.883991	1.42183	-0.621728	0.534121	0.999875
Fmo9	0.260528	-0.883824	1.60517	-0.55061	0.581901	0.999875
Gm34152	1.78419	-0.883713	0.497647	-1.77578	0.0757686	0.999875
Gm15987	6.3698	-0.883309	0.523819	-1.68629	0.0917408	0.999875
Gm52552	14.7266	-0.883225	0.384393	-2.29772	0.0215779	0.844532
n-TCgca14	0.354148	-0.882818	1.3069	-0.675506	0.499355	0.999875
Gm29831	0.577537	-0.882752	0.861741	-1.02438	0.305655	0.999875
Or10ak16	0.298215	-0.882677	0.962786	-0.916795	0.35925	0.999875
Gm4319	0.895941	-0.88239	0.998206	-0.883976	0.376709	0.999875
Hnf4a	1.36104	-0.882346	0.787905	-1.11986	0.262772	0.999875
Gm34105	0.34308	-0.882102	1.33292	-0.661781	0.508111	0.999875
Hmga2	11.9645	-0.881114	0.453156	-1.9444	0.0518478	0.999875
Gm32630	0.697336	-0.880471	0.794973	-1.10755	0.268057	0.999875
Gm52355	0.445062	-0.880174	1.12351	-0.783415	0.433383	0.999875
Gm31828	0.202224	-0.879669	1.41648	-0.621023	0.534584	0.999875
Gm29904	0.196155	-0.879669	1.62315	-0.541951	0.587852	0.999875
Gm17215	0.198688	-0.879669	1.63054	-0.539497	0.589544	0.999875
Vmn1r56	0.203019	-0.879668	1.87447	-0.469288	0.638864	0.999875
Gm5893	0.211848	-0.879668	1.87527	-0.469089	0.639006	0.999875
Mir6971	0.19071	-0.879668	1.87876	-0.468218	0.639629	0.999875
Gm52808	0.204707	-0.879668	1.88467	-0.46675	0.640679	0.999875
Mir466b-8	0.192108	-0.879668	1.88983	-0.465476	0.641591	0.999875
Gm51682	0.190377	-0.879668	1.89236	-0.464853	0.642036	0.999875
Vmn2r-ps158	0.188111	-0.879668	1.89571	-0.464031	0.642626	0.999875
4930579F01Rik	0.183315	-0.879668	1.90298	-0.462259	0.643896	0.999875
Gm42247	0.212506	-0.879668	2.18519	-0.402558	0.687273	0.999875
Snord116l17	0.19951	-0.879668	2.19853	-0.400116	0.689071	0.999875
Trav5-1	0.211669	-0.879668	2.20238	-0.399417	0.689586	0.999875
Gm40086	0.195934	-0.879668	2.20493	-0.398955	0.689927	0.999875
1700034E13Rik	0.190623	-0.879668	2.2261	-0.395161	0.692724	0.999875
Slc10a2	0.189687	-0.879668	2.22786	-0.39485	0.692954	0.999875
Platr5	0.189685	-0.879668	2.22786	-0.394849	0.692954	0.999875
Or6d12	0.209297	-0.879668	2.62009	-0.33574	0.737067	0.999875
Gm35632	0.212797	-0.879668	2.62507	-0.335102	0.737548	0.999875
Gm36458	0.211567	-0.879668	2.62771	-0.334766	0.737802	0.999875
Or6z1	0.200281	-0.879668	2.63639	-0.333664	0.738633	0.999875
Or10a3m	0.202683	-0.879668	2.64738	-0.332279	0.739679	0.999875
Gm34677	0.219425	-0.879668	2.95939	-0.297246	0.766278	0.999875
Gm39149	0.33699	-0.879198	1.31273	-0.669746	0.50302	0.999875
Hp	24.5942	-0.879044	0.356014	-2.46913	0.0135444	0.747036
Klrk1	85.8089	-0.878888	0.415773	-2.11387	0.0345267	0.937967
Gvin-ps2	161.916	-0.878857	0.30464	-2.88491	0.00391529	0.565906
Gm30220	0.77555	-0.878577	0.889994	-0.987172	0.323558	0.999875
Mir669m-1	0.403925	-0.878477	1.00912	-0.870538	0.384006	0.999875
Gm53751	0.834604	-0.87846	0.808	-1.0872	0.276947	0.999875
Gvin2	910.651	-0.878385	0.284868	-3.08348	0.00204593	0.513323
Ly6g6c	1.17058	-0.878355	0.822083	-1.06845	0.285317	0.999875
Gm22510	1.03406	-0.8781	0.680988	-1.28945	0.197241	0.999875
Gm46832	0.251185	-0.878046	1.41268	-0.621549	0.534239	0.999875
Gm36333	0.23091	-0.877518	1.6322	-0.537629	0.590833	0.999875
A730032A03Rik	0.243251	-0.877515	1.63379	-0.537105	0.591195	0.999875
Lyz1	65.2496	-0.876973	0.327892	-2.67458	0.00748228	0.691847
Gvin1	874.831	-0.876847	0.282689	-3.10181	0.00192343	0.513323
Morc1	0.414964	-0.876693	1.08647	-0.806919	0.419713	0.999875
Gm46328	0.480717	-0.876099	1.24773	-0.702155	0.482583	0.999875
Or6b13	0.810811	-0.876066	0.868727	-1.00845	0.313239	0.999875
Gm24638	0.282275	-0.876042	2.60475	-0.336324	0.736626	0.999875
Garin5b	3.97905	-0.875683	0.496328	-1.76432	0.0776777	0.999875
Iapp	0.38702	-0.875545	1.23541	-0.708708	0.478506	0.999875
Tgtp1	1191.34	-0.875013	0.362329	-2.41497	0.0157365	0.780806
Gm34080	0.291872	-0.874491	1.0435	-0.838037	0.40201	0.999875
Gm7609	12.6894	-0.874287	0.421266	-2.07538	0.0379514	0.961959
Vmn2r97	0.461919	-0.873013	1.35794	-0.642894	0.520293	0.999875
Gm33370	8.01145	-0.872592	0.341608	-2.55436	0.0106382	0.723347
Gm10830	0.347101	-0.872341	1.16386	-0.74952	0.453544	0.999875
Gm32600	2.31345	-0.872228	0.671472	-1.29898	0.193951	0.999875
Gm53321	1.5303	-0.872139	0.676148	-1.28986	0.197098	0.999875
Rab17	0.238934	-0.872115	1.63337	-0.533934	0.593387	0.999875
Gm20878	0.14962	-0.872076	1.91799	-0.454681	0.649339	0.999875
Atp6v1g3	0.142573	-0.872076	1.93261	-0.451242	0.651815	0.999875
Gm40161	0.142077	-0.872076	1.93366	-0.450997	0.651992	0.999875
Gm22785	0.163527	-0.872076	2.23828	-0.389618	0.696819	0.999875
Gm53337	0.158713	-0.872076	2.24071	-0.389196	0.697131	0.999875
Gm29328	0.153887	-0.872076	2.25236	-0.387183	0.698621	0.999875
Gm39854	0.156106	-0.872076	2.25463	-0.386793	0.69891	0.999875
Gm30700	0.144372	-0.872076	2.27673	-0.383038	0.701692	0.999875
Gm51802	0.147592	-0.872076	2.27698	-0.382997	0.701722	0.999875
Gm33806	0.164944	-0.872075	2.69122	-0.324045	0.745904	0.999875
Gm21154	0.161564	-0.872075	2.70146	-0.322816	0.746834	0.999875
Dnajc5g	0.157927	-0.872075	2.70211	-0.322739	0.746893	0.999875
Krt31	0.15753	-0.872075	2.70336	-0.322589	0.747007	0.999875
Gm41865	0.154451	-0.872075	2.71327	-0.321411	0.747899	0.999875
Ms4a5	0.15101	-0.872075	2.72465	-0.320069	0.748916	0.999875
1700016B01Rik	0.151604	-0.872075	2.73331	-0.319055	0.749685	0.999875
Gm34625	0.151127	-0.872075	2.7349	-0.318869	0.749826	0.999875
Pmp2	0.139043	-0.872075	2.76699	-0.315171	0.752632	0.999875
4930554I06Rik	0.138181	-0.872075	2.77022	-0.314804	0.752911	0.999875
Serpinb12	0.143043	-0.872075	2.95939	-0.294681	0.768238	0.999875
Gm22638	0.14516	-0.872075	2.95939	-0.294681	0.768238	0.999875
Gm22910	0.150545	-0.872075	2.95939	-0.294681	0.768238	0.999875
Gm29862	0.145406	-0.872075	2.95939	-0.294681	0.768238	0.999875
Gm35888	0.156828	-0.872075	2.95939	-0.294681	0.768238	0.999875
Gm5833	0.145145	-0.872075	2.95939	-0.294681	0.768238	0.999875
Lipn	0.125104	-0.872075	2.95939	-0.294681	0.768238	0.999875
Gm16559	0.156913	-0.872075	2.95939	-0.294681	0.768238	0.999875
Gm24381	0.137618	-0.872075	2.95939	-0.294681	0.768238	0.999875
Gm30446	0.137649	-0.872075	2.95939	-0.294681	0.768238	0.999875
Gm32246	0.145161	-0.872075	2.95939	-0.294681	0.768238	0.999875
Gm35450	0.143365	-0.872075	2.95939	-0.294681	0.768238	0.999875
Gm46962	0.158968	-0.872075	2.95939	-0.294681	0.768238	0.999875
Hottip	0.145623	-0.872075	2.95939	-0.294681	0.768238	0.999875
Ighv1-81	0.143365	-0.872075	2.95939	-0.294681	0.768238	0.999875
Krtap4-16	0.121096	-0.872075	2.95939	-0.294681	0.768238	0.999875
Or2y15	0.1686	-0.872075	2.95939	-0.294681	0.768238	0.999875
Or4a73	0.15334	-0.872075	2.95939	-0.294681	0.768238	0.999875
Or8h7	0.15334	-0.872075	2.95939	-0.294681	0.768238	0.999875
UCON92:UCON92:Unknown	0.159694	-0.872075	2.95939	-0.294681	0.768238	0.999875
Ugt2a1	0.157557	-0.872075	2.95939	-0.294681	0.768238	0.999875
Gm35194	0.168136	-0.872075	2.95939	-0.294681	0.768238	0.999875
Gm46329	0.148187	-0.872075	2.95939	-0.294681	0.768238	0.999875
4930518J21Rik	0.35269	-0.87205	1.0508	-0.829893	0.406599	0.999875
Gm14009	3.72769	-0.871895	0.519027	-1.67987	0.0929835	0.999875
Gm34664	0.242146	-0.871561	1.88101	-0.463347	0.643116	0.999875
Cyp2a12	0.346013	-0.871451	1.67742	-0.51952	0.603399	0.999875
Gm32525	1.36752	-0.871413	0.638748	-1.36425	0.172488	0.999875
Ifna2	0.623277	-0.871123	0.940969	-0.925772	0.354565	0.999875
Gm22252	0.508301	-0.870737	0.974674	-0.893362	0.371663	0.999875
Gm39262	2.53818	-0.869846	0.619315	-1.40453	0.160161	0.999875
Gm40930	1.47991	-0.869429	1.02935	-0.844637	0.398313	0.999875
2310015D24Rik	2.54393	-0.869338	0.482667	-1.80112	0.0716847	0.999875
Slfn9	536.494	-0.868958	0.288636	-3.01057	0.0026076	0.524315
5730488B01Rik	0.398032	-0.868734	1.00812	-0.861736	0.388833	0.999875
Trgv2	0.705448	-0.868166	0.91159	-0.952365	0.340912	0.999875
Or10ak7	0.573655	-0.86713	0.903015	-0.960261	0.336924	0.999875
Gm22805	1.67017	-0.866445	0.656768	-1.31926	0.187084	0.999875
Gm40241	1.04136	-0.866393	0.69548	-1.24575	0.212857	0.999875
Gm54022	2.02714	-0.865894	0.516886	-1.67521	0.0938926	0.999875
Gm33435	0.340818	-0.865672	1.88808	-0.458494	0.646597	0.999875
Gm14707	0.450332	-0.865484	1.35672	-0.637922	0.523524	0.999875
Gm39556	46.0711	-0.86544	0.326059	-2.65424	0.00794871	0.691847
Dnmt3c	2.60995	-0.865326	0.425224	-2.03499	0.0418519	0.975559
Cdc20b	3.63799	-0.865297	0.53129	-1.62867	0.103382	0.999875
1700119H24Rik	1.40618	-0.864757	0.582131	-1.4855	0.13741	0.999875
9130221F21Rik	0.556008	-0.864594	1.02471	-0.843744	0.398812	0.999875
3300005D01Rik	1.2738	-0.864292	0.659013	-1.31149	0.189691	0.999875
Gm51892	10.1048	-0.864048	0.471709	-1.83174	0.0669906	0.999875
Cyp26a1	7.99501	-0.863049	0.441335	-1.95554	0.0505193	0.999875
Eulor7:DNA:DNA	0.768121	-0.862987	0.922519	-0.935468	0.349547	0.999875
4930583I09Rik	2.78851	-0.862883	0.620327	-1.39101	0.164222	0.999875
Clcnkb	0.976633	-0.862856	0.658877	-1.30959	0.190336	0.999875
Gm6605	6.78911	-0.862625	0.284836	-3.0285	0.00245774	0.522059
Ms4a6b	341.134	-0.862509	0.354647	-2.43202	0.0150147	0.772654
Or2t1	1.00291	-0.862458	0.691406	-1.2474	0.212252	0.999875
Epcam	9.57855	-0.861964	0.458082	-1.88168	0.0598792	0.999875
Mir301	0.717701	-0.86163	0.961953	-0.89571	0.370408	0.999875
Ifna11	0.230737	-0.861456	2.61312	-0.329665	0.741653	0.999875
A630001O12Rik	4.48711	-0.861415	0.400633	-2.15013	0.0315448	0.917399
Gm24283	1.02471	-0.860929	0.802145	-1.07328	0.283144	0.999875
Gm34464	1.381	-0.860784	0.869375	-0.990118	0.322116	0.999875
Mir675	2.0871	-0.860428	0.47757	-1.80168	0.0715958	0.999875
Gm35196	2.01392	-0.860176	0.60471	-1.42246	0.154893	0.999875
Il2rg	357.452	-0.859941	0.340077	-2.52867	0.0114496	0.723347
Pou4f1	3.5165	-0.85954	0.558462	-1.53912	0.123775	0.999875
Chil3	52.8526	-0.859188	0.311265	-2.76031	0.00577467	0.637985
Gm35260	1.24149	-0.858822	0.776096	-1.10659	0.26847	0.999875
Gm32011	1.58449	-0.858374	0.784885	-1.09363	0.274117	0.999875
Sirpd	3.47218	-0.85816	0.566714	-1.51427	0.129956	0.999875
Serpinb2	0.223902	-0.858156	2.22681	-0.385374	0.69996	0.999875
Mir1953	1.39284	-0.857748	0.679321	-1.26266	0.206713	0.999875
Gch1	61.6998	-0.856672	0.286014	-2.99521	0.00274255	0.524315
Gm10693	2.76741	-0.856179	0.611348	-1.40048	0.16137	0.999875
Klrc2	15.1804	-0.856113	0.540775	-1.58312	0.113393	0.999875
Gm33690	0.293189	-0.856053	1.61744	-0.529263	0.596623	0.999875
Gm32406	0.343811	-0.855733	1.17168	-0.730346	0.465179	0.999875
Klrb1c	22.9455	-0.855673	0.424598	-2.01525	0.0438781	0.988844
Lrrc74a	1.8128	-0.855421	0.621361	-1.37669	0.168608	0.999875
Gm40315	0.217486	-0.854814	2.25002	-0.379914	0.704009	0.999875
Gm31696	0.345465	-0.854239	1.45678	-0.586388	0.557615	0.999875
Gm34983	1.54094	-0.85409	0.738148	-1.15707	0.247244	0.999875
Gzmf	0.445493	-0.853936	1.33998	-0.637273	0.523947	0.999875
Tnfrsf1b	611.435	-0.853865	0.287183	-2.97325	0.00294665	0.524315
Gm57810	0.912052	-0.853439	0.828366	-1.03027	0.302884	0.999875
Gm25405	15.3055	-0.852915	0.350809	-2.43128	0.0150455	0.772654
Bpifa1	1.13148	-0.852851	0.718974	-1.1862	0.235542	0.999875
Btnl6	1.1876	-0.852273	0.725937	-1.17403	0.240382	0.999875
Gm9054	4.47268	-0.851521	0.335414	-2.53872	0.0111259	0.723347
Gm3618	1.11338	-0.851361	0.618682	-1.37609	0.168794	0.999875
Gm19765	21.8679	-0.851175	0.374107	-2.27522	0.022893	0.852049
2210414B05Rik	0.267791	-0.850595	1.88268	-0.451799	0.651414	0.999875
Sp100	675.631	-0.850228	0.278233	-3.05581	0.00224454	0.513683
Gm34207	0.384681	-0.849976	1.19634	-0.710482	0.477406	0.999875
Gm51785	28.4682	-0.849914	0.38638	-2.19968	0.0278294	0.893865
Gm34931	1.69847	-0.849217	0.586873	-1.44702	0.147891	0.999875
Gm26562	0.564366	-0.8492	1.08243	-0.784533	0.432728	0.999875
Dmrta1	5.19686	-0.849179	0.344665	-2.46378	0.0137481	0.747256
H2-M2	2.52513	-0.848891	0.738096	-1.15011	0.250099	0.999875
Csf2rb	585.742	-0.848784	0.331475	-2.56063	0.0104484	0.723347
Bex6	0.445068	-0.847198	1.00056	-0.846724	0.397149	0.999875
4930546K05Rik	1.03014	-0.846943	0.699239	-1.21123	0.225805	0.999875
Klra2	88.0427	-0.846938	0.33823	-2.50403	0.0122789	0.732092
Gm53320	2.10552	-0.846797	0.600344	-1.41052	0.158386	0.999875
Gm614	8.78039	-0.846793	0.363891	-2.32705	0.0199625	0.834391
Gm54218	1.36509	-0.846403	0.537258	-1.57541	0.115161	0.999875
Gm15543	1.03865	-0.84596	0.659715	-1.28231	0.199733	0.999875
Gm33750	1.732	-0.845771	0.570219	-1.48324	0.138011	0.999875
Gm51684	0.338218	-0.84498	1.48818	-0.567793	0.570176	0.999875
4933411E08Rik	0.635942	-0.844791	0.942746	-0.896096	0.370201	0.999875
Slc28a3	2.36767	-0.844723	0.703457	-1.20082	0.229823	0.999875
Gm24281	1.1416	-0.843932	0.733264	-1.15092	0.249763	0.999875
Gm4861	1.47014	-0.843854	0.640586	-1.31732	0.187733	0.999875
Plbd1	154.151	-0.843763	0.340981	-2.47452	0.0133415	0.745688
Gm41333	0.733723	-0.843596	0.848768	-0.993906	0.320269	0.999875
Upp1	93.4395	-0.843538	0.248947	-3.38843	0.00070295	0.513323
AB124611	179.767	-0.84341	0.321851	-2.62049	0.00878023	0.700107
Gm25142	2.19626	-0.842649	0.49213	-1.71225	0.0868505	0.999875
LOC118567760	3.17375	-0.842552	0.489402	-1.72159	0.0851429	0.999875
Gm35545	1.13753	-0.842437	0.843715	-0.998485	0.318044	0.999875
Irf7	2409.37	-0.842387	0.280251	-3.00583	0.00264856	0.524315
Aicda	0.561524	-0.841957	0.943779	-0.892113	0.372332	0.999875
Gm18905	2.53309	-0.84146	0.627686	-1.34057	0.180059	0.999875
Or2w2	0.506121	-0.841358	1.00731	-0.835256	0.403574	0.999875
Samd9l	930.243	-0.839311	0.272327	-3.082	0.00205617	0.513323
Pitx3	1.1987	-0.839204	0.593336	-1.41438	0.15725	0.999875
Gm34226	3.25572	-0.839036	0.467206	-1.79586	0.0725172	0.999875
Gm39437	2.14883	-0.838316	0.523775	-1.60053	0.109482	0.999875
Gm20559	694.543	-0.837894	0.272298	-3.07712	0.00209009	0.513323
Gm53909	0.818862	-0.836985	0.861935	-0.971054	0.331522	0.999875
Gm24866	0.984136	-0.836831	0.747101	-1.1201	0.262669	0.999875
Gm38477	1.29158	-0.836686	0.743344	-1.12557	0.260347	0.999875
Lipo4	0.494141	-0.836637	0.739959	-1.13065	0.258201	0.999875
n-TQctg2	0.341609	-0.836267	1.17127	-0.713985	0.475236	0.999875
Gm9640	5.52411	-0.83594	0.364199	-2.29529	0.0217167	0.844872
Krt86	1.15669	-0.835531	0.763326	-1.09459	0.273695	0.999875
Gm5954	2.98761	-0.834993	0.527843	-1.5819	0.113673	0.999875
Gm41279	0.750455	-0.834987	1.28214	-0.651246	0.514888	0.999875
Dppa3	0.390287	-0.834715	1.47517	-0.565842	0.571501	0.999875
Prf1	64.7053	-0.834024	0.442192	-1.88611	0.0592796	0.999875
Gm54084	0.675211	-0.834011	1.13292	-0.736159	0.461634	0.999875
Srgn	272.838	-0.833631	0.298945	-2.78858	0.00529403	0.621496
Gm17197	2.84037	-0.83356	0.433355	-1.9235	0.054417	0.999875
Etv2	0.598727	-0.833479	0.975825	-0.854127	0.393034	0.999875
Kcnn4	47.5492	-0.832526	0.303705	-2.74123	0.00612089	0.642977
Tmem221	14.8614	-0.832297	0.369612	-2.25181	0.0243342	0.866152
Gpx6	3.1173	-0.832276	0.866095	-0.960953	0.336576	0.999875
Trgv1	1.30905	-0.831984	0.750994	-1.10784	0.267929	0.999875
S100a4	28.3752	-0.831944	0.277267	-3.00052	0.0026952	0.524315
Gm54069	0.333995	-0.831656	1.17442	-0.708141	0.478858	0.999875
Gdpd4	1.64011	-0.831408	0.777821	-1.06889	0.285118	0.999875
Ifnb1	1.14067	-0.831161	0.844928	-0.983706	0.32526	0.999875
Cdc5lrt9	0.499773	-0.830965	0.838994	-0.990431	0.321963	0.999875
Akr1c13	5.75016	-0.830167	0.418775	-1.98237	0.0474378	0.999245
Gm30313	4.04775	-0.830034	0.511975	-1.62124	0.104966	0.999875
Gm40445	0.834988	-0.829843	0.835297	-0.99347	0.320481	0.999875
Gm35756	2.70211	-0.829046	0.516757	-1.60432	0.108643	0.999875
Snora15	4.40188	-0.827803	0.314656	-2.63082	0.00851801	0.696355
Sp110	350.566	-0.827735	0.297903	-2.77854	0.00546038	0.622644
Gm34293	0.689438	-0.827623	1.2323	-0.671608	0.501834	0.999875
Gm32596	1.45561	-0.827602	0.594699	-1.39163	0.164034	0.999875
Gm29010	1.29651	-0.827518	0.888265	-0.931612	0.351537	0.999875
Gm44851	10.532	-0.827425	0.404398	-2.04607	0.0407498	0.967701
Clec4a3	33.9531	-0.827305	0.298036	-2.77585	0.00550571	0.624419
Gm53903	2.65196	-0.827301	0.488195	-1.69461	0.0901492	0.999875
2410003L11Rik	1.19935	-0.82728	0.621923	-1.3302	0.183453	0.999875
Gvin-ps4	171.571	-0.82726	0.291296	-2.83993	0.0045123	0.600693
Plaur	76.87	-0.827011	0.319312	-2.58997	0.00959833	0.712013
Klra14-ps	5.59657	-0.826555	0.637519	-1.29652	0.194797	0.999875
Klre1	12.988	-0.826431	0.451044	-1.83226	0.0669125	0.999875
Gm31130	0.564753	-0.826381	0.926894	-0.89156	0.372629	0.999875
Gm51869	1.38688	-0.826204	0.65071	-1.2697	0.204193	0.999875
4833407H14Rik	12.6382	-0.826	0.362479	-2.27875	0.0226818	0.850325
Gm33482	0.836002	-0.825712	0.74527	-1.10794	0.267889	0.999875
Has2os	8.48029	-0.82504	0.306705	-2.69001	0.00714503	0.683073
Igll1	0.330383	-0.824221	1.2937	-0.637104	0.524057	0.999875
Gm52396	5.42385	-0.82418	0.501602	-1.6431	0.100363	0.999875
Gm36827	0.390452	-0.823327	1.50862	-0.545748	0.58524	0.999875
Tgtp2	1810.77	-0.822301	0.352169	-2.33496	0.0195455	0.832526
Isg15	1451.62	-0.822148	0.257185	-3.19671	0.00139002	0.513323
Gm38962	0.613603	-0.82205	0.715861	-1.14834	0.25083	0.999875
Gm32130	2.8127	-0.821985	0.434925	-1.88995	0.058765	0.999875
Sh2d1a	6.46484	-0.821796	0.431623	-1.90397	0.0569143	0.999875
Sp140	273.632	-0.821476	0.26249	-3.12955	0.00175074	0.513323
Iqcf5	1.42581	-0.821412	0.701643	-1.1707	0.241721	0.999875
AI662270	43.0239	-0.820831	0.356035	-2.30548	0.0211396	0.839623
Hoxa6	0.95666	-0.820805	0.794698	-1.03285	0.301673	0.999875
Sucnr1	3.59471	-0.820617	0.626526	-1.30979	0.190267	0.999875
Gm2788	3.3646	-0.820275	0.448082	-1.83064	0.0671547	0.999875
Acsbg2	2.23443	-0.81999	0.44483	-1.84338	0.0652737	0.999875
Gm42266	5.96043	-0.81989	0.438888	-1.86811	0.0617469	0.999875
Gm32360	2.28591	-0.819233	0.475474	-1.72298	0.0848922	0.999875
Gm53981	0.498087	-0.819096	1.04201	-0.786073	0.431825	0.999875
Sirpb1a	20.5613	-0.819032	0.443239	-1.84783	0.0646264	0.999875
Vpreb1a	0.604491	-0.818969	0.887556	-0.922724	0.356151	0.999875
Folr1	2.71237	-0.818292	0.788669	-1.03756	0.299475	0.999875
n-TRtcg2	0.388711	-0.816875	1.09733	-0.744424	0.45662	0.999875
Prdx6b	1.63986	-0.816691	0.5206	-1.56875	0.116707	0.999875
Klrc1	22.004	-0.816477	0.413363	-1.97521	0.0482447	0.999875
Gm41538	2.54359	-0.816412	0.606611	-1.34586	0.178349	0.999875
Mir3113	0.984626	-0.816009	0.711964	-1.14614	0.251738	0.999875
n-TSaga5	1.22154	-0.815798	0.696855	-1.17068	0.241726	0.999875
Gm46534	3.65294	-0.815119	0.354911	-2.29669	0.0216367	0.844532
Krt23	2.9633	-0.813614	0.602653	-1.35005	0.176999	0.999875
Gm30061	2.53807	-0.812919	0.462078	-1.75927	0.0785323	0.999875
Gm32448	8.34336	-0.81227	0.363032	-2.23746	0.0252561	0.875391
Nphs2	2.07069	-0.812261	0.687549	-1.18139	0.23745	0.999875
Abca14	1.72118	-0.811938	0.70711	-1.14825	0.250866	0.999875
Ccl12	245.589	-0.811771	0.258865	-3.13589	0.00171332	0.513323
Ms4a4b	131.164	-0.811507	0.422233	-1.92194	0.0546132	0.999875
Mir7009	4.92278	-0.811505	0.32129	-2.52577	0.0115444	0.723347
Muc13	5.07668	-0.810131	0.369257	-2.19395	0.0282392	0.897704
Foxd3	1.0157	-0.809413	0.90356	-0.895804	0.370357	0.999875
Socs3	629.943	-0.808606	0.336118	-2.40572	0.0161405	0.785783
Trim30d	504.749	-0.808517	0.253085	-3.19464	0.00140005	0.513323
4921508D12Rik	0.745634	-0.808487	1.03739	-0.779347	0.435775	0.999875
A130071D04Rik	59.333	-0.80811	0.31866	-2.53596	0.0112138	0.723347
Gm11787	4.36107	-0.807946	0.395533	-2.04267	0.0410848	0.970671
Mir5618	2.57173	-0.807827	0.551627	-1.46444	0.143073	0.999875
Gm15736	35.9648	-0.806042	0.272859	-2.95406	0.0031362	0.524315
Serpina3g	211.501	-0.805999	0.400192	-2.01403	0.0440064	0.988844
Gm30198	0.743947	-0.805894	0.749415	-1.07536	0.282212	0.999875
Gm30754	1.21738	-0.805532	0.657334	-1.22545	0.220404	0.999875
1700060C16Rik	0.43484	-0.805114	1.23194	-0.653531	0.513414	0.999875
Gm15762	0.918957	-0.804972	0.97587	-0.824877	0.409442	0.999875
Gm525	0.875293	-0.804887	0.924583	-0.87054	0.384005	0.999875
Gm39035	0.366916	-0.803724	1.1921	-0.674206	0.50018	0.999875
Trim30a	1168.53	-0.803233	0.271981	-2.95327	0.00314429	0.524315
Gm32594	2.07491	-0.802764	0.481586	-1.66692	0.0955307	0.999875
Mir193a	0.490624	-0.802155	0.83324	-0.962694	0.335701	0.999875
Gm40850	0.821144	-0.801832	0.75928	-1.05604	0.290949	0.999875
Ccdc63	4.83737	-0.801648	0.406749	-1.97087	0.0487392	0.999875
RMER3D4:ERVK:LTR	3.6299	-0.801514	0.469985	-1.7054	0.0881194	0.999875
Gm40030	1.73848	-0.801446	0.507121	-1.58038	0.114019	0.999875
Gm34450	0.948432	-0.800898	0.779947	-1.02686	0.304485	0.999875
Gm35023	0.815479	-0.800802	0.800868	-0.999917	0.317351	0.999875
Ms4a18	0.381757	-0.80042	1.09547	-0.730665	0.464984	0.999875
Gm24495	0.555232	-0.800244	0.764377	-1.04692	0.295135	0.999875
Pck1	8.02319	-0.799361	0.433209	-1.84521	0.0650074	0.999875
Gm33931	0.720219	-0.799149	0.748979	-1.06698	0.285979	0.999875
Fcgr4	351.529	-0.799047	0.345042	-2.3158	0.0205693	0.839623
Gm29461	0.550551	-0.798976	1.26548	-0.631364	0.527803	0.999875
1600002D24Rik	1.19442	-0.798793	0.744104	-1.0735	0.283048	0.999875
Hcar2	144.654	-0.798392	0.331574	-2.40788	0.0160454	0.784857
Gm30911	2.03422	-0.798374	0.580868	-1.37445	0.169302	0.999875
Or2ag18	0.389232	-0.797624	1.47473	-0.54086	0.588604	0.999875
Cyp4f18	237.361	-0.797472	0.298624	-2.67049	0.00757405	0.691847
Gm33781	0.315263	-0.796776	1.6567	-0.48094	0.630559	0.999875
Klri2	17.2609	-0.796008	0.435227	-1.82895	0.0674071	0.999875
4732419C18Rik	6.01423	-0.795692	0.372553	-2.13578	0.0326972	0.921605
C1ql4	1.42693	-0.79537	0.71194	-1.11719	0.263914	0.999875
Gm11536	1.28902	-0.795142	1.12755	-0.705194	0.480689	0.999875
Gm34740	1.35492	-0.794962	0.687746	-1.15589	0.247724	0.999875
Slpi	12.2709	-0.794545	0.353603	-2.247	0.0246402	0.870098
Casp1	98.3873	-0.794415	0.231151	-3.43679	0.000588662	0.513323
Gm36600	0.961925	-0.793599	0.734042	-1.08114	0.279637	0.999875
Gm46273	1.24244	-0.793358	0.827326	-0.958943	0.337588	0.999875
Mir3473f	1.42486	-0.793253	0.613834	-1.29229	0.196256	0.999875
Gm1110	4.31356	-0.792557	0.489116	-1.62039	0.105149	0.999875
Gm41543	0.621779	-0.792338	1.04351	-0.759302	0.447672	0.999875
Gm33586	0.933146	-0.792221	0.931637	-0.850354	0.395128	0.999875
Gm38828	1.28052	-0.792075	0.622181	-1.27306	0.202996	0.999875
Ppm1n	3.37432	-0.791707	0.406879	-1.94581	0.051678	0.999875
Gm30812	1.44858	-0.791489	0.703317	-1.12537	0.260434	0.999875
Cd86	190.799	-0.791351	0.266373	-2.97084	0.00296985	0.524315
Lyzl6	0.630096	-0.790255	1.18541	-0.666649	0.504996	0.999875
Samhd1	2165.91	-0.790029	0.27716	-2.85044	0.00436583	0.588957
n-TDgtc3	4.00394	-0.790012	0.412554	-1.91493	0.0555015	0.999875
Gfi1b	0.334466	-0.789873	1.46453	-0.539337	0.589654	0.999875
Zswim2	2.42564	-0.789302	0.46128	-1.71111	0.0870603	0.999875
Zfp456	25.9729	-0.789259	0.216947	-3.63803	0.000274734	0.513323
Gm39685	0.744691	-0.789238	1.14464	-0.689509	0.490503	0.999875
Gm42231	0.558043	-0.789209	1.1286	-0.699284	0.484375	0.999875
Gm46305	0.88213	-0.788443	0.758694	-1.03921	0.298707	0.999875
9930111J21Rik1	534.349	-0.788144	0.259805	-3.0336	0.00241656	0.521963
Treml2	180.672	-0.787568	0.290107	-2.71475	0.00663251	0.665797
Serpina3a	1.06602	-0.787502	0.687469	-1.14551	0.251998	0.999875
Gm54049	10.6149	-0.78701	0.631639	-1.24598	0.212772	0.999875
Mir7235	1.15834	-0.786312	0.58157	-1.35205	0.17636	0.999875
Mfsd4b3-ps	3.62613	-0.785761	0.401425	-1.95743	0.0502972	0.999875
Tnnc2	1.62356	-0.785433	0.690675	-1.1372	0.255456	0.999875
Gm40464	1.94338	-0.784934	0.537162	-1.46126	0.143944	0.999875
Gm13986	13.5285	-0.784622	0.3115	-2.51885	0.0117737	0.725202
Gm54159	1.8349	-0.784071	0.595725	-1.31616	0.188119	0.999875
Gm53417	1.32613	-0.783852	0.748524	-1.0472	0.295009	0.999875
Gm11205	1.0001	-0.782895	0.583215	-1.34238	0.179473	0.999875
9930111J21Rik2	85.7805	-0.782691	0.264797	-2.95581	0.00311847	0.524315
Gm30568	0.380805	-0.782463	1.00357	-0.779677	0.435581	0.999875
Gm5627	0.616144	-0.78218	1.07225	-0.729475	0.465711	0.999875
4930456L15Rik	0.802196	-0.781658	0.778419	-1.00416	0.315301	0.999875
AI463229	1.6386	-0.781585	0.817881	-0.955622	0.339263	0.999875
Gm54105	0.918779	-0.781507	0.623469	-1.25348	0.21003	0.999875
Gm35154	10.3381	-0.780734	0.353617	-2.20785	0.0272545	0.890843
H2-T27	11.6708	-0.779912	0.276211	-2.82361	0.00474859	0.614928
Gm35866	8.98736	-0.779869	0.297083	-2.62509	0.00866273	0.69686
Mir7676-2	11.1456	-0.779565	0.411486	-1.89451	0.0581571	0.999875
2310001H17Rik	23.1548	-0.779296	0.279982	-2.78338	0.00537957	0.621496
Gm30101	5.69013	-0.779224	0.304541	-2.55869	0.0105069	0.723347
Gm33551	0.38685	-0.779198	1.09652	-0.710612	0.477325	0.999875
4930461C15Rik	2.85043	-0.779079	0.531959	-1.46455	0.143045	0.999875
Gm32566	2.75234	-0.779054	0.514175	-1.51515	0.129733	0.999875
0610025J13Rik	2.5985	-0.778426	0.478726	-1.62604	0.103942	0.999875
Traj27	1.66664	-0.778319	0.537711	-1.44747	0.147766	0.999875
Gm51690	1.4534	-0.77813	0.615144	-1.26496	0.205887	0.999875
Vax2os	1.22643	-0.777972	0.698316	-1.11407	0.26525	0.999875
Gm31267	0.523687	-0.777593	1.04116	-0.746855	0.455151	0.999875
Gm53361	0.610244	-0.777522	0.973397	-0.798772	0.424422	0.999875
Gm54023	0.752043	-0.777036	0.838705	-0.926471	0.354201	0.999875
Gm35502	1.3266	-0.776584	0.51728	-1.50128	0.133282	0.999875
Gm4971	0.378001	-0.77646	1.01797	-0.762753	0.445611	0.999875
4930465M20Rik	0.385697	-0.776293	1.31871	-0.588675	0.55608	0.999875
Batf2	209.031	-0.776002	0.376643	-2.06031	0.0393688	0.963542
Gm4262	3.25188	-0.775477	0.494237	-1.56904	0.116639	0.999875
B3gnt3	58.974	-0.775463	0.241131	-3.21593	0.00130021	0.513323
1700024I08Rik	0.6023	-0.775407	1.0063	-0.770557	0.44097	0.999875
Gm29967	1.08431	-0.775042	0.884562	-0.876187	0.380928	0.999875
Pim1	357.149	-0.774177	0.293318	-2.63938	0.00830585	0.696355
Mmp8	5.46092	-0.773594	0.469178	-1.64883	0.0991829	0.999875
Gm52421	0.44462	-0.773403	0.967586	-0.799312	0.424109	0.999875
Pik3ap1	1143.11	-0.773379	0.272343	-2.83972	0.00451531	0.600693
Gm40955	0.451876	-0.773196	0.886996	-0.871702	0.383371	0.999875
Mir455	0.599289	-0.772811	0.913707	-0.845797	0.397666	0.999875
Lrit2	1.37053	-0.772552	0.888681	-0.869325	0.384669	0.999875
A930037H05Rik	849.964	-0.772512	0.255616	-3.02216	0.00250982	0.524315
A330094K24Rik	2.57082	-0.772448	0.570036	-1.35509	0.17539	0.999875
Gm41451	0.677867	-0.772401	0.844731	-0.914375	0.36052	0.999875
Csta1	1.0145	-0.772262	0.651777	-1.18486	0.236074	0.999875
4930455J16Rik	0.336573	-0.77226	1.90989	-0.404348	0.685957	0.999875
Gm36883	1.47124	-0.771805	0.631634	-1.22192	0.221738	0.999875
Bmp10	0.978517	-0.77163	1.10624	-0.697525	0.485474	0.999875
Gm46147	0.374808	-0.77161	1.08313	-0.712391	0.476223	0.999875
Mir5108	2.14423	-0.771194	0.721932	-1.06824	0.285414	0.999875
Gm53756	2.8751	-0.771191	0.482276	-1.59907	0.109806	0.999875
Gbx2	2.82225	-0.771123	0.593446	-1.2994	0.193807	0.999875
Or8b8	0.337606	-0.771053	1.65088	-0.467056	0.64046	0.999875
Gm36873	0.342971	-0.77099	1.63992	-0.470138	0.638256	0.999875
Pilrb2	7.4954	-0.770695	0.39291	-1.96151	0.0498199	0.999875
Gm31718	34.3989	-0.770415	0.292903	-2.63027	0.00853167	0.696355
Il18rap	71.1499	-0.770263	0.366587	-2.10117	0.0356256	0.941213
Gm15232	2.99366	-0.769709	0.603776	-1.27483	0.202371	0.999875
4933424N20Rik	0.426711	-0.769635	1.02251	-0.752695	0.451633	0.999875
Pira13	9.77133	-0.769512	0.429949	-1.78977	0.0734905	0.999875
4930486I03Rik	0.325331	-0.768528	1.45908	-0.526722	0.598387	0.999875
Or5an10	0.352624	-0.768302	1.30784	-0.587458	0.556896	0.999875
Pnp	596.445	-0.768297	0.238052	-3.22743	0.00124907	0.513323
Gm53487	4.62491	-0.768275	0.516112	-1.48858	0.136597	0.999875
Krt14	0.496894	-0.767745	1.21802	-0.630322	0.528484	0.999875
Gm46325	0.872994	-0.76755	1.01435	-0.75669	0.449236	0.999875
Trav9-2	0.335249	-0.767492	1.4543	-0.527741	0.597679	0.999875
Gm38726	0.715255	-0.767078	1.2124	-0.632697	0.526932	0.999875
Klk11	7.49588	-0.7669	0.590407	-1.29894	0.193966	0.999875
Gm32533	1.00735	-0.766874	0.781696	-0.981039	0.326573	0.999875
Pga5	0.684056	-0.766874	0.963446	-0.795969	0.42605	0.999875
Rnf213	20378.3	-0.765414	0.311252	-2.45914	0.013927	0.753094
n-TLtag2	0.797761	-0.765254	0.843079	-0.90769	0.364042	0.999875
Gm31769	3.60503	-0.765244	0.666149	-1.14876	0.250656	0.999875
Gm13648	0.379067	-0.76408	1.30914	-0.583649	0.559456	0.999875
Gm30845	2.02912	-0.763912	0.634478	-1.204	0.228589	0.999875
Gm25474	0.837673	-0.763672	0.630958	-1.21034	0.226149	0.999875
Gm53450	0.439307	-0.763549	1.3364	-0.571348	0.567764	0.999875
Gm39732	0.42622	-0.763362	1.53303	-0.497945	0.618523	0.999875
Or5k1	1.65344	-0.763321	0.633795	-1.20436	0.228449	0.999875
Gm13073	1.79174	-0.763076	0.618235	-1.23428	0.217098	0.999875
Gm31300	0.329034	-0.763071	0.988172	-0.772205	0.439993	0.999875
Gm51537	0.496654	-0.763062	0.976407	-0.7815	0.434509	0.999875
Ffar3	1.46275	-0.762984	0.710559	-1.07378	0.282921	0.999875
Avpr1b	0.437027	-0.762963	0.952286	-0.801191	0.423021	0.999875
4930511A02Rik	0.674304	-0.762731	1.23772	-0.616238	0.537737	0.999875
Mir129b	0.613183	-0.762523	0.922057	-0.82698	0.408248	0.999875
Gm30126	1.63325	-0.762374	0.633512	-1.20341	0.228818	0.999875
Gm30214	0.60843	-0.762261	0.70897	-1.07517	0.2823	0.999875
Gm20471	3.01292	-0.762052	0.402942	-1.89122	0.0585951	0.999875
Ifnl2	0.546739	-0.762037	1.18337	-0.643956	0.519604	0.999875
Emilin2	178.611	-0.761971	0.289006	-2.63652	0.00837608	0.696355
Mir7074	1.0049	-0.761879	0.606228	-1.25675	0.208843	0.999875
Spatc1	4.15282	-0.761517	0.459073	-1.65882	0.097153	0.999875
Gm23089	0.388324	-0.761326	1.31469	-0.579093	0.562526	0.999875
Gm33016	0.950229	-0.76121	0.685973	-1.10968	0.267138	0.999875
Gm42296	1.07327	-0.760749	0.667014	-1.14053	0.254065	0.999875
Igha	3.37312	-0.760346	0.515203	-1.47582	0.139993	0.999875
Tmprss2	32.6492	-0.760175	0.262402	-2.89699	0.00376765	0.560361
Fam83f	15.0609	-0.76007	0.318123	-2.38924	0.0168835	0.792561
LOC100041057	3.54673	-0.760049	0.438687	-1.73255	0.0831753	0.999875
Gm26634	2.24562	-0.759508	0.521242	-1.45711	0.145086	0.999875
Traj57	0.422984	-0.759078	1.21203	-0.626289	0.531126	0.999875
Gm36393	2.93636	-0.758614	0.605593	-1.25268	0.210322	0.999875
n-TWcca7	0.330132	-0.757878	0.973174	-0.778769	0.436116	0.999875
Zfp980	0.430277	-0.757858	1.01914	-0.743626	0.457103	0.999875
Ifit3	3840.79	-0.757702	0.261292	-2.89983	0.00373369	0.560361
n-TNgtt11	0.615937	-0.75714	0.7185	-1.05378	0.291984	0.999875
Gm11269	2.12158	-0.75668	0.525379	-1.44026	0.149795	0.999875
Gm31647	2.50419	-0.756629	0.592094	-1.27789	0.201289	0.999875
Il12rb1	306.739	-0.756442	0.394464	-1.91764	0.0551563	0.999875
Gm41484	0.86145	-0.756043	0.680726	-1.11064	0.266723	0.999875
Gm46784	0.885982	-0.755781	0.88061	-0.858246	0.390756	0.999875
Gm31960	1.3892	-0.755655	0.658621	-1.14733	0.251245	0.999875
Xlr4c	4.73977	-0.755613	0.316923	-2.38421	0.0171156	0.797119
Gm40922	0.486905	-0.755276	1.05262	-0.717522	0.473052	0.999875
Ms4a2	0.878916	-0.755223	0.822223	-0.918514	0.35835	0.999875
Gm39341	0.324109	-0.755205	1.30123	-0.58038	0.561658	0.999875
Muc5ac	11.8133	-0.755103	0.464529	-1.62552	0.104051	0.999875
Zfp36	395.757	-0.754833	0.285673	-2.6423	0.00823449	0.696355
Gm23971	2.57763	-0.754764	0.780124	-0.967492	0.333298	0.999875
Vmn2r6	0.812907	-0.754678	0.735735	-1.02575	0.305011	0.999875
Gm53434	1.37701	-0.754622	0.607662	-1.24185	0.214294	0.999875
L1td1	0.775009	-0.754438	0.988626	-0.763118	0.445393	0.999875
Ly6a	1129.57	-0.75442	0.267397	-2.82135	0.00478226	0.614928
Gm54002	7.74924	-0.754382	0.374972	-2.01183	0.0442375	0.989705
Gm25588	1.35016	-0.752836	0.580151	-1.29766	0.194406	0.999875
Mir223hg	15.3465	-0.752599	0.294121	-2.55881	0.0105032	0.723347
Gm14275	0.789541	-0.752477	0.884626	-0.850617	0.394982	0.999875
Csta2	0.847551	-0.752441	0.831535	-0.904882	0.365528	0.999875
Fbxw13	3.26961	-0.75244	0.928146	-0.810691	0.417543	0.999875
4930512H18Rik	37.2466	-0.751755	0.270319	-2.781	0.00541926	0.621496
St6galnac1	4.62631	-0.751296	0.372075	-2.01921	0.0434659	0.987084
Gm36181	4.57913	-0.751279	0.388229	-1.93514	0.0529728	0.999875
Gm30427	50.7008	-0.751263	0.288353	-2.60536	0.00917767	0.700107
H1f8	0.936206	-0.751215	0.808819	-0.92878	0.353003	0.999875
Ifi44	693.16	-0.751023	0.267969	-2.80265	0.00506846	0.621496
Zmynd15	160.136	-0.750944	0.293493	-2.55864	0.0105083	0.723347
Cd244a	83.1554	-0.750376	0.342121	-2.19331	0.0282853	0.898007
Gm51443	0.720892	-0.750354	1.01746	-0.737476	0.460833	0.999875
H2-M10.3	0.329285	-0.750109	0.971708	-0.771949	0.440145	0.999875
Cyp17a1	3.74828	-0.749882	0.358732	-2.09037	0.0365849	0.950392
4933401H06Rik	2.79873	-0.749514	0.554711	-1.35118	0.176638	0.999875
Klrb1b	21.5276	-0.749465	0.402823	-1.86053	0.0628106	0.999875
Gm10684	5.91333	-0.749419	0.439599	-1.70478	0.0882353	0.999875
Gm52263	0.315853	-0.749404	1.65212	-0.453602	0.650115	0.999875
Gm36120	1.90927	-0.749177	0.531326	-1.41001	0.158535	0.999875
D930003E18Rik	0.477163	-0.748715	0.976574	-0.766675	0.443275	0.999875
Runx3	165.868	-0.748435	0.402236	-1.86069	0.0627884	0.999875
Gm53355	2.65798	-0.748253	0.57814	-1.29424	0.195582	0.999875
Mir7053	0.444913	-0.748063	0.882407	-0.847753	0.396576	0.999875
Ptprc	1190.56	-0.747791	0.319699	-2.33905	0.0193329	0.832526
Gm35352	0.530352	-0.747451	1.02643	-0.728206	0.466487	0.999875
Gm23732	0.264065	-0.747287	2.18706	-0.341686	0.732587	0.999875
Gm25633	0.28893	-0.747276	2.15929	-0.346075	0.729286	0.999875
Gm9508	0.279492	-0.747134	1.87923	-0.397575	0.690944	0.999875
Gm32927	0.278658	-0.747123	1.86135	-0.401388	0.688134	0.999875
Gm42019	0.286125	-0.747122	1.86009	-0.401658	0.687935	0.999875
Mir683-2	0.27951	-0.746962	1.65218	-0.452107	0.651192	0.999875
Gm53392	0.26889	-0.74695	1.63903	-0.455727	0.648586	0.999875
Gm57571	0.275253	-0.74695	1.63889	-0.455767	0.648558	0.999875
Iqcf2	0.289781	-0.746941	1.62977	-0.45831	0.64673	0.999875
Gm29924	0.280181	-0.746933	1.62184	-0.460547	0.645124	0.999875
Gm31555	0.284664	-0.746927	1.61554	-0.462341	0.643837	0.999875
Gm46018	0.284573	-0.746927	1.61525	-0.462421	0.643779	0.999875
Gm40125	0.285457	-0.746916	1.6039	-0.465688	0.641439	0.999875
4930430E12Rik	31.0626	-0.746787	0.382791	-1.9509	0.0510692	0.999875
4921509C19Rik	0.297901	-0.746727	1.44367	-0.517244	0.604986	0.999875
Gm31095	0.271732	-0.746726	1.44278	-0.51756	0.604765	0.999875
Lrrc31	0.274106	-0.746704	1.42744	-0.523107	0.600899	0.999875
n-TEctc10	0.27069	-0.746692	1.41888	-0.526255	0.598711	0.999875
Gm41824	0.284749	-0.746469	1.28649	-0.580235	0.561756	0.999875
Gm53790	0.280556	-0.746119	1.1373	-0.656043	0.511796	0.999875
Frmpd1os	2.53591	-0.746049	0.459173	-1.62477	0.104212	0.999875
Gm57692	4.05242	-0.745905	0.39803	-1.87399	0.0609317	0.999875
Slc5a4a	0.538743	-0.745239	1.14286	-0.652084	0.514347	0.999875
I0C0044D17Rik	0.494911	-0.74521	1.02592	-0.726383	0.467604	0.999875
Gm35714	3.3521	-0.745161	0.437259	-1.70416	0.0883506	0.999875
Gm31237	0.32879	-0.745123	1.29945	-0.573414	0.566365	0.999875
Gm51792	0.617188	-0.744736	1.27816	-0.582662	0.560121	0.999875
4921515E04Rik	0.434059	-0.744504	1.09578	-0.67943	0.496865	0.999875
Ifih1	1195.43	-0.744444	0.244168	-3.0489	0.0022968	0.513683
Gm36043	290.569	-0.744084	0.361683	-2.05728	0.0396593	0.965663
Gm23879	0.430592	-0.743912	1.35653	-0.548394	0.583422	0.999875
n-TStga2	0.435385	-0.743704	1.08487	-0.685526	0.493012	0.999875
Gm53605	1.22429	-0.743431	1.06218	-0.699912	0.483982	0.999875
Gm53238	5.17018	-0.742659	0.342423	-2.16883	0.0300952	0.905822
Gm53448	0.862738	-0.741573	1.08281	-0.684862	0.493431	0.999875
Gm8062	1.29993	-0.741327	0.804457	-0.921525	0.356776	0.999875
Casp8	210.496	-0.741017	0.262904	-2.81859	0.00482358	0.618174
Gm31640	2.8249	-0.740426	0.616616	-1.20079	0.229832	0.999875
Trim6	19.9679	-0.740412	0.267812	-2.76467	0.005698	0.635628
Ptger2	21.1573	-0.740171	0.323089	-2.29092	0.0219679	0.847221
Gm53834	0.265892	-0.740151	1.14321	-0.647432	0.517352	0.999875
n-TRtct1	0.42772	-0.739997	1.33051	-0.556175	0.578091	0.999875
Gm35131	0.267355	-0.739923	1.26789	-0.583588	0.559498	0.999875
Gm36405	0.260647	-0.739917	1.27166	-0.58185	0.560668	0.999875
Gm40032	0.277632	-0.739719	1.42397	-0.519476	0.603429	0.999875
Cimip4	0.800151	-0.739603	0.957943	-0.772074	0.440071	0.999875
Gm51699	1.07159	-0.73956	0.64781	-1.14163	0.253608	0.999875
Txk	35.9194	-0.739064	0.345323	-2.14021	0.0323376	0.920253
4933402J15Rik	0.920546	-0.738997	0.754226	-0.979809	0.327181	0.999875
4930477N07Rik	0.474236	-0.738955	0.904478	-0.816996	0.413931	0.999875
Mdfic	200.491	-0.738753	0.280939	-2.62959	0.0085489	0.696355
4930579D09Rik	0.539187	-0.738442	1.06206	-0.695291	0.486873	0.999875
Rbm44	2.92502	-0.738278	0.600222	-1.23001	0.218694	0.999875
Gm36834	0.321055	-0.73815	1.45362	-0.507803	0.611592	0.999875
Gbp5	1908.16	-0.737415	0.326304	-2.2599	0.0238274	0.861791
Gm22588	2.10156	-0.737106	0.586828	-1.25608	0.209085	0.999875
2310020H05Rik	2.89407	-0.737021	0.469934	-1.56835	0.116799	0.999875
BC016548	0.370433	-0.736973	1.33819	-0.550724	0.581823	0.999875
Dtx3l	1395.01	-0.736841	0.246848	-2.985	0.00283576	0.524315
Gm49141	0.361577	-0.736764	1.18789	-0.620227	0.535108	0.999875
Phox2a	1.07006	-0.736155	0.666846	-1.10394	0.269621	0.999875
Ifng	24.0453	-0.735921	0.467068	-1.57562	0.115114	0.999875
6720468P15Rik	4.32983	-0.735675	0.358678	-2.05107	0.0402598	0.967656
Gm54006	0.604129	-0.735606	0.825257	-0.891366	0.372733	0.999875
Gm35279	0.375245	-0.735431	0.994127	-0.739775	0.459436	0.999875
[truncated: 40,321 more rows]
