# Supplementary material for: Derepression of transposable elements in the mouse prefrontal cortex disrupts social behavior
Source: Proc Natl Acad Sci U S A. 2025 Dec 17;122(51):e2510663122. doi: 10.1073/pnas.2510663122 (PMC12745702; doi:10.1073/pnas.2510663122)
Supplement: Supplementary file 3 — Dataset S02 (XLSX) [file pnas.2510663122.sd02.xlsx]

## Sheet: DatasetS2_GFP_NFD_deseq
ID	baseMean	log2FoldChange	lfcSE	stat	pvalue	padj
Uncx	2.01394	-3.23875	0.904389	-3.58114	0.000342095	NA
Cckar	3.50657	-3.10129	1.09698	-2.82713	0.00469676	0.196459
Cd300ld3	3.25647	-3.08535	0.881037	-3.50195	0.00046187	0.147634
Dpep3	1.08961	-3.07433	1.15101	-2.67098	0.00756309	NA
Mir7683	2.12123	-2.94758	0.931498	-3.16434	0.00155433	NA
Gm39799	0.805567	-2.83377	1.21978	-2.32318	0.0201692	NA
Gm36154	1.1827	-2.80278	1.00584	-2.7865	0.00532801	NA
Gm53627	1.00076	-2.73401	1.05961	-2.5802	0.00987443	NA
Gm33144	1.12623	-2.72215	1.32325	-2.05717	0.0396699	NA
Gm54313	0.999136	-2.7208	0.782145	-3.47864	0.00050396	NA
Prss29	0.639031	-2.71473	1.62277	-1.6729	0.0943475	NA
Gm20619	0.836882	-2.68253	1.146	-2.34078	0.0192434	NA
Gm40685	0.826665	-2.66041	1.38374	-1.92263	0.054527	NA
Gm25253	0.715551	-2.65964	1.48453	-1.79158	0.0732005	NA
Gm40118	0.605311	-2.64527	2.44734	-1.08088	0.279751	NA
Cxcl3	0.696225	-2.61512	2.15002	-1.21632	0.223862	NA
n-TSaga5	0.915095	-2.61258	0.873871	-2.98966	0.00279284	NA
Bmp10	0.682389	-2.60138	1.31986	-1.97095	0.0487291	NA
Lrit2	1.03873	-2.58857	1.20509	-2.14803	0.031711	NA
Gm11967	1.33927	-2.57988	0.689137	-3.74363	0.000181379	NA
BC024386	0.900308	-2.57715	0.887521	-2.90376	0.00368708	NA
Gm12984	1.17052	-2.56436	1.06094	-2.41706	0.0156465	NA
Gm10024	0.775261	-2.56226	1.88361	-1.3603	0.173737	NA
Gm33586	0.671039	-2.55478	1.20429	-2.1214	0.0338882	NA
4933440J02Rik	0.641112	-2.5008	1.49249	-1.67559	0.0938182	NA
Ifnl3	0.740601	-2.49826	1.69004	-1.47823	0.139347	NA
4921525O09Rik	4.43975	-2.48645	1.01859	-2.44107	0.0146436	0.276674
Gm30709	1.24036	-2.46153	0.717608	-3.43019	0.000603153	NA
Gm53244	0.845227	-2.45652	0.917047	-2.67873	0.00739013	NA
Fads2b	0.947904	-2.44287	1.03912	-2.3509	0.018728	NA
Rgr	1.21114	-2.43867	0.805181	-3.02872	0.00245589	NA
Gm51475	0.707193	-2.43608	1.05225	-2.31512	0.0206065	NA
Gm32403	0.80742	-2.41143	1.3337	-1.80807	0.070596	NA
Themis3	0.604546	-2.39898	1.22859	-1.95263	0.0508639	NA
Trav13-4-dv7	1.18542	-2.39806	0.997962	-2.40296	0.0162629	NA
Gm36651	1.17763	-2.37462	0.968928	-2.45077	0.0142551	NA
Gm29010	1.02383	-2.35954	1.14565	-2.05957	0.0394399	NA
Tbx5	3.02583	-2.35202	0.809463	-2.90565	0.00366488	NA
Or5k1	1.29848	-2.34626	0.824624	-2.84525	0.0044377	NA
Gm29878	0.482625	-2.32332	2.49784	-0.930132	0.352303	NA
Mir1195	1.11436	-2.30508	0.860822	-2.67776	0.00741155	NA
Vmn2r83	0.662538	-2.30416	0.96874	-2.37851	0.0173826	NA
Gm25092	0.653417	-2.29065	0.841356	-2.72257	0.00647761	NA
Traj53	0.563695	-2.28069	1.06975	-2.13198	0.0330085	NA
Gm36235	0.743454	-2.27948	1.36183	-1.67384	0.0941617	NA
Gm38446	0.857708	-2.27407	1.08562	-2.09472	0.0361956	NA
4930471E19Rik	1.95235	-2.26413	0.850194	-2.66307	0.00774318	NA
Gm31960	1.09659	-2.25042	0.725577	-3.10156	0.00192503	NA
Tfpi2	1.5218	-2.22111	0.804357	-2.76135	0.00575625	NA
Nms	1.39104	-2.21932	1.1118	-1.99616	0.0459169	NA
Tbx19	0.717218	-2.21662	1.12974	-1.96206	0.049756	NA
Gm42317	0.534761	-2.21062	1.61692	-1.36718	0.17157	NA
Gm54244	0.522375	-2.18829	1.48781	-1.47081	0.141341	NA
Gm29012	0.819445	-2.1873	0.985122	-2.22034	0.026396	NA
Adipoq	0.815414	-2.18489	0.76099	-2.87112	0.00409026	NA
Slfn4	1175.5	-2.18077	0.612071	-3.56294	0.000366722	0.143902
Mir5098	1.04693	-2.18038	0.800047	-2.72531	0.0064241	NA
Ctcflos	0.816141	-2.17675	0.787939	-2.76259	0.00573452	NA
Gm30649	0.434435	-2.1526	1.41828	-1.51776	0.129076	NA
Gm41564	0.498335	-2.1392	1.19049	-1.79691	0.0723496	NA
9830107B12Rik	1.01152	-2.13211	0.88947	-2.39705	0.0165276	NA
Zfp987	0.582581	-2.12801	1.03518	-2.05569	0.0398123	NA
Gm34068	0.500225	-2.12416	2.15727	-0.98465	0.324796	NA
Unc93a2	3.92442	-2.11683	0.75517	-2.80311	0.00506118	0.199683
Gm46178	1.14779	-2.11545	0.861995	-2.45413	0.0141227	NA
Gm38855	0.493245	-2.11171	2.15743	-0.978808	0.327675	NA
LOC118568479	13.0736	-2.10679	0.692676	-3.04152	0.00235384	0.177733
n-TLcag6	1.27204	-2.09898	0.848791	-2.47291	0.0134018	NA
Gm54070	1.13483	-2.09695	0.941542	-2.22714	0.0259378	NA
Gm40491	2.39038	-2.0897	0.678843	-3.07833	0.00208168	NA
Gm14617	0.9889	-2.08544	0.966553	-2.1576	0.0309586	NA
Gm34322	0.409106	-2.07766	1.62112	-1.28162	0.199977	NA
Gm32571	0.573353	-2.07575	1.30968	-1.58493	0.112982	NA
Gm13017	0.997936	-2.07438	1.13075	-1.83451	0.0665777	NA
1700054K19Rik	0.764663	-2.07135	1.39708	-1.48263	0.138174	NA
Gm13652	0.76215	-2.06209	1.1463	-1.79891	0.0720325	NA
1600002D24Rik	0.9848	-2.05609	0.878823	-2.3396	0.0193046	NA
Gm36535	1.78032	-2.05542	0.976762	-2.10432	0.0353503	NA
Fbxw13	2.67203	-2.05495	1.09451	-1.8775	0.0604496	NA
A630012P03Rik	9.8523	-2.04823	0.543646	-3.76758	0.000164838	0.104181
Or10aa1	1.7495	-2.04623	0.915993	-2.23389	0.0254902	NA
Gm31108	0.396916	-2.04506	1.11475	-1.83455	0.0665729	NA
Gm8104	0.558002	-2.04367	1.21674	-1.67962	0.0930307	NA
Gata5os	0.739323	-2.04225	1.17941	-1.73158	0.0833483	NA
Gm36153	1.09621	-2.0407	0.784599	-2.60094	0.00929683	NA
Tpsab1	0.399808	-2.03927	1.84914	-1.10282	0.270106	NA
Mirt2	1.21232	-2.02556	1.02778	-1.97082	0.0487448	NA
Gm10410	0.640757	-2.02442	1.14026	-1.7754	0.0758312	NA
Or5k8	0.746202	-2.02309	1.14246	-1.77082	0.0765901	NA
Irx2	3.00327	-2.01887	0.793961	-2.54278	0.0109974	NA
Or2v1	2.39499	-2.01774	0.769809	-2.62109	0.00876504	NA
Gm53662	0.727031	-2.0131	0.974091	-2.06664	0.0387678	NA
Mir7678	0.388931	-2.01258	2.50919	-0.802084	0.422505	NA
MER76-int:ERVL:LTR	1.97004	-2.01129	1.4679	-1.37018	0.170632	NA
Gm19696	0.546402	-2.01086	1.32265	-1.52033	0.128428	NA
Gm41745	0.39204	-2.00973	1.2553	-1.601	0.109377	NA
Gm32242	4.01592	-2.00342	0.604689	-3.31313	0.000922575	0.158677
Gm45805	0.542069	-1.99689	1.18154	-1.69008	0.0910127	NA
Clec4e	32.818	-1.99436	0.590907	-3.37509	0.000737927	0.155897
Traj25	0.945804	-1.99143	0.724952	-2.74698	0.00601476	NA
Rbp3	0.962442	-1.99079	0.774326	-2.57099	0.0101408	NA
Acte1	0.548515	-1.98893	1.12116	-1.774	0.0760639	NA
Gm38726	0.544667	-1.98548	1.64455	-1.20731	0.227313	NA
Gm39853	0.456048	-1.98176	1.02686	-1.92993	0.0536155	NA
Mmp12	8.67884	-1.98059	0.694493	-2.85185	0.00434654	0.194595
D130052B06Rik	0.726148	-1.97576	1.07026	-1.84606	0.0648828	NA
Tm4sf19	6.66519	-1.97112	0.563978	-3.49504	0.000473998	0.147634
Trav14-2	0.449489	-1.96696	1.16568	-1.68739	0.0915292	NA
Gcm1	0.716335	-1.96422	1.041	-1.88685	0.0591801	NA
Btnl4	1.31214	-1.96399	0.990504	-1.98281	0.0473881	NA
Gm34293	0.528743	-1.96373	1.48453	-1.3228	0.185902	NA
Gm36040	0.374225	-1.95497	1.24135	-1.57487	0.115287	NA
Mir3471-2	0.454143	-1.95476	1.29523	-1.5092	0.131247	NA
Gm41142	0.91708	-1.95219	0.689455	-2.8315	0.00463303	NA
Gm23613	0.722401	-1.9518	1.11561	-1.74954	0.0801976	NA
Gm23305	0.616313	-1.94177	1.21711	-1.59539	0.110624	NA
Gm34618	0.80224	-1.94116	1.10563	-1.75571	0.0791371	NA
Il36g	4.14283	-1.94091	0.819804	-2.36752	0.0179075	0.28966
n-TKttt23	0.705821	-1.94048	0.928332	-2.09029	0.0365917	NA
Ms4a20	1.03999	-1.93654	1.12088	-1.72769	0.0840431	NA
Gm34973	0.613624	-1.93403	1.48155	-1.30541	0.191754	NA
Gm36802	1.44669	-1.93394	0.760938	-2.54152	0.0110373	NA
Platr11	0.43761	-1.9273	1.46554	-1.31508	0.188482	NA
Adam39	1.75618	-1.92266	0.56092	-3.4277	0.000608727	NA
Gm40946	0.693803	-1.91966	0.984397	-1.95009	0.0511658	NA
Gm3409	0.367318	-1.91924	2.1286	-0.901644	0.367246	NA
Gm829	0.894813	-1.91432	1.09013	-1.75604	0.0790814	NA
Gm30582	1.26825	-1.90835	0.819524	-2.32861	0.0198798	NA
Nipal1	2.63332	-1.90687	0.659404	-2.89182	0.00383023	NA
Gm34157	1.43628	-1.90646	0.818109	-2.33033	0.0197887	NA
Gm34071	0.898562	-1.90588	1.01675	-1.87448	0.0608637	NA
Krt17	1.73274	-1.90385	0.662365	-2.87432	0.00404898	NA
Gm1110	3.63381	-1.90089	0.572046	-3.32296	0.000890685	0.158526
9130230L23Rik	0.890387	-1.89929	0.944136	-2.01167	0.0442544	NA
Gm34254	0.42893	-1.89777	1.87435	-1.0125	0.311299	NA
Ccl4	79.5787	-1.89456	0.491781	-3.85244	0.000116945	0.103251
Gm38510	2.83424	-1.89294	0.781491	-2.42222	0.0154259	NA
Gm41240	2.23955	-1.88883	0.583266	-3.23837	0.00120216	NA
Hnf4g	1.01711	-1.88813	0.947662	-1.99241	0.0463262	NA
Gm46260	0.681515	-1.88808	1.07609	-1.75457	0.0793328	NA
Cyp1a2	0.3579	-1.88488	2.56763	-0.734094	0.462891	NA
Six6	0.686693	-1.88471	1.39554	-1.35052	0.176848	NA
Gm38678	2.50848	-1.88348	0.740949	-2.54199	0.0110224	NA
C330024C12Rik	0.769001	-1.88131	0.875508	-2.14882	0.0316489	NA
Gm41747	1.36909	-1.88008	1.18751	-1.58321	0.113374	NA
Gm32870	1.37766	-1.87915	0.741289	-2.53497	0.0112456	NA
Stfa2l1	0.353006	-1.87582	2.53194	-0.740861	0.458778	NA
Gm32600	1.98433	-1.87032	0.746675	-2.50487	0.0122496	NA
Gm40310	4.66125	-1.86889	0.484327	-3.85874	0.000113971	0.103251
Gsdma	0.769613	-1.86748	1.0467	-1.78416	0.0743983	NA
Gm53630	0.420378	-1.86427	1.26816	-1.47005	0.141547	NA
Pigr	1.49741	-1.86284	0.847482	-2.19808	0.0279431	NA
Gm12511	0.421467	-1.86272	1.25604	-1.48301	0.138072	NA
Gm40924	1.12653	-1.86099	1.02628	-1.81334	0.0697797	NA
n-TPtgg6	2.44303	-1.8606	0.783763	-2.37394	0.0175996	NA
Trim30c	87.0767	-1.8604	0.533157	-3.4894	0.000484111	0.147634
Gm2832	0.766102	-1.85848	1.02807	-1.80773	0.0706483	NA
Gm26562	0.425344	-1.85662	1.27369	-1.45767	0.144933	NA
Gm46609	0.672396	-1.85596	0.978717	-1.89632	0.0579173	NA
Hoxd13	0.981298	-1.85355	1.34605	-1.37703	0.168503	NA
Gm35087	0.4987	-1.84937	1.47265	-1.25582	0.209182	NA
Gm35039	9.93859	-1.8459	0.456529	-4.04333	5.27E-05	0.0930546
Gm44140	1.10499	-1.84538	0.91664	-2.0132	0.0440932	NA
Or10c1	0.411427	-1.84438	1.24977	-1.47577	0.140004	NA
Mir7679	5.06052	-1.84401	0.534752	-3.44834	0.00056404	0.150906
Gm42324	1.67536	-1.84087	0.647527	-2.84293	0.00447004	NA
Brs3	0.572312	-1.83885	1.39088	-1.32208	0.186142	NA
Hoxb3os	0.412303	-1.83739	1.46989	-1.25002	0.211292	NA
Esx1	1.95744	-1.8373	0.832462	-2.20707	0.0273094	NA
Fbxw21	1.39631	-1.83461	0.976967	-1.87786	0.0604002	NA
Gm35028	1.73547	-1.83424	0.814223	-2.25275	0.0242749	NA
Unc93a	10.7366	-1.83244	0.602635	-3.04071	0.0023602	0.177733
Mir574	0.339671	-1.82123	2.16161	-0.842533	0.39949	NA
LOC664787	1.23827	-1.82065	0.715845	-2.54335	0.0109794	NA
Gm39843	1.73071	-1.82036	0.758895	-2.3987	0.0164532	NA
Gm11264	1.20848	-1.81906	0.872431	-2.08505	0.0370649	NA
Gm33905	1.10189	-1.81818	0.916011	-1.98489	0.0471571	NA
Gm11958	1.59608	-1.81784	0.894796	-2.03157	0.0421967	NA
Gm33701	0.647863	-1.81275	0.953486	-1.90119	0.0572776	NA
Ifnab	0.652893	-1.81248	0.896042	-2.02276	0.0430976	NA
Slamf7	346.549	-1.81167	0.524184	-3.45616	0.000547927	0.150906
Gm32594	1.76482	-1.80854	0.610559	-2.96211	0.00305542	NA
Gm39576	0.64353	-1.8077	1.19849	-1.50832	0.131473	NA
Il1rn	234.184	-1.80768	0.56702	-3.18805	0.00143238	0.17374
Acod1	414.909	-1.80762	0.552709	-3.27047	0.00107368	0.16534
Gm38583	2.15798	-1.80627	0.834218	-2.16522	0.0303707	NA
Gm39188	0.408867	-1.80484	1.25763	-1.43511	0.151255	NA
Igkv6-13	0.339018	-1.80441	2.56082	-0.704623	0.481045	NA
Elovl3	0.41036	-1.80297	1.28527	-1.40279	0.160679	NA
Raet1e	1.19766	-1.802	0.743581	-2.42341	0.0153757	NA
Gm22208	1.09186	-1.80124	0.763869	-2.35805	0.018371	NA
Gm3618	0.963686	-1.79878	0.800862	-2.24606	0.0247003	NA
Igf2bp1	1.22663	-1.79751	0.659793	-2.72435	0.00644279	NA
Gm35471	2.00643	-1.79534	0.583556	-3.07656	0.00209406	NA
Gm25332	0.553739	-1.79451	0.896928	-2.00072	0.0454221	NA
Slc36a3	0.560375	-1.79317	1.0931	-1.64044	0.100915	NA
Gm36443	0.482933	-1.79231	1.31515	-1.36281	0.172942	NA
Klra10	1.48747	-1.79218	0.955809	-1.87505	0.0607865	NA
Cimip4	0.647881	-1.78564	1.16061	-1.53853	0.123919	NA
2700089I24Rik	0.736558	-1.78213	0.781643	-2.27998	0.0226089	NA
Gm35062	1.59158	-1.7808	0.782792	-2.27494	0.0229098	NA
Gm16551	0.73266	-1.77818	0.981903	-1.81095	0.0701489	NA
Ntrk1	16.981	-1.77793	0.888869	-2.00022	0.0454764	0.385328
Gm50597	3.43289	-1.77575	0.565454	-3.1404	0.00168717	0.17374
Adam24	0.639246	-1.77532	1.52913	-1.161	0.245642	NA
Gm40011	4.94854	-1.77297	0.670641	-2.64369	0.00820082	0.233565
Klra5	0.828413	-1.77173	1.19435	-1.48343	0.137961	NA
Gm34020	1.61142	-1.77048	0.929673	-1.90442	0.0568561	NA
Ceacam19	1.27937	-1.7673	0.859217	-2.05687	0.0396986	NA
Clec4d	17.8558	-1.76435	0.523906	-3.36768	0.000758035	0.155897
Gm40016	0.834798	-1.76264	1.01399	-1.73832	0.082155	NA
Vmn2r97	0.328263	-1.76027	2.16125	-0.814468	0.415377	NA
Gm31905	1.29465	-1.75988	1.28819	-1.36616	0.171887	NA
Ms4a2	0.723666	-1.75937	0.976451	-1.8018	0.0715774	NA
Gm35630	1.20015	-1.75709	0.917213	-1.91568	0.0554055	NA
Usp17la	0.464771	-1.75648	1.48482	-1.18295	0.236827	NA
D930032P07Rik	0.827867	-1.75637	0.768797	-2.28457	0.022338	NA
Mir717	0.3268	-1.7551	1.83947	-0.954135	0.340015	NA
B230323A14Rik	0.467598	-1.75496	1.50246	-1.16806	0.242783	NA
Gm30821	0.395275	-1.75366	2.1529	-0.814557	0.415326	NA
Ccdc179	0.39841	-1.75284	1.86226	-0.941242	0.346581	NA
Gm51785	24.8458	-1.75226	0.38673	-4.53096	5.87E-06	0.0388803
Gm36393	2.50135	-1.75045	0.669681	-2.61386	0.00895269	NA
Gm31977	0.326964	-1.74967	2.96163	-0.59078	0.554668	NA
Gm30754	1.04008	-1.74966	0.939821	-1.8617	0.0626454	NA
Vmn2r27	0.543787	-1.74924	1.89105	-0.925013	0.354959	NA
Gm31155	0.812671	-1.74825	0.906107	-1.9294	0.0536807	NA
n-TDgtc6	0.46056	-1.74701	1.1924	-1.46511	0.14289	NA
Gm31774	0.467639	-1.74484	1.46172	-1.1937	0.232597	NA
Sycp1	0.324444	-1.74465	2.54228	-0.686253	0.492554	NA
Gm31502	0.546028	-1.74428	1.50256	-1.16087	0.245693	NA
Gm34222	0.716895	-1.74395	0.974186	-1.79017	0.0734271	NA
Gm53432	0.942824	-1.74311	0.764401	-2.28036	0.0225863	NA
Gm40096	1.82358	-1.73794	0.671194	-2.58933	0.00961636	NA
Gm41322	0.389989	-1.73762	2.15591	-0.805981	0.420254	NA
Gm54086	0.630327	-1.73532	0.988728	-1.7551	0.0792425	NA
Cyp4a12b	0.322232	-1.7349	2.96193	-0.585733	0.558055	NA
Gm41339	0.391464	-1.73323	1.13534	-1.52661	0.126857	NA
Or52h7	2.50681	-1.73311	0.674281	-2.57031	0.0101608	NA
AA467197	48.8117	-1.73302	0.527709	-3.28405	0.00102326	0.163773
Kctd19	4.11991	-1.73264	0.495893	-3.49397	0.000475894	0.147634
Gm41546	0.925302	-1.73163	0.849117	-2.03933	0.0414169	NA
Padi3	0.813019	-1.73032	1.0379	-1.66714	0.0954874	NA
Gm3787	1.44156	-1.72446	0.66414	-2.59653	0.00941703	NA
Saa3	22.3945	-1.72384	0.490689	-3.5131	0.000442918	0.147634
Krt82	0.457475	-1.71895	1.46848	-1.17056	0.241774	NA
Gm26075	1.31186	-1.71769	0.771469	-2.22652	0.0259792	NA
Il1f10	0.313944	-1.71017	2.14534	-0.797156	0.42536	NA
Mcpt-ps1	0.314073	-1.70574	1.58699	-1.07483	0.282452	NA
Usp17le	1.37199	-1.70224	1.12849	-1.50843	0.131444	NA
Ifi205	222.393	-1.70215	0.512579	-3.32075	0.000897757	0.158526
Gm34722	0.448484	-1.70157	1.28488	-1.3243	0.185402	NA
Tff3	0.614441	-1.69968	1.0274	-1.65435	0.0980564	NA
1700036G14Rik	0.315199	-1.69804	2.54631	-0.666863	0.50486	NA
Gm42379	0.313466	-1.69675	2.96273	-0.572696	0.56685	NA
Gm53456	1.03023	-1.69529	0.866293	-1.95695	0.0503534	NA
Lmod2	1.14537	-1.69396	0.657646	-2.57579	0.0100012	NA
Gm30562	0.537341	-1.69367	1.19343	-1.41916	0.155851	NA
Gm53977	0.617792	-1.69328	0.828549	-2.04368	0.0409856	NA
E230013L22Rik	16.9093	-1.69281	0.396118	-4.27351	1.92E-05	0.0566299
Cidec	0.796107	-1.68797	1.18719	-1.42182	0.155079	NA
Mir5112	1.00614	-1.68739	0.889688	-1.89661	0.0578796	NA
Gm31962	0.312229	-1.68606	2.96296	-0.569045	0.569325	NA
Mir669a-4	0.44399	-1.68356	1.29196	-1.3031	0.19254	NA
AA684185	0.308068	-1.68168	1.58091	-1.06374	0.287445	NA
Gm36860	0.619584	-1.68135	1.02365	-1.6425	0.100487	NA
Arhgef38	8.70681	-1.68025	0.64821	-2.59214	0.00953806	0.241275
Gm33006	0.906068	-1.68023	0.920291	-1.82576	0.0678859	NA
Gm13288	0.694517	-1.67892	0.960559	-1.74786	0.0804883	NA
Tex16	12.43	-1.67889	0.646581	-2.59657	0.00941592	0.240966
Gm31678	0.310615	-1.67798	2.54829	-0.658473	0.510234	NA
Gm34675	0.891854	-1.67785	1.03472	-1.62155	0.1049	NA
Gm41235	29.1805	-1.67519	0.528111	-3.17203	0.00151377	0.17374
Gm14064	0.306673	-1.67431	2.54915	-0.656813	0.511301	NA
Serpine1	225.772	-1.67381	0.453685	-3.68937	0.000224812	0.112351
Pax4	0.604707	-1.67277	0.878842	-1.90338	0.0569905	NA
Muc20	0.704214	-1.67118	1.28599	-1.29954	0.19376	NA
Gm33579	0.453315	-1.6709	0.984887	-1.69654	0.0897843	NA
Duox2	5.12874	-1.66814	0.530184	-3.14634	0.00165329	0.17374
Tas2r125	0.89387	-1.66703	1.43708	-1.16001	0.246043	NA
AU018091	0.307743	-1.66566	2.57482	-0.646904	0.517694	NA
Cdhr5	2.48913	-1.66506	0.710752	-2.34268	0.0191459	NA
Gm53233	32.0384	-1.66501	0.616517	-2.70066	0.00692012	0.222751
Pou4f2	1.39595	-1.66412	0.94603	-1.75905	0.0785685	NA
Gm25272	1.40597	-1.66401	0.986639	-1.68654	0.0916921	NA
Serpinb7	0.448036	-1.66323	2.14226	-0.776389	0.437519	NA
Spag11a	0.307585	-1.6631	1.84913	-0.899396	0.368442	NA
Mir34a	0.683491	-1.66292	0.900583	-1.8465	0.0648203	NA
Oasl1	517.199	-1.66022	0.496864	-3.3414	0.000833578	0.156589
Hrh4	0.595865	-1.66019	1.35824	-1.22232	0.221588	NA
Ifnb1	1.00911	-1.65889	1.07776	-1.5392	0.123756	NA
Gm38922	14.2706	-1.65856	0.569014	-2.9148	0.00355918	0.193741
Amtn	0.443872	-1.65796	1.89671	-0.874124	0.382051	NA
Hoxb8	0.520544	-1.65701	1.31507	-1.26002	0.207662	NA
Barhl2	2.41963	-1.65684	0.648063	-2.55661	0.0105698	NA
Csprs	1.49442	-1.65682	1.11028	-1.49226	0.135632	NA
4930592C13Rik	1.13633	-1.65652	0.721337	-2.29645	0.02165	NA
Trav12-4	1.73494	-1.65549	0.737397	-2.24505	0.0247652	NA
4930448C13Rik	0.443239	-1.65498	1.48207	-1.11667	0.264136	NA
RLTR43B:ERVK:LTR	1.26901	-1.65489	1.13198	-1.46194	0.143757	NA
Ms4a7	117.307	-1.65401	0.481119	-3.43784	0.000586373	0.152609
Gm10684	5.09507	-1.65062	0.550795	-2.99679	0.00272838	0.18264
Gm534	2.45306	-1.64885	0.64538	-2.55485	0.0106234	NA
Gm13822	2.69529	-1.64885	0.702909	-2.34575	0.018989	NA
Gm41032	1.46782	-1.64602	0.833421	-1.97501	0.0482671	NA
Ccl7	144.436	-1.64472	0.545685	-3.01405	0.00257783	0.182078
Sucnr1	3.1707	-1.64439	0.793254	-2.07297	0.0381752	0.36649
Gm25684	0.51323	-1.64338	1.02462	-1.60389	0.108738	NA
Pou5f1	0.439101	-1.64329	1.46829	-1.11919	0.26306	NA
Ereg	0.364824	-1.64201	1.60554	-1.02272	0.30644	NA
Pira12	10.3471	-1.64127	0.542274	-3.02665	0.00247279	0.17944
Gm15056	0.779909	-1.63889	1.00212	-1.63542	0.101961	NA
Ms4a14	23.6361	-1.63804	0.462351	-3.54285	0.000395827	0.147469
Phlda2	0.997083	-1.6373	1.02166	-1.6026	0.109023	NA
Gm34332	1.33877	-1.63717	0.779225	-2.10103	0.0356387	NA
Nkx2-1	19.4761	-1.63703	0.596865	-2.74272	0.0060933	0.211802
Gm29461	0.43137	-1.63511	1.44414	-1.13224	0.257533	NA
Krt14	0.365314	-1.63194	1.59864	-1.02083	0.307333	NA
Mir7057	0.300514	-1.63106	1.58522	-1.02892	0.303517	NA
Ceacam10	0.51088	-1.63097	1.49924	-1.08787	0.276652	NA
Gm54058	0.501149	-1.62659	0.939052	-1.73216	0.083245	NA
5730460C07Rik	0.357112	-1.62577	1.39467	-1.16571	0.243733	NA
Gm41106	0.581005	-1.62486	1.37626	-1.18063	0.237748	NA
Gm54188	0.429016	-1.62443	1.44787	-1.12194	0.261886	NA
Gm23405	0.877679	-1.6244	0.70472	-2.30503	0.0211651	NA
Ms4a4c	369.412	-1.62358	0.537763	-3.01913	0.00253504	0.180716
Gm38930	1.08611	-1.62277	0.670345	-2.42079	0.0154867	NA
Ccl2	191.659	-1.62276	0.49348	-3.2884	0.00100757	0.163044
Slc47a2	1.22274	-1.61778	0.945487	-1.71106	0.0870699	NA
Gm51459	1.8238	-1.61748	0.679734	-2.37958	0.0173326	NA
Gm34152	1.5989	-1.61728	0.650587	-2.48588	0.0129231	NA
Mrgpra2a	0.42688	-1.61508	1.90075	-0.849708	0.395487	NA
Or13a17	0.75575	-1.61496	0.960044	-1.68217	0.092536	NA
Aqp8	0.590629	-1.61241	2.18254	-0.738776	0.460043	NA
Gm39845	0.360369	-1.60972	2.17717	-0.739362	0.459687	NA
Kcnj1	0.294906	-1.609	1.85707	-0.866415	0.386262	NA
Gm43351	17.0513	-1.60845	0.51556	-3.11982	0.00180959	0.175167
AI463229	1.43023	-1.60828	0.866804	-1.85541	0.0635377	NA
Lyzl6	0.500061	-1.60819	1.35016	-1.19112	0.233608	NA
Slc28a2	64.4892	-1.60761	0.52458	-3.06457	0.00217982	0.17689
Lhx8	15.7704	-1.60728	0.92524	-1.73715	0.08236	0.465987
Msantd5	0.58573	-1.60714	1.12194	-1.43247	0.152011	NA
Ifi202b	0.426008	-1.60684	1.46108	-1.09976	0.271436	NA
Lilrb4b	192.155	-1.60616	0.492429	-3.26172	0.0011074	0.166329
Gm47922	1.5637	-1.60224	0.69002	-2.32202	0.0202318	NA
Gm31671	0.293276	-1.60109	2.17568	-0.735902	0.46179	NA
Gm33408	1.48427	-1.60069	0.846739	-1.89042	0.0587019	NA
Il22	0.356001	-1.59804	1.60993	-0.992614	0.320898	NA
Platr26	0.666237	-1.59667	1.15714	-1.37984	0.167635	NA
Gm53643	0.501802	-1.59511	1.33232	-1.19724	0.231212	NA
Gm57688	0.850816	-1.59215	0.821729	-1.93756	0.0526774	NA
Gm15179	0.670836	-1.591	0.883559	-1.80067	0.0717548	NA
Gm13855	0.667366	-1.59054	0.998913	-1.59227	0.111324	NA
Gm21370	42.3126	-1.5905	0.514072	-3.09392	0.00197529	0.175403
Gm39364	0.29035	-1.5885	2.13829	-0.742883	0.457553	NA
Gm39535	1.56373	-1.5873	0.628394	-2.52596	0.0115382	NA
Gm39549	0.292158	-1.58728	2.5834	-0.614414	0.538942	NA
Gm54318	0.65908	-1.58697	1.17891	-1.34613	0.17826	NA
Gm53261	0.760029	-1.58623	0.893465	-1.77537	0.0758372	NA
Zscan4c	0.289896	-1.58616	2.16131	-0.73389	0.463016	NA
Gm31530	0.286833	-1.58319	2.16566	-0.731043	0.464753	NA
Gm40930	1.33494	-1.58286	0.998946	-1.58453	0.113074	NA
Pglyrp4	0.495937	-1.58206	1.63891	-0.965314	0.334388	NA
Gm46273	1.08293	-1.58183	0.823187	-1.92159	0.0546572	NA
n-TDgtc7	0.49112	-1.58089	1.10851	-1.42614	0.153827	NA
Mir7008	1.54795	-1.58048	0.542368	-2.91403	0.00356794	NA
Gm25818	0.290321	-1.57942	2.59875	-0.60776	0.543347	NA
Lypd11	0.576631	-1.57848	1.04665	-1.50812	0.131524	NA
Nos2	134.214	-1.57845	0.452065	-3.49165	0.000480049	0.147634
Gm25579	0.576197	-1.5784	1.11947	-1.40996	0.158553	NA
Gm53240	0.41979	-1.57732	1.3155	-1.19903	0.230516	NA
Gm36161	42.737	-1.57681	0.570768	-2.76261	0.0057341	0.208799
Gm23322	0.285324	-1.57628	2.16108	-0.729392	0.465762	NA
9230105E05Rik	0.742779	-1.57417	1.09521	-1.43733	0.150625	NA
Oas3	786.152	-1.57364	0.486793	-3.23268	0.00122636	0.168853
2310008N11Rik	0.41968	-1.57358	1.43966	-1.09303	0.274382	NA
Zim2	0.28486	-1.5727	1.39194	-1.12987	0.258532	NA
4930405D11Rik	0.494475	-1.57268	1.08608	-1.44803	0.147608	NA
Tmem233	0.424485	-1.57233	1.05106	-1.49595	0.134667	NA
H2-M2	2.26566	-1.56991	0.757355	-2.07288	0.0381835	NA
4930440I19Rik	0.496859	-1.56651	1.19122	-1.31504	0.188495	NA
Gm34250	0.666366	-1.56642	0.980274	-1.59794	0.110057	NA
Anxa2r2	2.49415	-1.56638	0.83576	-1.8742	0.0609033	NA
BC107364	1.21346	-1.56592	0.881729	-1.77597	0.0757381	NA
Gm41236	0.344205	-1.56561	1.6401	-0.954583	0.339789	NA
Gm26288	0.286926	-1.56426	2.60072	-0.601472	0.547526	NA
n-TGtcc1	0.481825	-1.5621	1.32481	-1.17911	0.238356	NA
Gm53640	0.958695	-1.56209	0.874435	-1.7864	0.0740339	NA
Gm38660	4.52757	-1.56176	0.868582	-1.79806	0.0721681	0.445367
Gm41964	1.06401	-1.55996	0.88188	-1.7689	0.0769101	NA
Traj5	1.39375	-1.5546	0.576109	-2.69844	0.00696655	NA
Ch25h	244.434	-1.5539	0.447555	-3.47197	0.000516655	0.148518
Gm39777	0.735785	-1.55388	1.42065	-1.09378	0.274051	NA
Slc34a2	2.82449	-1.55087	0.593829	-2.61164	0.00901083	NA
4921508D12Rik	0.652713	-1.54999	1.02825	-1.50742	0.131704	NA
Gm46733	0.563582	-1.54872	0.93705	-1.65276	0.0983798	NA
Gm28321	0.727197	-1.54825	1.26775	-1.22126	0.221988	NA
Traj37	1.1603	-1.54745	0.84055	-1.84099	0.0656223	NA
Gm550	2.32488	-1.54642	0.567432	-2.7253	0.00642433	NA
Speer4f1	0.282739	-1.54623	2.96601	-0.521315	0.602147	NA
Gm31621	1.96615	-1.54551	0.601339	-2.57011	0.0101667	NA
Atp6v1e2	0.415823	-1.54467	0.904592	-1.70759	0.0877125	NA
Csta2	0.742703	-1.54446	1.16922	-1.32093	0.186526	NA
Gm32443	0.410808	-1.54412	1.16994	-1.31983	0.186893	NA
Or2h1b	0.279731	-1.54402	1.83024	-0.843613	0.398885	NA
Gm33716	2.23798	-1.5439	0.52144	-2.96084	0.00306802	NA
Gm23557	1.38761	-1.54363	0.606648	-2.54452	0.0109428	NA
Glipr1l1	0.411415	-1.54235	1.66352	-0.927161	0.353843	NA
Cdc20b	3.29225	-1.54212	0.601041	-2.56576	0.0102951	0.245442
Gm52989	0.927288	-1.54195	0.721033	-2.13853	0.0324736	NA
Gm34902	0.83083	-1.54179	1.00304	-1.53712	0.124264	NA
Gm53531	1.65586	-1.53821	0.827309	-1.85929	0.0629865	NA
Ms4a6d	281.47	-1.53626	0.452535	-3.39479	0.000686801	0.155897
Gsg1l2	0.483477	-1.53586	1.32459	-1.1595	0.246253	NA
Cd1d2	0.727355	-1.53581	1.1096	-1.38411	0.166323	NA
Mir7035	2.62047	-1.5349	0.588482	-2.60824	0.00910081	NA
Chat	37.9568	-1.5349	0.532478	-2.88257	0.00394452	0.194273
Gzmc	12.9249	-1.53431	0.535841	-2.86337	0.00419157	0.194595
Gm36669	0.2777	-1.53356	2.15328	-0.712195	0.476344	NA
Lilrb4a	591.639	-1.53277	0.45527	-3.36672	0.000760666	0.155897
Or6d13	0.280422	-1.53247	2.9663	-0.516625	0.605418	NA
Gm41127	0.279407	-1.53099	2.60541	-0.58762	0.556787	NA
Mir6963	1.49717	-1.53034	0.672414	-2.27588	0.0228529	NA
Slc22a27	0.836291	-1.52935	0.761993	-2.00704	0.0447459	NA
Gm32513	0.562336	-1.52906	1.09563	-1.39561	0.162833	NA
Gm41866	0.559204	-1.52823	2.17685	-0.702037	0.482656	NA
Gm52720	0.728367	-1.52805	0.8756	-1.74514	0.08096	NA
Gm53909	0.72428	-1.52793	1.16982	-1.30612	0.191512	NA
Gm25832	0.722741	-1.52756	1.08634	-1.40615	0.159681	NA
Gm34337	0.409635	-1.52634	1.26626	-1.20539	0.228053	NA
Gm14009	3.37816	-1.52417	0.648267	-2.35114	0.0187159	0.292679
Ly6c2	690.302	-1.52325	0.507427	-3.00192	0.00268287	0.18264
Gm31499	1.76749	-1.52215	0.569996	-2.67045	0.00757486	NA
Or2c1	0.556274	-1.5214	1.32139	-1.15136	0.249584	NA
Gm40084	0.543158	-1.51974	1.029	-1.47692	0.139697	NA
Trgc2	2.7867	-1.51885	0.80428	-1.88846	0.058964	NA
Gm40773	0.818976	-1.51833	0.901187	-1.68482	0.0920242	NA
Mmp8	4.81178	-1.51772	0.551135	-2.7538	0.00589072	0.211452
Gm54295	0.275802	-1.51526	2.96667	-0.510761	0.609518	NA
1700027F09Rik	0.409198	-1.51503	1.64259	-0.922342	0.35635	NA
Hoxd9	0.405135	-1.51244	1.62046	-0.933342	0.350644	NA
Gm54198	0.473405	-1.51218	1.20725	-1.25258	0.210357	NA
Slfn10-ps	99.0565	-1.51079	0.470866	-3.20853	0.00133415	0.172378
Sp140l1	18.1803	-1.51016	0.543836	-2.77687	0.00548851	0.206331
Slc18a3	28.6213	-1.50879	0.495376	-3.04574	0.00232107	0.177474
Gm31369	1.38932	-1.50854	0.862135	-1.74978	0.0801571	NA
Gm39153	0.820212	-1.50806	0.810184	-1.86139	0.0626896	NA
Gm32377	0.275387	-1.50805	1.61056	-0.936353	0.349091	NA
Cd300e	6.07246	-1.50473	0.540212	-2.78544	0.00534549	0.204309
Ifi211	467.186	-1.50369	0.458936	-3.27647	0.00105113	0.163773
Cxcr2	14.777	-1.50345	0.587124	-2.5607	0.0104461	0.247487
Otol1	0.337185	-1.50336	1.63083	-0.921838	0.356613	NA
Igha	3.00248	-1.50281	0.577642	-2.60162	0.00927849	NA
4933428C19Rik	1.21965	-1.50215	1.18096	-1.27197	0.203382	NA
Ms4a4a	35.2699	-1.50104	0.456264	-3.28985	0.00100242	0.163044
Septin12	0.273148	-1.49938	1.86216	-0.805183	0.420714	NA
1700027J07Rik	1.27062	-1.49892	0.837754	-1.78921	0.0735812	NA
1810064F22Rik	0.547681	-1.49698	1.65865	-0.902532	0.366774	NA
Pou4f1	3.20796	-1.49684	0.687764	-2.17639	0.0295263	0.3345
Gm32051	0.902457	-1.49551	0.98492	-1.51841	0.12891	NA
Mx1	628.178	-1.49535	0.474715	-3.15	0.0016327	0.17374
Foxd3	0.91985	-1.4951	1.08267	-1.38094	0.167298	NA
Gm34066	1.14262	-1.49409	0.713161	-2.09503	0.0361686	NA
Calhm4	0.722195	-1.49379	1.19619	-1.24879	0.211744	NA
Gm10142	1.03377	-1.49283	1.36855	-1.09081	0.275356	NA
Ly6a2	15.4068	-1.49192	0.52502	-2.84165	0.0044881	0.194991
Rgs1	40.3537	-1.49181	0.530705	-2.81099	0.00493889	0.198958
Ldc1	3.68065	-1.49071	0.738263	-2.01921	0.0434657	0.379209
Gm38525	47.2994	-1.49064	0.438465	-3.39969	0.000674633	0.155897
Olah	0.909185	-1.49001	1.02681	-1.45111	0.146748	NA
Gm40452	0.268968	-1.48711	2.96718	-0.501186	0.61624	NA
Calhm6	92.6056	-1.48382	0.476219	-3.11583	0.00183431	0.175167
Krtap28-13	0.718004	-1.48291	0.935563	-1.58505	0.112956	NA
Bpifb3	1.48566	-1.48282	0.926847	-1.59985	0.109631	NA
Gm31650	1.02617	-1.48231	0.731759	-2.02568	0.042798	NA
Slfn1	223.794	-1.48074	0.516844	-2.86497	0.00417045	0.194595
UCON56:UCON56:Unknown	0.393022	-1.4773	1.44823	-1.02008	0.307693	NA
Gm32471	0.628714	-1.47516	1.04037	-1.41792	0.156215	NA
Dpep2	23.981	-1.47497	0.478689	-3.08127	0.00206118	0.17689
Gm23010	1.24283	-1.47476	0.820101	-1.79826	0.0721353	NA
Mir7676-1	11.6053	-1.47409	0.443136	-3.3265	0.000879453	0.158526
4930456L15Rik	0.711713	-1.47323	0.907283	-1.62378	0.104423	NA
Gm38966	0.394979	-1.47316	1.6825	-0.875579	0.381259	NA
Il10	5.86995	-1.47312	0.604374	-2.43744	0.0147917	0.276674
Gm35634	0.707551	-1.47205	1.1973	-1.22947	0.218896	NA
Gm50451	0.281363	-1.47162	2.17117	-0.677801	0.497898	NA
Akr1c12	0.465151	-1.47006	1.19834	-1.22674	0.219919	NA
Mir3084-1	0.622453	-1.46881	1.16276	-1.26321	0.206513	NA
Cyp2a12	0.263677	-1.46752	2.96746	-0.494539	0.620926	NA
Pax8	2.783	-1.4666	0.904898	-1.62073	0.105075	NA
Akp3	1.15055	-1.46604	0.91286	-1.60598	0.108277	NA
Ifi209	460.218	-1.46535	0.46621	-3.14311	0.00167166	0.17374
Mefv	76.9908	-1.46467	0.608931	-2.40531	0.0161589	0.281677
Gm25944	0.326592	-1.46345	1.86042	-0.786624	0.431502	NA
Gm52350	2.49426	-1.46287	0.570314	-2.56503	0.0103167	NA
Gm30145	0.803289	-1.46145	0.982622	-1.4873	0.136936	NA
Rny1	0.697871	-1.46094	0.736553	-1.98348	0.0473135	NA
Foxn1	0.804382	-1.4607	0.918065	-1.59106	0.111595	NA
Cyp2c65	0.38805	-1.45781	1.65961	-0.878407	0.379723	NA
Gm12236	2.79335	-1.45686	0.509229	-2.86092	0.00422416	NA
Gm32899	1.36659	-1.45592	0.69983	-2.08039	0.0374901	NA
Gm32589	2.53089	-1.4555	0.977911	-1.48838	0.136652	NA
Clec2f	0.789583	-1.45499	1.01557	-1.43268	0.151948	NA
Mir147	6.78418	-1.45495	0.556823	-2.61295	0.00897646	0.239436
Gm40645	39.6961	-1.45493	0.460263	-3.16109	0.00157178	0.17374
Adh7	0.89294	-1.45462	0.835769	-1.74046	0.0817788	NA
Gm52538	1.14867	-1.45447	0.85843	-1.69434	0.0902014	NA
Gm39053	0.524377	-1.45376	0.941564	-1.54398	0.122593	NA
1700024J04Rik	1.12835	-1.4527	0.835934	-1.73782	0.0822422	NA
Lncbate1	4.07826	-1.45094	0.843931	-1.71926	0.0855665	0.471554
Skint3	1.4253	-1.45067	0.919823	-1.57712	0.114767	NA
Sirpb1c	68.8564	-1.4467	0.550083	-2.62996	0.0085395	0.235438
Gm34264	0.330698	-1.44657	2.15376	-0.671649	0.501807	NA
Gm30032	1.31588	-1.44339	0.680319	-2.12163	0.0338687	NA
Muc5ac	10.5576	-1.44298	0.498099	-2.89698	0.00376771	0.194273
Gm40424	1.98657	-1.44243	0.535211	-2.69506	0.00703754	NA
1700029J03Rik	0.255881	-1.44096	2.62577	-0.548775	0.58316	NA
Gm24789	0.320116	-1.43908	1.62633	-0.884866	0.376229	NA
Gm33951	0.38407	-1.43861	1.42845	-1.00711	0.313881	NA
Guca1a	6.42952	-1.43823	0.366555	-3.92364	8.72E-05	0.0996734
Gm51408	0.391639	-1.43628	1.61618	-0.88869	0.37417	NA
Gm34762	0.618712	-1.43585	0.842245	-1.70479	0.0882333	NA
Gpr141	69.1405	-1.43559	0.529499	-2.71122	0.00670354	0.219581
Gm24613	0.619176	-1.43547	0.891748	-1.60972	0.107458	NA
Trbv5	0.878013	-1.4354	0.81215	-1.76741	0.0771594	NA
Msmb	0.877695	-1.43512	0.963876	-1.48891	0.136511	NA
Gsc	0.257651	-1.43473	1.83952	-0.779948	0.435421	NA
Gm53300	1.85164	-1.43404	0.564222	-2.54163	0.0110337	NA
Tnf	102.925	-1.43354	0.477109	-3.00464	0.00265896	0.18264
Gm14275	0.701403	-1.43287	1.016	-1.4103	0.158452	NA
Mir669a-11	0.604944	-1.43274	1.05847	-1.3536	0.175864	NA
Gm815	0.318032	-1.43143	1.61074	-0.888679	0.374175	NA
Gm36340	1.89591	-1.43129	0.614202	-2.33033	0.0197888	NA
4930557F10Rik	0.383154	-1.43108	1.85266	-0.772445	0.439851	NA
Gm36410	0.537948	-1.43074	1.03757	-1.37894	0.167913	NA
Cd300ld	14.8686	-1.43039	0.540969	-2.64412	0.00819032	0.233565
Gm38722	0.25212	-1.43031	2.9679	-0.481929	0.629857	NA
Gm46182	0.975661	-1.43014	0.907294	-1.57627	0.114963	NA
Gm52355	0.37577	-1.42915	1.17592	-1.21535	0.224233	NA
Lrcol1	0.376039	-1.42888	1.28549	-1.11155	0.266334	NA
Ms4a6c	450.995	-1.42817	0.444796	-3.21085	0.00132343	0.172378
H19	56.255	-1.4279	0.384861	-3.71017	0.000207119	0.109719
Gm23238	0.449169	-1.42758	1.51099	-0.944798	0.344762	NA
Gm54084	0.606059	-1.4274	1.37503	-1.03809	0.299228	NA
Gm41543	0.536069	-1.42716	1.07257	-1.33061	0.183319	NA
Gata5	2.0798	-1.42672	0.88835	-1.60603	0.108267	NA
Mylk2	6.40216	-1.42625	0.646735	-2.20531	0.0274323	0.327696
Gm39914	0.385017	-1.42569	1.84873	-0.771172	0.440605	NA
Klra3	3.89367	-1.4225	0.775567	-1.83414	0.0666338	0.435355
Gm41279	0.685133	-1.42193	1.32042	-1.07687	0.281536	NA
Fpr2	23.1952	-1.42162	0.498628	-2.85106	0.00435739	0.194595
Gm57737	0.60559	-1.42108	1.1358	-1.25117	0.210873	NA
Glra1	15.2248	-1.42013	0.458361	-3.09828	0.00194645	0.175403
Prokr1	11.3645	-1.41636	0.418191	-3.38687	0.000706959	0.155897
Igll1	0.25618	-1.41567	1.84045	-0.769197	0.441776	NA
Gm41021	0.456029	-1.41471	1.22647	-1.15348	0.248714	NA
Gm40783	1.6694	-1.41436	0.673852	-2.09891	0.0358246	NA
Tmem171	7.19423	-1.41425	0.490837	-2.8813	0.00396033	0.194273
Gm2176	0.317789	-1.41417	1.42328	-0.9936	0.320418	NA
1700064J06Rik	0.248334	-1.41376	2.96804	-0.476328	0.633841	NA
n-TAtgc10	0.313599	-1.41273	1.40976	-1.00211	0.316292	NA
Gm41328	0.451409	-1.41112	1.34521	-1.049	0.29418	NA
Gm41109	0.381447	-1.41085	1.60547	-0.878779	0.379521	NA
Gm46325	0.784508	-1.41081	0.99142	-1.42302	0.154729	NA
Tnfsf14	7.87019	-1.41	0.462924	-3.04585	0.00232022	0.177474
Gm38990	0.525179	-1.40873	0.961955	-1.46444	0.143073	NA
Gm38557	0.454891	-1.40853	1.32388	-1.06394	0.287355	NA
Krt19	1.29355	-1.4073	0.575128	-2.44693	0.0144077	NA
Gm32728	1.44586	-1.40676	0.703801	-1.9988	0.0456296	NA
Hmx3	0.684207	-1.40556	0.831714	-1.68995	0.0910366	NA
D030025P21Rik	1.46019	-1.40445	0.721847	-1.94563	0.0516995	NA
Gm40627	2.86678	-1.40381	0.619061	-2.26765	0.0233505	NA
Gm39816	1.96738	-1.40256	1.08244	-1.29575	0.195063	NA
Gm31025	0.687501	-1.4009	0.884039	-1.58466	0.113044	NA
Gm33993	0.514889	-1.40005	1.13826	-1.22999	0.2187	NA
Mir466f-3	1.71887	-1.39952	0.529716	-2.64202	0.00824133	NA
Gm46328	0.447661	-1.39912	1.3015	-1.07501	0.282371	NA
Gm26535	1.29916	-1.39624	0.763335	-1.82913	0.0673805	NA
Tnfsf15	6.29895	-1.39525	0.521395	-2.67599	0.00745083	0.226978
Gm46151	0.593764	-1.39523	1.07586	-1.29685	0.194682	NA
Gm30484	0.443919	-1.39511	1.49709	-0.931883	0.351397	NA
Gm54136	0.377238	-1.39471	1.46004	-0.955251	0.339451	NA
Gm38933	0.597882	-1.39368	1.11966	-1.24473	0.213229	NA
Klra8	10.9269	-1.39341	0.59098	-2.35779	0.0183842	0.292175
A530064D06Rik	17.4768	-1.39193	0.59952	-2.32173	0.0202474	0.299104
Gm11240	0.598911	-1.39156	1.12271	-1.23946	0.215175	NA
Cybb	661.942	-1.38775	0.425115	-3.26441	0.00109693	0.166329
Tgfbi	1160.8	-1.38771	0.463012	-2.99713	0.00272532	0.18264
Trgv1	1.20804	-1.38689	0.842885	-1.64541	0.0998851	NA
Gm29829	0.510706	-1.38651	0.871459	-1.59102	0.111605	NA
Gm32745	1.00826	-1.38339	1.20442	-1.1486	0.250723	NA
Duoxa2	0.965971	-1.38315	0.882012	-1.56818	0.116839	NA
Fcrl5	8.08808	-1.38254	0.57724	-2.39509	0.0166162	0.28376
Ifi208	289.391	-1.38213	0.519289	-2.66159	0.00777722	0.229649
Gm39336	0.243931	-1.38157	2.6078	-0.529784	0.596261	NA
Adam7	7.12417	-1.38111	0.705033	-1.95893	0.0501213	0.398907
Gm37323	1.06867	-1.37883	0.797282	-1.72942	0.0837341	NA
Enthd1	1.32038	-1.3782	0.891098	-1.54663	0.121951	NA
Cd177	13.2994	-1.3764	0.63048	-2.18309	0.029029	0.332853
Gm32356	1.07106	-1.3762	0.963986	-1.42762	0.153402	NA
Gm32539	2.25666	-1.37581	0.630878	-2.18078	0.0291997	NA
Klk11	6.81471	-1.37555	0.663432	-2.07338	0.038137	0.36649
Mir1967	0.863647	-1.37433	0.910942	-1.50869	0.131377	NA
Hotairm1	0.37027	-1.37304	1.25222	-1.09648	0.272867	NA
Myl7	1.07386	-1.37302	0.816239	-1.68213	0.0925442	NA
Gm46348	0.586333	-1.37208	1.52841	-0.897716	0.369337	NA
Or1s2	0.237581	-1.37163	2.96841	-0.462077	0.644026	NA
Platr30	0.246105	-1.37163	2.96841	-0.462077	0.644026	NA
Gm57507	0.523234	-1.37147	1.10171	-1.24485	0.213186	NA
Ighv8-12	0.2399	-1.37118	2.62439	-0.522475	0.60134	NA
Gm34044	0.243083	-1.37117	2.61917	-0.523512	0.600618	NA
Otor	0.570087	-1.37114	0.763478	-1.79592	0.0725079	NA
Or5an6	0.256169	-1.37113	2.59515	-0.528343	0.597261	NA
Gm36873	0.252051	-1.37025	2.18203	-0.627969	0.530024	NA
Gm41471	0.254321	-1.3702	2.16591	-0.632622	0.526981	NA
Hoxb4	13.616	-1.37017	0.403333	-3.39711	0.000681015	0.155897
Gm24704	0.309391	-1.36961	2.17157	-0.630701	0.528236	NA
n-TMcat13	0.254495	-1.36935	2.96843	-0.461306	0.644579	NA
Gm32915	0.506178	-1.36715	1.0073	-1.35724	0.174707	NA
Ube2q2l	0.314058	-1.36621	1.25056	-1.09248	0.274622	NA
Gm35697	0.239586	-1.36417	2.21074	-0.617066	0.537191	NA
Gm38414	2.08707	-1.364	0.714178	-1.90989	0.0561474	NA
Fgf8	0.588642	-1.36395	1.00503	-1.35713	0.174739	NA
Gm35413	0.567837	-1.36235	1.38117	-0.986373	0.32395	NA
Chrna9	5.83629	-1.3606	0.534847	-2.5439	0.0109624	0.251394
Gm48057	0.436227	-1.35994	1.64973	-0.82434	0.409747	NA
Mir3079	0.753185	-1.35989	0.795603	-1.70926	0.0874025	NA
n-TSgct8	1.41964	-1.35974	0.68528	-1.98422	0.0472319	NA
Gm5431	156.407	-1.35917	0.408839	-3.32447	0.000885868	0.158526
Gm25831	0.752858	-1.35866	1.03453	-1.31332	0.189076	NA
Klrb1-ps1	0.307612	-1.3586	1.41255	-0.961807	0.336147	NA
Anxa1	31.9673	-1.35824	0.399437	-3.40039	0.000672891	0.155897
Gm31386	1.46888	-1.35743	0.56449	-2.4047	0.0161858	NA
Gm35369	0.754087	-1.35485	0.961226	-1.40951	0.158686	NA
Prm2	1.40471	-1.35361	0.600635	-2.25364	0.024219	NA
Fbxw24	0.250361	-1.35327	1.8389	-0.735917	0.461781	NA
Gm25647	0.434008	-1.353	1.0975	-1.23281	0.217647	NA
Gm6040	0.585437	-1.35252	1.03097	-1.31189	0.189558	NA
Gm38959	1.79396	-1.35059	0.600117	-2.25055	0.0244143	NA
Adamdec1	2.75395	-1.34896	0.785977	-1.71629	0.0861099	NA
Gm35894	0.959481	-1.34887	1.02608	-1.31459	0.188648	NA
Foxn4	1.36479	-1.34874	0.694691	-1.9415	0.0521973	NA
Gpr33	3.41259	-1.34791	0.65979	-2.04294	0.0410581	0.374407
Gm36718	0.579386	-1.3475	1.1181	-1.20517	0.228138	NA
Ptafr	265.53	-1.34627	0.383884	-3.50697	0.00045324	0.147634
Gm32663	0.305412	-1.34543	1.62309	-0.828934	0.407142	NA
Trav6-1	0.228435	-1.34519	2.67019	-0.50378	0.614416	NA
A930033C23Rik	0.297767	-1.34519	1.60958	-0.835739	0.403302	NA
Or2a54	0.368597	-1.34489	1.30453	-1.03094	0.302568	NA
Gm15762	0.843438	-1.34455	1.14931	-1.16988	0.242051	NA
n-TUtca2	0.965164	-1.34411	0.7875	-1.70681	0.0878576	NA
Sirpb1b	48.0586	-1.34365	0.572035	-2.3489	0.018829	0.292679
Gm38535	0.497003	-1.34328	1.07389	-1.25086	0.210984	NA
Gdf3	6.52871	-1.34311	0.588647	-2.2817	0.0225073	0.308407
Gm39266	1.03018	-1.34304	0.921695	-1.45714	0.145078	NA
Gm36107	8.40293	-1.34262	0.525295	-2.55592	0.0105906	0.248929
Ifi204	739.141	-1.34176	0.413525	-3.24469	0.00117577	0.168853
Gm40440	0.244078	-1.34043	2.96857	-0.45154	0.651601	NA
Hotairm2	0.243659	-1.33997	1.39306	-0.961886	0.336107	NA
Ifi213	764.249	-1.33948	0.459132	-2.91741	0.00352947	0.193741
Prss34	0.363776	-1.33927	1.63427	-0.81949	0.412507	NA
Gm10523	1.68955	-1.33808	0.863741	-1.54917	0.121341	NA
Hmga2	11.2654	-1.33807	0.474373	-2.82071	0.00479171	0.196898
Gm40409	2.94944	-1.33786	0.640398	-2.0891	0.0366986	NA
Gm33929	1.24961	-1.33781	0.770109	-1.73717	0.0823567	NA
Gm46335	1.46381	-1.33731	0.873374	-1.5312	0.12572	NA
Hk3	522.473	-1.33699	0.389295	-3.43439	0.000593881	0.15272
Gm11728	3.83203	-1.33698	0.655015	-2.04114	0.0412371	0.37541
Gm41970	0.580331	-1.33665	1.07436	-1.24414	0.213449	NA
Gm41355	0.425104	-1.33663	1.06067	-1.26018	0.207603	NA
Gm41896	1.58467	-1.33554	0.514633	-2.59513	0.00945559	NA
Gm26490	0.652468	-1.33512	1.17963	-1.13181	0.257714	NA
Gm41049	0.748949	-1.33321	1.11941	-1.191	0.233655	NA
Gm46022	2.11564	-1.33287	0.717914	-1.85659	0.0633697	NA
Gdf2	0.49867	-1.33238	1.38898	-0.95925	0.337433	NA
Gm33248	0.492209	-1.33152	1.20295	-1.10688	0.268345	NA
Mrgpra2b	0.580635	-1.3297	1.37428	-0.967561	0.333264	NA
Or52s1	0.226168	-1.32847	2.96862	-0.447503	0.654512	NA
Klra4	11.342	-1.32836	0.495567	-2.68048	0.00735163	0.226596
6430710C18Rik	0.577698	-1.32817	1.04558	-1.27028	0.203985	NA
Gm41040	0.494629	-1.32729	1.49858	-0.885697	0.375781	NA
Klrc2	14.2406	-1.32677	0.624699	-2.12385	0.0336829	0.351111
Gpr31b	34.0475	-1.32671	0.348535	-3.80653	0.000140933	0.104181
Mir187	0.64641	-1.32666	1.07402	-1.23523	0.216745	NA
Tlr8	67.8485	-1.3262	0.498028	-2.6629	0.00774705	0.229526
A930001A20Rik	2.51176	-1.32564	0.651908	-2.03348	0.0420044	NA
Gm53479	0.308095	-1.3256	1.25629	-1.05517	0.291346	NA
Gm35282	0.232825	-1.3253	2.18385	-0.606867	0.543939	NA
Gm22977	0.224118	-1.32509	2.96863	-0.446363	0.655335	NA
Gm34646	0.224118	-1.32509	2.96863	-0.446363	0.655335	NA
Aoc1l3	2.05894	-1.32328	0.581707	-2.27482	0.0229165	NA
Tex21	0.298007	-1.32297	1.6052	-0.82418	0.409838	NA
Gm34746	0.365286	-1.32294	1.62984	-0.811703	0.416962	NA
Ngfr	47.0589	-1.3229	0.408981	-3.23463	0.00121799	0.168853
Tmem106a	283.784	-1.32261	0.379419	-3.48589	0.000490498	0.147634
Gm39205	1.68132	-1.32155	0.691103	-1.91224	0.0558459	NA
Capn8	0.84108	-1.32135	0.810325	-1.63065	0.102965	NA
Gm7244	1.55089	-1.32052	1.04888	-1.25898	0.208036	NA
Gm30474	30.8922	-1.31969	0.346078	-3.81328	0.000137136	0.104181
4933427D06Rik	1.48432	-1.3194	0.650546	-2.02814	0.0425462	NA
Cxcl11	67.6821	-1.31922	0.578297	-2.28122	0.0225356	0.308475
Gm26395	0.363382	-1.31882	1.29378	-1.01935	0.308035	NA
Gm30911	1.87763	-1.31774	0.660796	-1.99417	0.0461338	NA
Phf11a	99.2797	-1.31739	0.464779	-2.83444	0.00459058	0.194991
Gm28863	6.64526	-1.31521	0.335536	-3.91974	8.86E-05	0.0996734
Gm39159	0.496794	-1.31505	1.20221	-1.09386	0.274016	NA
1700012A03Rik	0.299952	-1.31467	1.88474	-0.697537	0.485467	NA
Gm39970	0.585798	-1.31459	1.36624	-0.962198	0.33595	NA
Ces2d-ps	0.357489	-1.31446	1.87531	-0.70093	0.483347	NA
Gm33724	0.29368	-1.31364	1.87088	-0.702154	0.482583	NA
Ifi203	597.999	-1.31295	0.483953	-2.71296	0.00666843	0.219581
5033403H07Rik	0.937082	-1.3119	0.925007	-1.41826	0.156115	NA
Fezf1	3.1713	-1.31171	0.692024	-1.89547	0.0580307	0.415955
Gm13275	0.65396	-1.31147	0.990947	-1.32345	0.185685	NA
Gm23346	1.73107	-1.31085	0.831985	-1.57557	0.115124	NA
Gm11292	0.235345	-1.30997	1.84699	-0.709246	0.478172	NA
Misp3	2.11471	-1.30927	0.762808	-1.71638	0.0860931	NA
Gm42377	0.429513	-1.30918	1.06828	-1.22551	0.220383	NA
Aoah	122.377	-1.30839	0.433389	-3.01897	0.00253633	0.180716
Slfn3	44.3832	-1.3083	0.384066	-3.40646	0.000658111	0.155897
Slc36a3os	0.742052	-1.30823	0.848934	-1.54103	0.12331	NA
Gm14809	0.235125	-1.30766	2.60431	-0.502114	0.615587	NA
Or4d10c	0.738413	-1.30546	0.924398	-1.41223	0.157883	NA
Ifi206	557.035	-1.30538	0.44803	-2.91359	0.00357297	0.193741
Gm42250	2.78246	-1.30222	0.537132	-2.42441	0.0153335	NA
Slfn5	1241.25	-1.30174	0.405288	-3.21189	0.00131867	0.172378
LOC105247076	0.737939	-1.30145	1.10333	-1.17957	0.238172	NA
Gm31647	2.29797	-1.30109	0.545249	-2.38622	0.0170225	NA
Rbm44	2.65935	-1.30107	0.695669	-1.87024	0.0614508	NA
LOC101055663	1.33774	-1.30063	0.864125	-1.50515	0.132286	NA
Cma2	1.75918	-1.30062	0.701396	-1.85434	0.0636911	NA
Gm34049	0.844257	-1.30057	0.977896	-1.32997	0.18353	NA
LOC118568148	0.293639	-1.30048	1.87253	-0.694503	0.487367	NA
Gm53826	0.565748	-1.30043	0.862436	-1.50786	0.131591	NA
Avpr1a	22.5596	-1.30002	0.463383	-2.80551	0.00502378	0.199522
Gm57529	0.724102	-1.29984	1.07293	-1.21149	0.225708	NA
Cfd	1.03092	-1.29961	0.755264	-1.72074	0.0852977	NA
Gm26644	0.358638	-1.2994	1.26325	-1.02862	0.303659	NA
Gm3858	0.290639	-1.29795	1.62475	-0.798863	0.42437	NA
Gm1559	0.90606	-1.29785	1.25136	-1.03715	0.299668	NA
Mir675	1.96758	-1.29698	0.58691	-2.20985	0.0271154	NA
4933433H22Rik	19.7637	-1.2969	0.48991	-2.64722	0.00811571	0.232642
Cd69	83.3142	-1.29617	0.559492	-2.3167	0.02052	0.300379
A530040E14Rik	82.6521	-1.29482	0.494714	-2.6173	0.00886281	0.238324
Gapt	4.88596	-1.29372	0.500514	-2.58478	0.0097441	0.242133
Pilrb1	7.42002	-1.29309	0.527791	-2.45001	0.0142853	0.275973
Gm32479	0.649079	-1.29255	0.942119	-1.37196	0.170077	NA
n-TStga2	0.356815	-1.29188	1.26204	-1.02364	0.306004	NA
Dcstamp	0.818888	-1.29157	0.744456	-1.73492	0.0827545	NA
Mir3473a	0.488895	-1.29145	1.66353	-0.776332	0.437553	NA
Gm9867	0.571747	-1.29101	1.24057	-1.04066	0.298032	NA
Rnase12	0.355168	-1.28939	1.43404	-0.899133	0.368582	NA
Ly6g6c	1.11072	-1.2887	0.784805	-1.64207	0.100576	NA
Gm39447	0.557537	-1.28786	1.16319	-1.10717	0.268219	NA
Cd40	145.309	-1.28741	0.473064	-2.72144	0.00649985	0.217828
Ftdc1	0.662047	-1.28654	1.15851	-1.11051	0.26678	NA
Themis2	621.135	-1.28493	0.407106	-3.15627	0.00159803	0.17374
Tarm1	26.9807	-1.28436	0.482884	-2.65977	0.00781944	0.230158
Gm46320	0.351027	-1.28379	1.14259	-1.12358	0.261192	NA
Gm5576	0.420308	-1.28339	1.34108	-0.956979	0.338578	NA
Gm42322	0.222426	-1.28327	1.89237	-0.678129	0.49769	NA
Il27	24.0043	-1.28308	0.450482	-2.84824	0.00439618	0.194991
Sirpd	3.26769	-1.28296	0.589906	-2.17486	0.0296404	0.335024
Pramel19	0.643157	-1.2826	1.38329	-0.927206	0.35382	NA
Gm41149	0.642727	-1.2809	1.54135	-0.83103	0.405957	NA
Gm525	0.822222	-1.28089	1.14777	-1.11598	0.264432	NA
LOC100503923	0.232943	-1.28068	2.61621	-0.489518	0.624475	NA
Cldn3	10.8286	-1.28067	0.481367	-2.66048	0.00780289	0.23015
Irx4	0.491632	-1.28046	1.19475	-1.07174	0.283837	NA
Gm57655	1.23566	-1.28011	0.934222	-1.37024	0.170611	NA
Tlx2	0.479402	-1.28009	1.64342	-0.778919	0.436027	NA
Or12j4	0.353467	-1.27833	1.62615	-0.786108	0.431804	NA
Vrtn	1.58975	-1.27787	1.07487	-1.18886	0.234496	NA
D230030E09Rik	0.725744	-1.27667	0.927757	-1.37608	0.168797	NA
Tnc	515.938	-1.27659	0.377493	-3.38176	0.000720223	0.155897
Mndal	366.145	-1.27576	0.481029	-2.65215	0.00799815	0.231548
Odf1	0.28393	-1.27451	1.6243	-0.784653	0.432657	NA
Gm33326	2.34189	-1.27402	1.00816	-1.26371	0.206334	NA
Spata31e2	0.55836	-1.27171	1.27386	-0.998313	0.318128	NA
Mmp27	1.51466	-1.27143	0.907399	-1.40118	0.16116	NA
Gm8940	0.287248	-1.27091	1.88746	-0.673342	0.50073	NA
Gm20629	0.654735	-1.26924	1.15443	-1.09946	0.271569	NA
Trim69	5.11096	-1.26848	0.483522	-2.62342	0.00870527	0.237271
Zfp572	1.45845	-1.26844	0.68015	-1.86494	0.0621897	NA
Fbxw26	0.422568	-1.26752	1.07005	-1.18455	0.236195	NA
Gm31069	0.48886	-1.26682	1.10576	-1.14566	0.251935	NA
Gm40223	0.355713	-1.26622	2.19639	-0.576501	0.564276	NA
Gm53758	2.96987	-1.26572	0.513311	-2.4658	0.0136709	NA
Anxa2r1	37.4604	-1.2646	0.468565	-2.69888	0.00695734	0.222751
Ifit2	1651.38	-1.26355	0.399893	-3.15972	0.00157922	0.17374
4930417O13Rik	4.09826	-1.26332	0.537565	-2.35009	0.018769	0.292679
Septin14	0.812065	-1.26303	1.09618	-1.15221	0.249234	NA
Rab20	46.8578	-1.26029	0.360658	-3.49443	0.000475079	0.147634
Gm45999	0.346096	-1.25986	1.61616	-0.77954	0.435662	NA
Gm53465	0.349234	-1.25974	1.41852	-0.88807	0.374503	NA
4930477N07Rik	0.413771	-1.25938	0.917211	-1.37306	0.169735	NA
Mir302a	0.415697	-1.25836	0.90435	-1.39146	0.164087	NA
Gm54049	9.89433	-1.25788	0.700174	-1.79653	0.0724105	0.445822
Bsnd	0.280038	-1.25776	2.19432	-0.57319	0.566516	NA
Mgam	8.02469	-1.25731	0.584182	-2.15226	0.0313771	0.341448
Mir208b	1.6138	-1.25688	0.939023	-1.33849	0.180736	NA
Gm34726	2.03142	-1.25541	0.727442	-1.72579	0.0843844	NA
Apobec1	406.094	-1.25516	0.372612	-3.36854	0.00075568	0.155897
Apol6	11.4673	-1.255	0.493524	-2.54294	0.0109923	0.251448
Gm38976	0.413299	-1.25444	1.05655	-1.1873	0.23511	NA
Pira2	30.0966	-1.25395	0.557054	-2.25104	0.0243832	0.316135
Gm53807	0.487652	-1.25175	1.22516	-1.0217	0.306922	NA
Mir466f-1	1.10603	-1.25152	0.720753	-1.7364	0.082493	NA
Gal	3.57517	-1.25152	0.541715	-2.31028	0.0208724	0.302334
Il12b	21.2913	-1.25055	0.447585	-2.79399	0.00520614	0.201307
Gm34207	0.342496	-1.25008	1.4305	-0.873876	0.382186	NA
Tgm1	503.501	-1.24912	0.401735	-3.10931	0.00187523	0.175403
Isg20	201.341	-1.24862	0.380714	-3.27969	0.00103923	0.163773
Lyz2	1415.28	-1.24854	0.389312	-3.20704	0.00134106	0.172431
Gm54071	0.413421	-1.24737	1.27884	-0.975395	0.329364	NA
Gm35352	0.476771	-1.24682	1.22955	-1.01405	0.31056	NA
Gm36126	2.01953	-1.24564	0.571871	-2.17819	0.0293921	NA
Gm19510	2.16067	-1.24497	0.701794	-1.77398	0.0760671	NA
Gm54093	0.467887	-1.24463	1.50834	-0.825162	0.409279	NA
4930599A14Rik	0.415617	-1.24393	1.67219	-0.743894	0.45694	NA
Ropn1	0.549093	-1.24294	0.912628	-1.36193	0.173218	NA
Mir467b	0.554385	-1.2423	0.842938	-1.47378	0.140542	NA
Evx1	0.347371	-1.24222	1.87943	-0.660954	0.508642	NA
Bst1	31.7697	-1.24198	0.444457	-2.79437	0.00520015	0.201307
Gm32370	2.53889	-1.24168	0.524644	-2.36671	0.0179472	NA
Gm40241	0.989697	-1.24161	0.79704	-1.55778	0.119286	NA
Gpr15	17.462	-1.24158	0.444874	-2.79085	0.0052569	0.202089
Gm24292	0.478076	-1.24152	1.32411	-0.937625	0.348437	NA
Gm52547	10.5515	-1.24152	0.42239	-2.93928	0.00328978	0.193741
LOC108167387	2.61761	-1.24	0.660393	-1.87766	0.0604273	NA
Gm22807	0.791943	-1.2397	1.12051	-1.10637	0.268568	NA
Gm41172	0.551023	-1.23953	1.01971	-1.21558	0.224146	NA
Gm10318	0.548285	-1.23953	1.23125	-1.00673	0.314067	NA
Gm41190	3.18933	-1.23927	0.864415	-1.43365	0.151671	0.563197
Gbx2	2.6361	-1.23917	0.675019	-1.83576	0.0663934	NA
Aqp3	2.97399	-1.23862	0.587339	-2.10888	0.0349553	NA
Gm24457	2.19811	-1.23692	0.63777	-1.93945	0.0524467	NA
Gm30214	0.548997	-1.2365	0.841865	-1.46876	0.141898	NA
Mir3109	2.19909	-1.23634	0.526719	-2.34725	0.0189127	NA
Gm42346	1.22106	-1.23527	0.803932	-1.53653	0.124408	NA
5730552O08Rik	6.86566	-1.23403	0.438191	-2.8162	0.00485959	0.197417
Gm35750	1.90271	-1.23365	0.637934	-1.93382	0.0531348	NA
Gm51651	1.29636	-1.2336	0.685034	-1.80079	0.0717366	NA
Qrfprl	11.1181	-1.23213	0.694195	-1.7749	0.0759147	0.453069
Gm30073	0.41092	-1.23201	0.897417	-1.37284	0.169804	NA
Ifi214	23.9176	-1.23173	0.547186	-2.25102	0.0243842	0.316135
Chil4	5.1048	-1.23163	0.564688	-2.18107	0.0291779	0.333311
Pramel18	0.409054	-1.23157	1.62968	-0.755711	0.449822	NA
n-THgtg8	0.625086	-1.23151	0.837891	-1.46977	0.141623	NA
Sectm1b	0.46998	-1.23111	1.49276	-0.824719	0.409531	NA
Cryba2	1.21441	-1.23005	0.628798	-1.9562	0.050442	NA
Gm22890	0.619815	-1.23002	1.08293	-1.13582	0.256031	NA
Gm6377	9.89167	-1.22992	0.517111	-2.37845	0.0173856	0.289254
Gm38898	3.25815	-1.22934	0.859276	-1.43067	0.152524	0.564406
Gm11335	0.906606	-1.22861	1.00507	-1.2224	0.221555	NA
Gm32525	1.30021	-1.22812	0.632431	-1.94191	0.0521479	NA
Mir7062	0.790551	-1.22773	0.838146	-1.46481	0.142972	NA
5830416I19Rik	6.97333	-1.22574	0.425717	-2.87925	0.00398622	0.194273
Gm35611	5.08674	-1.2255	0.378126	-3.24098	0.00119121	0.168853
Scgb1b30	1.27824	-1.22539	0.805407	-1.52145	0.128147	NA
2210039B01Rik	0.464899	-1.22476	1.20499	-1.01641	0.309436	NA
Gm30061	2.39406	-1.22456	0.495733	-2.47021	0.0135035	NA
Gm51869	1.31289	-1.22363	0.756485	-1.61752	0.105766	NA
Gm40610	0.717367	-1.22354	1.00507	-1.21737	0.223465	NA
Gm24061	0.792061	-1.22346	0.841778	-1.45342	0.146107	NA
Amy2b	0.798013	-1.22323	0.880298	-1.38956	0.164662	NA
Apon	1.43324	-1.22304	0.763281	-1.60235	0.109079	NA
Tnfrsf26	14.109	-1.2227	0.526146	-2.32388	0.0201318	0.298204
Gm32893	0.552093	-1.22236	0.950046	-1.28664	0.198221	NA
Gm33168	0.787974	-1.22136	0.992783	-1.23024	0.218607	NA
Tnfsf8	47.5782	-1.22075	0.431307	-2.83036	0.00464961	0.196213
Btnl1	0.618493	-1.22024	1.42588	-0.855777	0.392121	NA
Hnf4a	1.30876	-1.22019	0.833119	-1.46461	0.143028	NA
Gm39108	0.557037	-1.22003	1.23886	-0.984805	0.32472	NA
Gm23206	1.09582	-1.21995	0.749177	-1.62839	0.103443	NA
Gm53795	1.29977	-1.21985	0.778323	-1.56727	0.11705	NA
Or5k1b	3.00636	-1.21849	0.522481	-2.33212	0.0196943	NA
Hoxa6	0.907168	-1.21692	0.912426	-1.33372	0.182296	NA
Xcl1	6.70678	-1.21654	0.475643	-2.55767	0.0105376	0.248539
Mir466b-1	0.471128	-1.2157	1.50132	-0.809756	0.418081	NA
Spo11	9.49338	-1.21533	0.305849	-3.97362	7.08E-05	0.0993749
Gm34983	1.48946	-1.21416	0.687369	-1.76639	0.0773298	NA
Gm33124	0.616981	-1.21382	1.01188	-1.19957	0.230305	NA
Gm12130	1.74888	-1.21374	0.799929	-1.5173	0.12919	NA
Mir5104	1.17979	-1.21329	0.808217	-1.5012	0.133305	NA
Slfn5os	33.1418	-1.21309	0.392012	-3.09452	0.00197132	0.175403
Phf11d	402.421	-1.21303	0.391141	-3.10126	0.001927	0.175403
Abcb11	0.915817	-1.21246	0.943458	-1.28512	0.19875	NA
Kncn	2.10589	-1.21116	0.488788	-2.47788	0.0132165	NA
Tnfaip2	290.746	-1.211	0.382348	-3.16727	0.00153878	0.17374
Phf11b	253.51	-1.21042	0.426601	-2.83735	0.00454891	0.194991
Gm41757	0.615875	-1.20808	1.0819	-1.11663	0.264154	NA
Gm46661	1.10746	-1.20661	0.809823	-1.48997	0.136232	NA
Gpr139	20.0566	-1.20606	0.442856	-2.72337	0.00646189	0.217756
Cfb	832.079	-1.20593	0.359812	-3.35157	0.000803562	0.155897
BE692007	113.452	-1.20489	0.441118	-2.73146	0.00630553	0.214442
Gm38946	0.396376	-1.2041	1.04625	-1.15088	0.249781	NA
Gm57813	1.39834	-1.20346	0.728036	-1.65303	0.0983251	NA
Gm32708	0.398	-1.2024	1.44078	-0.834547	0.403973	NA
Gm34148	78.4993	-1.20195	0.399274	-3.01033	0.00260967	0.182381
Gm26793	2.19686	-1.20161	0.596	-2.01613	0.0437863	NA
Csf2rb2	404.011	-1.20116	0.408538	-2.94015	0.00328057	0.193741
Fgl2	683.639	-1.2009	0.409742	-2.93087	0.00338018	0.193741
4933402J10Rik	0.239122	-1.20042	2.9689	-0.404332	0.685969	NA
Gm23732	0.204117	-1.20042	2.9689	-0.404332	0.685969	NA
Gm12916	0.227479	-1.20042	2.9689	-0.404332	0.685969	NA
Gm20609	0.202752	-1.20042	2.9689	-0.404332	0.685969	NA
Gm35741	0.200136	-1.20037	2.68887	-0.446423	0.655292	NA
Gm28516	0.215014	-1.20037	2.65586	-0.451968	0.651292	NA
Mir683-2	0.226821	-1.20036	2.63231	-0.456011	0.648382	NA
Gm24977	0.219713	-1.20036	2.61598	-0.458856	0.646337	NA
Gm36481	0.22858	-1.20036	2.61489	-0.459047	0.6462	NA
Gm41169	0.228212	-1.20035	2.59924	-0.461809	0.644218	NA
Tmem225	0.216325	-1.20024	2.21148	-0.542731	0.587315	NA
Gm36426	0.225903	-1.20023	2.19731	-0.546228	0.584909	NA
Gm32830	0.219321	-1.20023	2.1926	-0.5474	0.584104	NA
4921509C19Rik	0.231855	-1.20023	2.18888	-0.54833	0.583465	NA
Gm33778	0.239818	-1.20023	2.17868	-0.550896	0.581705	NA
Or7e166	0.796355	-1.2001	1.03282	-1.16197	0.245248	NA
Gm24539	0.536529	-1.19961	1.07271	-1.1183	0.263441	NA
Il6	4.77034	-1.19955	0.672647	-1.78333	0.0745331	0.450368
n-TCgca48	0.286351	-1.1994	1.8591	-0.64515	0.51883	NA
Gm30397	0.288844	-1.19939	1.8573	-0.645772	0.518427	NA
Gm12185	222.688	-1.19929	0.455604	-2.63231	0.00848066	0.235438
Ppp1r3b	61.163	-1.19861	0.331954	-3.61078	0.000305277	0.134765
6430553K19Rik	0.875668	-1.19808	1.16654	-1.02704	0.3044	NA
Gm42352	0.333733	-1.1978	1.88358	-0.635917	0.524831	NA
Gm54203	0.274504	-1.19725	1.8516	-0.646602	0.51789	NA
Gm39494	0.273605	-1.19712	1.61622	-0.740694	0.458879	NA
Gm25405	14.6877	-1.19693	0.391603	-3.05648	0.00223952	0.17689
Gm23406	0.290222	-1.19646	1.40872	-0.849325	0.395701	NA
Gm2007	0.279864	-1.19622	1.59687	-0.749107	0.453793	NA
Gm30396	5.53196	-1.19521	0.446371	-2.67761	0.00741493	0.226596
Ifi47	750.956	-1.19497	0.467075	-2.5584	0.0105155	0.248271
Gm34576	2.86027	-1.19487	0.809832	-1.47546	0.14009	NA
Lrrc52	0.530693	-1.19324	1.35566	-0.88019	0.378756	NA
Acsm2	0.219161	-1.19311	1.84512	-0.646628	0.517873	NA
Gm15348	0.204479	-1.19309	1.88955	-0.631412	0.527771	NA
Fmo9	0.231174	-1.19298	2.15934	-0.552476	0.580622	NA
Gm35639	0.21617	-1.19287	2.63864	-0.452079	0.651212	NA
Gm52674	0.395678	-1.19268	1.30323	-0.915171	0.360102	NA
Gm30895	0.692859	-1.19258	1.12173	-1.06316	0.287709	NA
Gm4984	4.02268	-1.19239	0.380348	-3.13499	0.00171857	0.17374
4930486L24Rik	5.31067	-1.19225	0.545981	-2.18368	0.0289854	0.332853
Gm34770	0.277036	-1.19112	2.18069	-0.546215	0.584918	NA
Dbx1	1.91215	-1.19067	0.98105	-1.21367	0.224873	NA
n-R5s151	0.279075	-1.19039	2.19377	-0.542621	0.58739	NA
Gm30568	0.339198	-1.19012	1.26853	-0.938183	0.34815	NA
Gm53792	0.333405	-1.19001	1.85855	-0.640293	0.521982	NA
Gm54208	2.33144	-1.18956	0.73925	-1.60915	0.107584	NA
Gm33574	0.272489	-1.18954	1.85186	-0.642347	0.520648	NA
Hpse	118.847	-1.18915	0.405873	-2.92986	0.00339118	0.193741
Or10ak7	0.537247	-1.18876	1.10782	-1.07306	0.283243	NA
Gm53302	1.4748	-1.18796	0.674994	-1.75996	0.0784143	NA
Gm33222	0.274085	-1.18757	1.2447	-0.954101	0.340033	NA
Asb4	28.7978	-1.18738	0.334192	-3.553	0.000380868	0.146204
Stx11	90.8555	-1.18675	0.456335	-2.60062	0.00930552	0.240257
Mir30d	1.15154	-1.18669	0.601229	-1.97378	0.048407	NA
Scimp	45.6823	-1.18586	0.390115	-3.03977	0.00236756	0.177733
Dkk1	0.617038	-1.18578	1.03255	-1.1484	0.250803	NA
Apol9b	63.7759	-1.18546	0.385794	-3.07277	0.00212082	0.17689
Gm40558	0.531463	-1.18533	1.03603	-1.14411	0.252576	NA
Rab7b	107.402	-1.18466	0.379217	-3.12396	0.00178436	0.175045
Dhrs9	4.74523	-1.18345	0.661894	-1.78797	0.0737808	0.448321
1700095A13Rik	0.591971	-1.1825	1.05818	-1.11748	0.263787	NA
Trgv6	0.336884	-1.18221	1.65776	-0.713134	0.475763	NA
Gm52487	0.200219	-1.18215	1.8813	-0.628369	0.529762	NA
n-TCgca33	0.276303	-1.18211	1.59584	-0.740743	0.458849	NA
Gm30402	1.0621	-1.18186	0.831558	-1.42126	0.15524	NA
Ly6i	176.804	-1.18096	0.406699	-2.90376	0.00368705	0.193741
Oas1a	575.625	-1.17989	0.367244	-3.21284	0.00131429	0.172378
Gm26402	0.454201	-1.17956	1.45495	-0.810723	0.417525	NA
Gm4425	0.613602	-1.17945	0.784936	-1.50261	0.13294	NA
Pyy	0.272077	-1.17802	1.6091	-0.732099	0.464108	NA
Gm39130	0.77588	-1.17801	0.928238	-1.26909	0.20441	NA
Gm34931	1.63541	-1.17793	0.637021	-1.84912	0.064441	NA
Gm10825	8.46178	-1.17768	0.412226	-2.85688	0.00427823	0.194595
Tmc1	1.0559	-1.17744	0.876	-1.34411	0.178912	NA
Ifna9	0.201897	-1.17678	2.66641	-0.441333	0.658972	NA
Ccdc63	4.60008	-1.17678	0.451219	-2.60799	0.00910744	0.239622
Gm22810	0.696778	-1.17653	0.930053	-1.26502	0.205866	NA
Gm22606	0.780097	-1.17645	0.959995	-1.22548	0.220395	NA
Oas1g	263.503	-1.176	0.409782	-2.86981	0.00410713	0.194595
Tuba1c	171.068	-1.17595	0.344434	-3.41416	0.000639791	0.155897
Spesp1	0.334978	-1.17557	1.42847	-0.822959	0.410531	NA
n-TPagg5	0.28272	-1.17549	1.39212	-0.844388	0.398452	NA
n-TSaga4	0.270307	-1.17548	1.40829	-0.834691	0.403892	NA
Gm30983	0.280302	-1.1754	1.6075	-0.731193	0.464661	NA
Gm30519	0.276691	-1.17539	1.60876	-0.730623	0.46501	NA
Gm50401	0.991425	-1.17536	1.02818	-1.14314	0.252979	NA
Trav16	0.268506	-1.17532	1.86695	-0.629542	0.528995	NA
Gm34486	0.457398	-1.1751	1.21055	-0.970711	0.331692	NA
Lyz1	63.3438	-1.17365	0.372912	-3.14727	0.00164805	0.17374
Galr1	35.7776	-1.17354	0.620981	-1.88981	0.0587833	0.417766
Ndufab1-ps	4.21288	-1.17341	0.393453	-2.98234	0.00286052	0.185248
Gm31493	6.83522	-1.1734	0.61908	-1.89539	0.0580408	0.415955
Gm33562	1.2644	-1.1733	0.827906	-1.41719	0.156426	NA
n-TIaat16	0.192066	-1.17329	2.25283	-0.520808	0.6025	NA
Gm25138	0.189929	-1.17263	2.96894	-0.394967	0.692868	NA
Ifna11	0.197875	-1.17263	2.96894	-0.394967	0.692868	NA
Gm33814	2.62871	-1.17211	0.605833	-1.93471	0.0530259	NA
Cd36	68.4493	-1.17185	0.347814	-3.3692	0.00075388	0.155897
Mir302d	0.275461	-1.1718	1.11527	-1.05069	0.293401	NA
Otx2os1	1.07995	-1.17168	0.949647	-1.2338	0.217276	NA
Ccdc202	0.389752	-1.17162	1.65356	-0.708547	0.478606	NA
Cd300lb	8.51119	-1.17151	0.550556	-2.12787	0.0333478	0.35034
Gm33481	2.44748	-1.16999	0.762865	-1.53368	0.125107	NA
Serpinb2	0.188407	-1.16936	2.71755	-0.430301	0.666976	NA
Aoc1	2.02769	-1.1691	0.632272	-1.84904	0.0644516	NA
Gm34878	1.16729	-1.1673	0.825177	-1.41461	0.157184	NA
Fgr	157.383	-1.16649	0.458754	-2.54274	0.0109986	0.251448
Gm35674	0.398786	-1.16641	1.4577	-0.80017	0.423612	NA
LOC118568475	0.383986	-1.16627	1.15369	-1.0109	0.312063	NA
Tmem26	11.9263	-1.16615	0.350399	-3.32806	0.000874517	0.158526
Atp8b4	134.766	-1.16603	0.483	-2.41414	0.0157724	0.280406
Zbp1	1110.84	-1.1652	0.404987	-2.87714	0.00401296	0.194273
C130093G08Rik	0.765408	-1.16487	1.00077	-1.16398	0.244433	NA
1700018B08Rik	1.35702	-1.16467	0.692723	-1.68129	0.0927076	NA
4933402J07Rik	0.764972	-1.16461	0.881037	-1.32186	0.186213	NA
Gm35999	0.875292	-1.16441	0.737175	-1.57956	0.114207	NA
Otx2	27.2489	-1.16424	0.851418	-1.36742	0.171495	0.587869
2010109P13Rik	0.676063	-1.16379	1.01097	-1.15116	0.249666	NA
Gm24638	0.250561	-1.16301	2.66164	-0.436953	0.662145	NA
Gm39871	0.402826	-1.16291	1.29656	-0.896918	0.369762	NA
Gm38727	0.2585	-1.16251	2.20142	-0.528071	0.59745	NA
Zfp985	1.06134	-1.1613	0.663923	-1.74915	0.0802645	NA
LOC100041057	3.33054	-1.16115	0.552117	-2.10308	0.0354585	0.35692
Mir1907	1.33552	-1.16013	0.620424	-1.8699	0.0614973	NA
Mir301	0.687793	-1.15937	1.13934	-1.01759	0.308875	NA
Gm4792	0.78261	-1.15878	1.02058	-1.13542	0.256199	NA
Ankrd65	1.59295	-1.15828	0.69191	-1.67403	0.094124	NA
Il21	11.3757	-1.15784	0.463479	-2.49815	0.0124843	0.26437
Gm53567	0.4563	-1.15717	1.30824	-0.884524	0.376413	NA
Cxcl10	1841.87	-1.15689	0.44894	-2.57693	0.00996817	0.244243
Gm39213	1.45579	-1.15657	0.583399	-1.98247	0.0474264	NA
Plbd1	148.891	-1.15652	0.40414	-2.86169	0.00421387	0.194595
Gm8995	1101.07	-1.15605	0.397171	-2.9107	0.00360615	0.193741
Gm53314	1.156	-1.15577	0.798152	-1.44806	0.147601	NA
Gm24798	0.336288	-1.15571	1.24807	-0.925996	0.354448	NA
Ces2c	0.26974	-1.15558	2.18074	-0.529904	0.596179	NA
Gm35460	0.518543	-1.15527	1.22212	-0.945301	0.344505	NA
Gm41631	0.324834	-1.15488	1.28239	-0.900565	0.36782	NA
Prss28	0.269811	-1.15486	1.3909	-0.8303	0.406369	NA
Il17f	0.852612	-1.15486	1.07008	-1.07923	0.280486	NA
Crhr2	51.6844	-1.15424	0.408267	-2.82716	0.00469624	0.196459
Gm9595	1.08508	-1.15412	0.617689	-1.86844	0.0617005	NA
Gm51814	0.531792	-1.15372	1.22193	-0.944171	0.345082	NA
n-TNgtt3	0.247996	-1.15346	2.96864	-0.388548	0.697611	NA
Ptx3	97.5723	-1.15345	0.419355	-2.75053	0.00594994	0.211802
Slfn8	864.991	-1.15199	0.382044	-3.01534	0.0025669	0.18179
Padi1	1.67951	-1.15179	0.677596	-1.69982	0.0891643	NA
Gm41232	0.789336	-1.15172	0.914398	-1.25954	0.207835	NA
Hoxd4	0.452776	-1.15148	1.0716	-1.07455	0.282577	NA
Gm24846	1.80975	-1.15123	0.548909	-2.09731	0.035966	NA
Fcgr1	450.059	-1.15086	0.311646	-3.69285	0.000221751	0.112351
Gm53609	1.43232	-1.15072	0.624604	-1.84233	0.0654275	NA
Mlkl	145.801	-1.15061	0.439276	-2.61934	0.00880998	0.237901
Calcr	3.798	-1.15044	0.769444	-1.49515	0.134875	0.542721
n-TLaag6	1.21368	-1.1488	0.670735	-1.71274	0.0867597	NA
LOC100041903	1.16123	-1.14858	1.01475	-1.13189	0.257682	NA
Gm57827	50.6817	-1.14809	0.418182	-2.74544	0.00604307	0.211802
Gm46054	0.393718	-1.14802	1.17287	-0.978813	0.327672	NA
Btnl5-ps	0.4463	-1.14665	1.31891	-0.86939	0.384634	NA
Gm34016	0.388295	-1.14657	1.87685	-0.610902	0.541264	NA
Gm9182	0.670634	-1.14615	0.97625	-1.17403	0.240383	NA
Insrr	28.5188	-1.14613	0.341323	-3.35791	0.000785344	0.155897
Gm47990	0.449568	-1.14548	1.36837	-0.83711	0.402531	NA
Mir8105	0.323741	-1.1452	1.4264	-0.802857	0.422057	NA
Gm32803	0.595376	-1.14502	0.974589	-1.17488	0.240044	NA
Nup62cl	2.69392	-1.14476	0.701501	-1.63188	0.102705	NA
Gm3734	1.54092	-1.14436	0.621743	-1.84057	0.0656842	NA
Gm46595	0.680162	-1.14432	0.841472	-1.35991	0.173859	NA
Gbx1	6.06886	-1.14339	0.608502	-1.87903	0.060241	0.421225
Bcl2a1d	21.785	-1.14336	0.412594	-2.77116	0.00558574	0.206935
Gm52308	0.873715	-1.14301	1.18092	-0.967904	0.333093	NA
Gm53485	1.82086	-1.14251	0.509727	-2.24143	0.0249986	NA
Clcnkb	0.95405	-1.14223	0.825664	-1.3834	0.166541	NA
Mir193b	1.45298	-1.14215	0.652538	-1.75033	0.080062	NA
Sectm1a	10.0479	-1.14203	0.558932	-2.04324	0.0410291	0.374407
Prss1l	0.388982	-1.14116	1.16793	-0.977073	0.328533	NA
Gm40916	1.43978	-1.14098	0.846578	-1.34776	0.177737	NA
Pira1	22.9965	-1.14033	0.46265	-2.46478	0.0137098	0.271562
Gm53993	0.994181	-1.14012	0.90908	-1.25415	0.209788	NA
Plaur	74.1555	-1.13955	0.344782	-3.30512	0.00094935	0.160162
n-TTtgt1	0.252205	-1.13941	1.41554	-0.804929	0.420861	NA
Cxcl13	40.0268	-1.13937	0.407596	-2.79534	0.00518451	0.201307
Klk6	194.93	-1.13935	0.609587	-1.86905	0.0616158	0.424673
Gm54083	2.86288	-1.13908	0.463034	-2.46003	0.0138926	NA
Tescl	0.388293	-1.13903	1.0954	-1.03983	0.298418	NA
Gm53450	0.381316	-1.13902	1.30831	-0.870603	0.383971	NA
Plac8	278.31	-1.13744	0.510284	-2.22903	0.0258117	0.321922
Zfp980	0.391417	-1.13723	1.28299	-0.88639	0.375407	NA
4833407H14Rik	12.1719	-1.13587	0.43377	-2.6186	0.00882913	0.237901
Tcstv1a	2.26453	-1.13572	0.516223	-2.20006	0.0278028	NA
Prodh2	0.456217	-1.13554	1.47782	-0.768391	0.442255	NA
Casp4	136.226	-1.13524	0.397579	-2.85537	0.00429867	0.194595
Gm25979	0.449531	-1.13482	1.46192	-0.776249	0.437602	NA
Gm26763	0.672794	-1.13459	1.02434	-1.10763	0.268023	NA
Csrp3	0.523275	-1.13436	1.35953	-0.834373	0.404071	NA
Gm54239	0.751377	-1.1337	0.922714	-1.22866	0.219199	NA
Gm22108	0.386517	-1.13323	1.63371	-0.693653	0.4879	NA
Has2os	8.18553	-1.13294	0.347207	-3.26301	0.00110234	0.166329
Gm39495	1.80238	-1.13232	0.682283	-1.6596	0.0969942	NA
Gm44148	114.785	-1.13227	0.362784	-3.12106	0.00180198	0.175167
Rtp2	0.840392	-1.13214	1.03748	-1.09123	0.27517	NA
Tmem221	14.3638	-1.1319	0.407675	-2.77649	0.00549496	0.206331
Acp5	45.5541	-1.13122	0.457335	-2.4735	0.0133798	0.269716
Lcn3	0.457183	-1.13119	1.21095	-0.934131	0.350236	NA
2310002F09Rik	6.5634	-1.13106	0.605905	-1.86673	0.061939	0.425461
Gm39772	0.383486	-1.13102	1.17155	-0.965403	0.334343	NA
Hyal4	1.2774	-1.13098	0.996738	-1.13468	0.256509	NA
Gpr65	62.036	-1.12921	0.382498	-2.95221	0.00315512	0.192114
Mir669l	1.4322	-1.12893	0.814179	-1.38658	0.165569	NA
Mir7243	0.583724	-1.12878	0.864538	-1.30565	0.191672	NA
Gm34847	1.57977	-1.12778	0.655842	-1.71959	0.0855074	NA
Gm12253	1.80688	-1.12735	0.820298	-1.37431	0.169345	NA
Gm35344	1.66626	-1.12684	0.622234	-1.81096	0.0701477	NA
Gm41692	0.379859	-1.12671	1.28866	-0.874329	0.381939	NA
Gm37762	0.381853	-1.12656	1.61364	-0.69815	0.485083	NA
Gm33632	0.511951	-1.1263	0.822835	-1.3688	0.171061	NA
C030013G03Rik	2.03294	-1.126	0.752645	-1.49606	0.134637	NA
Gm22972	0.441323	-1.12583	1.30714	-0.861287	0.38908	NA
Gm33704	0.885185	-1.12577	0.75432	-1.49243	0.135587	NA
Gm36337	1.63037	-1.12562	0.979966	-1.14863	0.250707	NA
Gm31342	0.760752	-1.12553	0.998884	-1.12679	0.259831	NA
Gm31458	1.0781	-1.12537	0.808567	-1.39181	0.163979	NA
Clec4a3	32.8213	-1.12521	0.310191	-3.62748	0.000286204	0.130701
Gm42041	8.06724	-1.12483	0.599197	-1.87722	0.0604877	0.421526
Ccdc68	1.37461	-1.12482	0.791497	-1.42112	0.15528	NA
Dmrt1i	0.75257	-1.12369	0.742586	-1.51321	0.130225	NA
Klra14-ps	5.4051	-1.12369	0.609384	-1.84398	0.0651864	0.431217
LOC133624656	109.379	-1.12204	0.467209	-2.40157	0.0163249	0.281677
n-TGtcc7	0.510262	-1.12156	0.832397	-1.34738	0.177857	NA
E030025P04Rik	0.850929	-1.12148	0.775967	-1.44527	0.148383	NA
Lrit1	0.594013	-1.12104	1.14712	-0.977264	0.328438	NA
Tcstv4	78.8148	-1.12101	0.39441	-2.84225	0.00447969	0.194991
Foxe3	0.322852	-1.12083	1.13573	-0.98688	0.323701	NA
Gm53605	1.15282	-1.12052	0.956909	-1.17098	0.241605	NA
Has2	32.4351	-1.12021	0.392195	-2.85626	0.00428668	0.194595
A230072I06Rik	15.6046	-1.11891	0.593187	-1.88628	0.0592575	0.418324
Phf11c	30.6228	-1.11866	0.411191	-2.72054	0.00651754	0.217828
Gm51892	9.86836	-1.11729	0.599963	-1.86226	0.0625659	0.426487
Sell	210.292	-1.11687	0.58011	-1.92527	0.0541954	0.409833
Gabre	16.049	-1.11655	0.452077	-2.46981	0.0135184	0.271127
Slfn2	432.575	-1.11651	0.38581	-2.89394	0.00380445	0.194273
4930430E12Rik	29.3194	-1.11597	0.464198	-2.40409	0.016213	0.281677
Gm39482	0.868434	-1.1159	0.856721	-1.30253	0.192736	NA
Gm32462	0.580789	-1.11552	0.937633	-1.18972	0.234156	NA
Gm36116	1.24667	-1.11511	0.72006	-1.54863	0.12147	NA
Mir7028	1.22074	-1.11506	0.627394	-1.77729	0.0755203	NA
Gm39430	0.437937	-1.1145	1.30997	-0.850781	0.394891	NA
Muc4	2.9384	-1.11428	0.482369	-2.31003	0.0208867	NA
n-TLcaa4	0.256474	-1.11414	1.87049	-0.595639	0.551417	NA
Gm23344	2.60567	-1.1138	0.45778	-2.43304	0.0149727	NA
Gzmb	253.07	-1.11361	0.611329	-1.82162	0.0685132	0.439184
Gm38410	0.449568	-1.11349	1.19014	-0.935598	0.34948	NA
n-TIaat8	0.577251	-1.11336	0.923668	-1.20537	0.228062	NA
Ncr1	22.4714	-1.11325	0.44674	-2.49194	0.0127049	0.265779
Gm33125	0.85759	-1.11323	0.948774	-1.17333	0.240663	NA
Tlr9	673.778	-1.1131	0.361146	-3.08213	0.00205526	0.17689
Gm33448	1.58184	-1.11303	0.662972	-1.67885	0.0931815	NA
n-TVtac2	0.580006	-1.11265	0.910759	-1.22168	0.221829	NA
Mir130b	0.24838	-1.11235	2.19171	-0.507529	0.611784	NA
Gm53377	0.666657	-1.11159	0.833781	-1.33319	0.182468	NA
1700127F24Rik	1.12562	-1.11097	0.683197	-1.62613	0.103922	NA
Morc1	0.375857	-1.11076	1.04255	-1.06542	0.286684	NA
Gm30808	0.443643	-1.11002	1.17984	-0.940818	0.346798	NA
Gm40770	0.762202	-1.10976	0.898793	-1.23473	0.216932	NA
Mir669m-1	0.374464	-1.1088	1.16858	-0.94884	0.342702	NA
Gm39831	0.844498	-1.10851	1.16662	-0.950195	0.342013	NA
Or2v2	8.83839	-1.10699	0.54605	-2.02727	0.0426353	0.376803
n-TKctt25	0.451231	-1.10615	1.09786	-1.00755	0.313668	NA
Gm36897	6.82801	-1.10537	0.398756	-2.77205	0.00557036	0.206935
Kif19b	12.207	-1.10529	0.418225	-2.64282	0.00822187	0.233913
Rhbdf2	295.784	-1.10522	0.316991	-3.48658	0.000489234	0.147634
Gm32806	2.73361	-1.10471	0.442709	-2.49534	0.0125837	NA
Gm35537	0.313235	-1.10466	1.63996	-0.673586	0.500574	NA
4930432J09Rik	0.379594	-1.10453	1.03962	-1.06244	0.288037	NA
Gm34346	3.27125	-1.10449	0.601258	-1.83696	0.0662151	0.434453
Lhx5	7.07036	-1.10428	0.467037	-2.36443	0.0180577	0.290189
1700052H01Rik	0.313258	-1.10415	1.62589	-0.679106	0.497071	NA
Gm34924	0.374742	-1.104	1.05381	-1.04763	0.294807	NA
Klra7	10.3142	-1.10393	0.516504	-2.13732	0.032572	0.347775
1700124M09Rik	0.244107	-1.10377	1.90277	-0.580087	0.561856	NA
Gm36038	0.443431	-1.10354	1.18244	-0.93327	0.350681	NA
Cxcl16	247.575	-1.10314	0.36436	-3.0276	0.00246504	0.179372
Gzma	43.0779	-1.1031	0.554768	-1.98841	0.0467668	0.389011
Hcar2	139.474	-1.10293	0.384647	-2.8674	0.00413864	0.194595
Helz2	1798.87	-1.10267	0.38159	-2.88966	0.00385655	0.194273
Gm30788	1.45665	-1.10213	0.707861	-1.55699	0.119472	NA
Cd244a	79.1894	-1.10185	0.428981	-2.56852	0.0102133	0.245305
Shbg	2.38483	-1.10127	0.644111	-1.70975	0.0873119	NA
Tgtp1	1171.99	-1.10086	0.456541	-2.41131	0.0158952	0.280994
Gpa33	1.09955	-1.10078	1.0534	-1.04497	0.296035	NA
Pga5	0.666581	-1.10051	0.99799	-1.10273	0.270145	NA
Gm31340	3.59333	-1.09943	0.387846	-2.8347	0.00458686	0.194991
Gm40134	0.946846	-1.09928	0.682275	-1.61119	0.107138	NA
Gm33104	3.42361	-1.09918	0.5788	-1.89907	0.0575556	0.415486
Gm31870	1.04946	-1.09903	1.11634	-0.984486	0.324877	NA
Tbx10	2.72688	-1.09897	0.46755	-2.35049	0.0187488	NA
Slc10a6	1.61846	-1.0989	0.777365	-1.41362	0.157474	NA
Gm51684	0.309991	-1.09875	1.88599	-0.582588	0.56017	NA
Gm33116	0.31356	-1.0986	1.27156	-0.863978	0.3876	NA
Oas2	706.488	-1.09771	0.369258	-2.97276	0.00295138	0.18877
Adm	31.6073	-1.09753	0.268238	-4.09164	4.28E-05	0.0810363
Gm53379	1.18378	-1.09752	0.822704	-1.33404	0.18219	NA
Foxa2	0.374483	-1.09748	1.62954	-0.673493	0.500634	NA
Mettl21e	0.754501	-1.09569	0.902048	-1.21467	0.224493	NA
Gm31746	0.871067	-1.0952	0.969663	-1.12946	0.258703	NA
Gm40741	0.371147	-1.09485	1.27964	-0.855598	0.39222	NA
Gm33401	0.446159	-1.09427	1.00696	-1.08671	0.277167	NA
Xdh	735.441	-1.09371	0.364285	-3.00234	0.00267916	0.18264
Gm1968	2.12115	-1.09323	0.944361	-1.15764	0.247012	NA
Mir141	0.309032	-1.09322	2.17989	-0.501501	0.616019	NA
Pira13	9.35749	-1.09234	0.553191	-1.97462	0.0483118	0.393492
Or10h28	0.375188	-1.09223	1.14722	-0.952068	0.341062	NA
Slfn9	528.204	-1.09188	0.362627	-3.01104	0.00260353	0.182381
Saa1	0.372059	-1.09182	1.18361	-0.922451	0.356293	NA
Gm41008	0.584603	-1.09137	1.25562	-0.869191	0.384743	NA
Klra9	5.07917	-1.0907	0.624038	-1.74781	0.0804978	0.46185
Crybg1	245.577	-1.0904	0.324901	-3.3561	0.000790507	0.155897
Mdfic	190.924	-1.09036	0.32285	-3.3773	0.000732013	0.155897
Or5b21	0.499152	-1.09026	1.23799	-0.880672	0.378495	NA
Mir6406	1.2137	-1.08962	0.681596	-1.59863	0.109903	NA
Lrrc25	76.2792	-1.0894	0.336603	-3.23645	0.00121025	0.168853
Isg15	1412.48	-1.08843	0.331021	-3.28811	0.00100861	0.163044
Gm38603	0.442568	-1.08807	1.05541	-1.03095	0.302566	NA
Cd200r4	20.2112	-1.08717	0.438463	-2.47951	0.0131562	0.267679
Gm5627	0.593641	-1.0867	1.0177	-1.0678	0.285611	NA
Gm30019	1.83789	-1.08623	0.662895	-1.63862	0.101293	NA
Gm57618	3.29331	-1.08606	0.608601	-1.78451	0.0743405	0.450083
Ccdc178	0.373022	-1.08539	1.64736	-0.658868	0.509981	NA
1700097N02Rik	0.665411	-1.08531	0.824772	-1.31589	0.188211	NA
Igfbp1	0.664295	-1.08462	0.987971	-1.09782	0.272281	NA
Gm42074	57.4564	-1.08459	0.408338	-2.6561	0.00790497	0.230906
Fcgr4	340.517	-1.08351	0.416357	-2.60236	0.00925853	0.240257
Gm40509	0.308998	-1.0832	1.85044	-0.585377	0.558295	NA
Gm29945	0.369782	-1.08254	1.277	-0.847724	0.396591	NA
Gm6485	1.87333	-1.08132	0.549499	-1.96784	0.0490869	NA
Gm21149	2.26959	-1.0806	0.816637	-1.32324	0.185757	NA
Gm53329	0.66078	-1.08024	0.880104	-1.2274	0.219673	NA
Klk13	1.39969	-1.08004	0.736172	-1.46711	0.142347	NA
9630013D21Rik	4.99344	-1.07942	0.403651	-2.67415	0.00749189	0.227305
Gm45978	0.587999	-1.07929	0.842589	-1.28092	0.200222	NA
Gm32194	0.440407	-1.07819	0.987031	-1.09236	0.274675	NA
Ddias	19.876	-1.07731	0.286944	-3.75442	0.000173745	0.104181
1700095A21Rik	0.435391	-1.07701	1.08269	-0.994757	0.319855	NA
Noxa1	1.9402	-1.07652	0.8547	-1.25953	0.20784	NA
1700010N08Rik	0.73051	-1.07647	0.994045	-1.08292	0.278846	NA
Pmaip1	54.9515	-1.07636	0.340497	-3.16115	0.00157148	0.17374
Gm4963	0.434523	-1.07628	0.823611	-1.30678	0.191287	NA
H2-Q10	18.4896	-1.07528	0.316443	-3.39803	0.000678728	0.155897
Gm34026	0.36647	-1.07444	1.14524	-0.938182	0.348151	NA
Gpr141b	1.47594	-1.07414	0.688021	-1.56121	0.118475	NA
Gm54296	0.906994	-1.07377	0.905157	-1.18628	0.235512	NA
n-TSaga1	0.746562	-1.07338	0.848488	-1.26505	0.205854	NA
Afm	0.436529	-1.07322	0.986425	-1.08799	0.276598	NA
Gm36747	0.441187	-1.07321	1.06371	-1.00894	0.313005	NA
Clec12a	39.6939	-1.07318	0.405513	-2.64647	0.00813369	0.232905
Cd48	65.9222	-1.07317	0.338354	-3.17175	0.00151525	0.17374
Gm40595	0.436745	-1.07286	1.09262	-0.981917	0.326141	NA
Samd9l	912.368	-1.07255	0.34595	-3.10032	0.00193314	0.175403
Gm30263	0.660597	-1.0724	0.859754	-1.24734	0.212273	NA
Fam3d	1.90993	-1.0724	0.636143	-1.68578	0.091838	NA
Gm33202	4.85734	-1.07201	0.716503	-1.49617	0.13461	0.542597
Tlr2	303.727	-1.07115	0.328506	-3.26067	0.0011115	0.166329
Gm39234	0.302763	-1.07107	1.86034	-0.575738	0.564793	NA
Gm35664	1.53124	-1.07087	0.593852	-1.80327	0.0713461	NA
Lbhd2	98.7637	-1.07082	0.70065	-1.52832	0.126434	0.533714
Agxt2	0.584199	-1.0703	1.40924	-0.759492	0.447558	NA
Tmprss13	0.662558	-1.07017	1.06322	-1.00653	0.314159	NA
Gm35019	2.69963	-1.07012	0.564815	-1.89464	0.0581398	NA
Calhm1	0.829912	-1.06991	1.07242	-0.997655	0.318447	NA
Ms4a4d	19.9215	-1.06935	0.453682	-2.35705	0.0184208	0.292513
Dppa3	0.370118	-1.06695	1.62802	-0.655369	0.51223	NA
Usp18	851	-1.06681	0.37611	-2.83643	0.00456216	0.194991
Gm14010	20.7588	-1.06668	0.428726	-2.48802	0.0128455	0.265779
Mir139	1.20897	-1.06597	0.751283	-1.41886	0.155939	NA
Ifi44	665.047	-1.06569	0.348514	-3.05781	0.0022296	0.17689
Gm36819	3.01095	-1.06498	0.695043	-1.53225	0.125461	NA
Ifitm6	24.3347	-1.06498	0.445989	-2.3879	0.0169448	0.285689
Klrk1	85.1854	-1.06485	0.54819	-1.94248	0.0520794	0.404798
Gm30971	0.502785	-1.06224	1.51847	-0.699544	0.484212	NA
Gm41230	4.00827	-1.06187	0.588388	-1.8047	0.0711209	0.444392
4932431P20Rik	1.46997	-1.06168	0.642051	-1.65357	0.0982148	NA
Gm38483	43.4398	-1.06156	0.355645	-2.98489	0.00283681	0.184616
Pirb	353.799	-1.06113	0.433839	-2.44591	0.0144488	0.276199
Tmprss2	31.4296	-1.06097	0.304221	-3.48751	0.000487541	0.147634
Tgtp2	1772.41	-1.05987	0.436246	-2.42953	0.0151184	0.278626
Atf1-ps	0.576558	-1.05986	0.765705	-1.38417	0.166307	NA
Gm34286	0.580622	-1.05981	1.06708	-0.993189	0.320618	NA
Gm39556	45.6137	-1.05954	0.346999	-3.05344	0.00226231	0.17689
Gm3558	5.81516	-1.05954	0.330678	-3.20415	0.00135461	0.172498
LOC118568047	0.831718	-1.05934	1.12377	-0.942662	0.345854	NA
Gm30892	1.38354	-1.05917	0.788704	-1.34292	0.179297	NA
Gm34119	0.431153	-1.05914	1.19187	-0.88864	0.374197	NA
Gm39022	0.931635	-1.05872	1.00115	-1.0575	0.290284	NA
AW112010	174.126	-1.0587	0.424354	-2.49486	0.0126007	0.265517
Gm41451	0.631637	-1.05861	0.964944	-1.09707	0.27261	NA
Tfec	9.37012	-1.05811	0.571656	-1.85096	0.0641747	0.428987
Mir103-1	0.919089	-1.05811	0.734415	-1.44076	0.149653	NA
Cyp2ab1	2.88344	-1.05747	0.50139	-2.10908	0.0349377	NA
LOC100038987	1.64835	-1.05744	0.828071	-1.277	0.201604	NA
Teshl	2.29105	-1.05716	0.538928	-1.9616	0.0498096	NA
Gm40787	1.37352	-1.05654	0.790863	-1.33594	0.181569	NA
Gm6634	0.974163	-1.05595	1.13528	-0.930126	0.352306	NA
Gm4786	0.573696	-1.05521	0.764713	-1.37988	0.167622	NA
Gm38599	9.11977	-1.055	0.357342	-2.95234	0.00315371	0.192114
Gm5103	0.6473	-1.05421	1.26748	-0.831736	0.405558	NA
S100a8	3.00458	-1.05419	0.716159	-1.472	0.141021	NA
Gm30381	0.56528	-1.05413	0.977083	-1.07885	0.280654	NA
Gm20234	54.0456	-1.05411	0.364878	-2.88895	0.00386532	0.194273
Gm32122	3.03885	-1.05408	0.45091	-2.33767	0.0194046	NA
1700072I22Rik	0.732214	-1.0528	0.923924	-1.13949	0.254499	NA
1700110I01Rik	2.01143	-1.05274	0.532535	-1.97685	0.0480585	NA
Emp1	100.06	-1.05257	0.336433	-3.12863	0.00175626	0.174827
4930463O16Rik	1.44233	-1.05229	0.714771	-1.47221	0.140964	NA
Gm40321	1.11883	-1.05193	0.854748	-1.23069	0.218439	NA
Ctse	20.4	-1.05165	0.471209	-2.23182	0.025627	0.321336
Ccl5	223.593	-1.05153	0.393127	-2.67479	0.00747768	0.227135
Serpina3b	16.4723	-1.05115	0.375643	-2.79826	0.00513785	0.200574
Tgm2	1244.05	-1.05102	0.370526	-2.83657	0.00456008	0.194991
Platr21	0.734194	-1.05074	0.962238	-1.09198	0.274843	NA
Foxr1	0.500181	-1.05071	1.22653	-0.856654	0.391636	NA
Osr2	0.492805	-1.04997	1.22073	-0.860114	0.389726	NA
Gm51410	0.299743	-1.04965	1.45486	-0.721483	0.470612	NA
Irf7	2377.2	-1.049	0.356244	-2.94462	0.00323356	0.193741
Tnfrsf1b	605.327	-1.04898	0.341821	-3.06879	0.00214925	0.17689
Gm31633	2.97191	-1.04779	0.569087	-1.84117	0.0655962	NA
Traj52	0.832324	-1.04769	0.699755	-1.49722	0.134337	NA
4933401H06Rik	2.6972	-1.04767	0.611529	-1.7132	0.0866759	NA
Cyp4f18	231.679	-1.0468	0.323026	-3.24059	0.00119282	0.168853
4732419C18Rik	5.86478	-1.04565	0.394743	-2.64894	0.00807453	0.23189
Gm53973	0.915815	-1.04558	0.676731	-1.54505	0.122334	NA
Gm50137	1.55502	-1.04453	0.763879	-1.3674	0.171501	NA
Gm31828	0.192295	-1.04449	1.6032	-0.651501	0.514723	NA
Prr30	0.187015	-1.04449	1.87077	-0.558319	0.576626	NA
Krt81	0.187972	-1.04449	1.88006	-0.55556	0.578512	NA
Fmo3	0.197189	-1.04449	2.1985	-0.475091	0.634722	NA
Hba-x	0.192441	-1.04449	2.20725	-0.473208	0.636065	NA
Gm54074	0.192419	-1.04449	2.20729	-0.473199	0.636071	NA
Mir7232	0.190808	-1.04449	2.21032	-0.472551	0.636534	NA
Gm32954	0.179493	-1.04449	2.23252	-0.467851	0.639891	NA
Gm38725	0.176327	-1.04449	2.23905	-0.466488	0.640867	NA
Hoxb6	0.176243	-1.04449	2.23922	-0.466451	0.640893	NA
Tlx1	0.198001	-1.04449	2.66355	-0.392141	0.694954	NA
Gm29859	0.192483	-1.04449	2.66365	-0.392126	0.694965	NA
Gm22158	0.186027	-1.04449	2.67704	-0.390165	0.696415	NA
Platr5	0.184384	-1.04449	2.68435	-0.389102	0.697201	NA
Vmn1r189	0.183588	-1.04449	2.68645	-0.388798	0.697426	NA
Gm54095	0.183461	-1.04449	2.68679	-0.388749	0.697462	NA
Gm23610	0.18299	-1.04449	2.68803	-0.388569	0.697595	NA
Slc10a2	0.180586	-1.04449	2.69447	-0.387642	0.698281	NA
Spdye4a	0.176634	-1.04449	2.70528	-0.386091	0.699429	NA
Trav21-dv12	0.173266	-1.04449	2.71475	-0.384745	0.700426	NA
Tff2	0.165328	-1.04449	2.75119	-0.379649	0.704206	NA
Gm38584	0.165266	-1.04449	2.75138	-0.379623	0.704225	NA
Rnase9	0.160281	-1.04449	2.76558	-0.377674	0.705673	NA
Gm13799	0.184971	-1.04449	2.96901	-0.351796	0.724991	NA
Gm11543	0.217376	-1.04449	2.96901	-0.351796	0.724991	NA
Gm29931	0.199111	-1.04449	2.96901	-0.351796	0.724991	NA
Gm30726	0.175141	-1.04449	2.96901	-0.351796	0.724991	NA
Gm34593	0.202411	-1.04449	2.96901	-0.351796	0.724991	NA
Gm34677	0.217376	-1.04449	2.96901	-0.351796	0.724991	NA
Gm36458	0.203404	-1.04449	2.96901	-0.351796	0.724991	NA
Pramel44	0.184598	-1.04449	2.96901	-0.351796	0.724991	NA
Pth	0.181913	-1.04449	2.96901	-0.351796	0.724991	NA
Vmn2r115	0.211034	-1.04449	2.96901	-0.351796	0.724991	NA
Gm15759	0.195462	-1.04449	2.96901	-0.351796	0.724991	NA
Gm23796	0.195298	-1.04449	2.96901	-0.351796	0.724991	NA
Gm32534	0.15503	-1.04449	2.96901	-0.351796	0.724991	NA
Gm33519	0.184014	-1.04449	2.96901	-0.351796	0.724991	NA
Krtap21-1	0.15503	-1.04449	2.96901	-0.351796	0.724991	NA
Or6z1	0.189361	-1.04449	2.96901	-0.351796	0.724991	NA
Tcl1b1	0.166857	-1.04449	2.96901	-0.351796	0.724991	NA
Gm42318	4.46724	-1.04437	0.883584	-1.18197	0.237219	0.649846
Mexis	10.5726	-1.04436	0.478378	-2.18314	0.0290257	0.332853
Zmynd15	154.432	-1.04405	0.340291	-3.0681	0.00215427	0.17689
Gvin1	871.791	-1.04366	0.375154	-2.78195	0.00540329	0.204422
Sertm2	5.1463	-1.04321	0.847102	-1.23151	0.218133	0.630753
Upp1	92.2661	-1.04271	0.281677	-3.70182	0.000214061	0.111173
4930512H18Rik	35.9112	-1.04221	0.291669	-3.57327	0.000352556	0.143902
Gm46143	1.38018	-1.04217	0.965536	-1.07937	0.280424	NA
Gm35154	10.0323	-1.04203	0.351461	-2.96486	0.00302825	0.18962
Gm41075	0.42673	-1.04191	1.1666	-0.893122	0.371792	NA
AI662270	42.2679	-1.04191	0.42556	-2.44832	0.0143525	0.276182
Gm41879	1.08516	-1.04186	0.785176	-1.32692	0.184536	NA
Nphs2	2.02642	-1.0415	0.630768	-1.65117	0.0987046	NA
Slamf8	130.113	-1.04103	0.410679	-2.53489	0.0112484	0.253462
Pld5	252.175	-1.04083	0.465733	-2.23483	0.0254287	0.320731
1600010M07Rik	2.66981	-1.04053	0.436938	-2.38142	0.017246	NA
Gm41691	0.38311	-1.04005	1.45325	-0.715672	0.474194	NA
Pck1	7.82678	-1.03997	0.488485	-2.12898	0.0332559	0.350337
Aplnr	30.7867	-1.0399	0.368661	-2.82075	0.00479119	0.196898
Gm38587	1.19251	-1.03907	0.796201	-1.30503	0.191882	NA
Gm40339	5.48627	-1.03904	0.370612	-2.80357	0.005054	0.199683
Six3os1	72.1859	-1.03858	0.759522	-1.36742	0.171494	0.587869
Gm31620	0.650974	-1.03815	1.0775	-0.96348	0.335307	NA
Gm51699	1.04006	-1.03787	0.694888	-1.49357	0.135287	NA
Ghsr	3.70541	-1.03732	0.46163	-2.24707	0.0246354	0.317373
Klrc3	13.0048	-1.03701	0.601409	-1.7243	0.084653	0.469082
Tmem273	15.4117	-1.03696	0.336524	-3.08138	0.00206041	0.17689
Gm39400	10.869	-1.03671	0.838829	-1.23591	0.216493	0.629348
Ildr1	18.0254	-1.03627	0.346194	-2.99333	0.00275955	0.183189
Mir378d	0.491389	-1.03538	1.10068	-0.940678	0.34687	NA
Usp17ld	0.484045	-1.0349	2.18262	-0.474155	0.63539	NA
Cib3	1.33334	-1.03433	0.802387	-1.28907	0.197373	NA
Gm40034	0.831321	-1.03341	0.770245	-1.34166	0.179705	NA
Gm44096	0.965089	-1.0317	0.695108	-1.48423	0.137747	NA
Lilra6	7.04546	-1.03152	0.599551	-1.72049	0.0853441	0.47103
Gm36599	5.1121	-1.03149	0.626728	-1.64584	0.0997976	0.496775
Mir1a-1hg	1.68865	-1.03134	0.598261	-1.7239	0.0847266	NA
Gm34483	1.15794	-1.03117	0.746669	-1.38103	0.167271	NA
C5ar1	106.233	-1.03108	0.342768	-3.0081	0.00262885	0.18264
Lcn2	226.425	-1.03107	0.433585	-2.37801	0.0174063	0.289307
Gm41730	1.62494	-1.03091	0.527158	-1.9556	0.0505125	NA
Gm41376	0.497917	-1.03088	1.23578	-0.83419	0.404174	NA
Klre1	12.8	-1.03065	0.565693	-1.82193	0.0684654	0.439143
Ighv2-9-1	0.253346	-1.03063	2.6134	-0.394363	0.693313	NA
Gm25633	0.251462	-1.03063	2.60245	-0.396021	0.69209	NA
Gm35112	0.359861	-1.03051	1.8962	-0.54346	0.586813	NA
Mir7221	0.231071	-1.03051	2.20082	-0.468238	0.639614	NA
BB019430	0.238644	-1.0305	2.1947	-0.469543	0.638682	NA
D1Pas1	0.253616	-1.0305	2.19088	-0.470361	0.638097	NA
Xlr5a	0.239264	-1.03034	1.86067	-0.553746	0.579753	NA
Trav13-3	0.264727	-1.03034	1.85658	-0.554963	0.57892	NA
Gm34426	0.241039	-1.03033	1.85216	-0.556288	0.578014	NA
Gm34253	0.242552	-1.03033	1.8484	-0.557416	0.577243	NA
Gm904	0.245597	-1.02988	1.39537	-0.73807	0.460472	NA
Gm2431	0.251395	-1.02987	1.39149	-0.740122	0.459226	NA
Trim30a	1145.84	-1.02984	0.350689	-2.93662	0.00331808	0.193741
Gm52526	1.34867	-1.0298	0.74055	-1.39059	0.164351	NA
Or1ad6	0.303586	-1.02967	1.85944	-0.553754	0.579747	NA
Oas1d	0.24398	-1.0296	1.23963	-0.830568	0.406218	NA
Gm31618	0.310298	-1.02943	2.17971	-0.472279	0.636728	NA
Trav7d-4	0.358912	-1.0292	1.64316	-0.626354	0.531083	NA
Ripply3	2.69969	-1.02893	0.501906	-2.05004	0.0403609	NA
Il2rg	355.802	-1.02892	0.412905	-2.49192	0.0127056	0.265779
Gvin3	752.484	-1.02861	0.409495	-2.51191	0.0120081	0.260703
Gm45968	0.500371	-1.02844	1.21946	-0.843355	0.39903	NA
Or5an10	0.318035	-1.02841	1.62089	-0.634471	0.525773	NA
Gm54280	2.26466	-1.02716	0.433183	-2.37119	0.017731	NA
Anxa10	0.786918	-1.02681	1.03679	-0.990371	0.321993	NA
Gm3252	7.67329	-1.02602	0.377569	-2.71743	0.00657916	0.217828
Tmem252	76.7666	-1.02568	0.279222	-3.67336	0.000239378	0.11528
Mir339	3.12107	-1.02531	0.497236	-2.06203	0.0392049	NA
Vmn1r4	2.38524	-1.02485	0.690133	-1.48501	0.137542	NA
Gm36797	0.290911	-1.02469	2.20987	-0.46369	0.64287	NA
Gm33840	1.28245	-1.02408	0.69973	-1.46353	0.143322	NA
Gm42334	0.367207	-1.02403	1.43307	-0.714571	0.474874	NA
Gm22092	0.998391	-1.02385	0.70676	-1.44865	0.147436	NA
2200002J24Rik	0.250186	-1.02373	1.39056	-0.736199	0.46161	NA
Gm53834	0.237416	-1.02372	1.40063	-0.730898	0.464841	NA
Dmrt1	0.246055	-1.02353	1.60008	-0.639673	0.522385	NA
Gm31285	0.296517	-1.0235	1.41659	-0.722509	0.469981	NA
Pf4	2.79012	-1.02342	0.49937	-2.04943	0.0404202	NA
Mos	1.51182	-1.02338	0.596379	-1.71599	0.0861636	NA
Gm42270	0.248806	-1.02337	1.86977	-0.547324	0.584156	NA
Gm14062	2.05434	-1.02322	0.69104	-1.4807	0.138688	NA
Gm23275	0.556786	-1.02259	1.14922	-0.889815	0.373565	NA
Gm5150	7.20071	-1.02249	0.543943	-1.87977	0.0601392	0.420954
Tafa3	7.81346	-1.02191	0.369955	-2.76225	0.00574043	0.208799
Gm20559	688.196	-1.0219	0.355477	-2.87474	0.00404356	0.194273
Flnc	716.976	-1.02129	0.389684	-2.62081	0.008772	0.237814
9230112D13Rik	0.309354	-1.02084	1.86938	-0.546085	0.585008	NA
Gm32683	0.489769	-1.02056	0.947577	-1.07702	0.281473	NA
Epcam	9.56283	-1.02046	0.476636	-2.14096	0.0322771	0.345812
Gm53802	0.308724	-1.01993	1.84973	-0.551392	0.581365	NA
Ankar	0.561819	-1.01956	1.52763	-0.667415	0.504507	NA
Gm4847	0.728055	-1.01938	0.803769	-1.26825	0.204708	NA
1700020N01Rik	0.552004	-1.01934	1.10601	-0.921642	0.356716	NA
Gm39839	90.5143	-1.0192	0.308582	-3.30285	0.000957067	0.160442
Cdh1	22.989	-1.01911	0.430489	-2.36732	0.0179174	0.28966
Ms4a6b	340.615	-1.01893	0.424327	-2.40129	0.0163375	0.281677
Gm24236	2.07766	-1.01864	0.725278	-1.40449	0.160173	NA
Hoxd10	0.234714	-1.01841	1.40285	-0.725957	0.467865	NA
Gm25525	0.23298	-1.0184	1.4042	-0.725257	0.468294	NA
Gm20465	0.231228	-1.01791	1.60258	-0.635169	0.525318	NA
Gm36333	0.230584	-1.01788	1.61444	-0.630487	0.528376	NA
1700042G15Rik	6.26037	-1.01775	0.666614	-1.52674	0.126824	0.533871
Gm31501	0.250727	-1.01752	1.83468	-0.554606	0.579164	NA
Traj19	0.788626	-1.01727	0.839048	-1.21242	0.225354	NA
Mrgpra1	0.245197	-1.01716	2.18414	-0.465704	0.641427	NA
Trbj1-6	3.5381	-1.01716	0.443325	-2.29438	0.0217686	0.305143
Gm15731	0.228435	-1.01714	2.20956	-0.460339	0.645273	NA
Hyal6	0.298051	-1.01711	1.26464	-0.804266	0.421243	NA
Gm53482	1.05467	-1.01683	0.857035	-1.18645	0.235446	NA
Gm30292	0.890416	-1.01681	0.888864	-1.14395	0.252646	NA
LOC677525	3.16092	-1.01635	0.47181	-2.15415	0.0312283	0.341448
Gvin2	913.192	-1.01589	0.372489	-2.7273	0.00638556	0.215713
4932412D23Rik	1.63824	-1.01574	0.868384	-1.16969	0.242125	NA
Chrnd	0.419297	-1.01515	1.67395	-0.606439	0.544223	NA
Bcl2a1a	25.5882	-1.01505	0.338846	-2.99561	0.00273895	0.18264
Gm35724	1.53766	-1.01487	0.879308	-1.15417	0.248431	NA
Gm41611	6.98508	-1.01441	0.440509	-2.30283	0.0212887	0.303625
Muc2	83.516	-1.01434	0.349108	-2.90552	0.00366642	0.193741
Gm10415	0.361154	-1.01393	1.42162	-0.713219	0.47571	NA
Gm10646	0.908975	-1.01391	0.858044	-1.18165	0.237344	NA
Gm23124	0.292623	-1.01384	1.86018	-0.54502	0.58574	NA
Cd52	423.379	-1.01368	0.312899	-3.23964	0.00119679	0.168853
Slc6a18	0.30778	-1.01325	1.40868	-0.719287	0.471964	NA
Socs3	620.808	-1.01307	0.38214	-2.65104	0.0080245	0.231783
Gm40516	0.417988	-1.01257	1.01043	-1.00212	0.316286	NA
Igkj3	0.223126	-1.01196	2.21282	-0.457317	0.647443	NA
Gch1	61.5738	-1.01191	0.32255	-3.13721	0.00170567	0.17374
Gm53680	1.51429	-1.01159	0.960433	-1.05327	0.292218	NA
Sp100	673.412	-1.01146	0.350503	-2.88573	0.00390511	0.194273
Capza1b	0.556648	-1.01123	1.3791	-0.733253	0.463404	NA
Dnase1l3	37.1547	-1.01107	0.37424	-2.70166	0.00689938	0.222587
Slamf9	79.8238	-1.01095	0.328346	-3.07893	0.00207747	0.17689
Csf2rb	583.78	-1.01086	0.37216	-2.71619	0.0066038	0.218371
Pik3c2g	5.9087	-1.01083	0.497015	-2.03381	0.041971	0.375656
Dhx58	409.304	-1.01081	0.341996	-2.95563	0.00312034	0.192114
Ifng	23.2348	-1.01062	0.553879	-1.82462	0.0680586	0.438819
Gm30083	0.476552	-1.01048	1.24298	-0.812945	0.416249	NA
Socs1	435.343	-1.01002	0.404255	-2.49848	0.0124727	0.26437
Parp14	2752.64	-1.00974	0.371431	-2.71852	0.00655744	0.217828
Gm53950	0.231941	-1.00876	1.628	-0.619634	0.535499	NA
Ptf1aos	0.229356	-1.00807	1.8775	-0.536922	0.591321	NA
Bpifb6	0.296556	-1.00788	1.12932	-0.89247	0.372141	NA
Gm51550	0.232825	-1.00752	2.19828	-0.45832	0.646722	NA
Gm40334	1.7136	-1.00736	0.86013	-1.17117	0.241529	NA
Gm36596	0.479618	-1.0072	1.13128	-0.89032	0.373294	NA
Anxa2	385.528	-1.00685	0.310364	-3.24409	0.00117827	0.168853
Gm32932	0.294308	-1.00679	1.42717	-0.705447	0.480532	NA
1700120G07Rik	1.42804	-1.00672	0.787551	-1.27829	0.201148	NA
Gvin-ps4	170.113	-1.00663	0.387289	-2.59917	0.00934492	0.240257
Hoxa1	0.303157	-1.00575	1.4249	-0.705834	0.480291	NA
Ccl12	242.518	-1.00531	0.329402	-3.05192	0.0022738	0.17689
Gm6150	0.814342	-1.00519	0.894225	-1.12409	0.260976	NA
Gm14846	1.57008	-1.00478	0.565317	-1.77737	0.0755068	NA
Lgals3	203.533	-1.00465	0.429612	-2.3385	0.0193612	0.296095
Gm11205	0.985791	-1.00454	0.721826	-1.39167	0.164022	NA
Gm29946	1.07081	-1.00409	0.805121	-1.24713	0.212352	NA
Hnf1aos1	1.1769	-1.00368	0.844777	-1.1881	0.234792	NA
Gm19276	0.78764	-1.00348	1.13851	-0.881399	0.378102	NA
Tmem213	1.93035	-1.00345	0.517104	-1.94053	0.0523159	NA
Gm23971	2.51025	-1.00334	0.7885	-1.27247	0.203207	NA
Or13p10	0.226931	-1.00314	2.64189	-0.379705	0.704165	NA
Sirpb1a	20.3667	-1.0023	0.476332	-2.1042	0.0353614	0.356745
Gm36090	0.960312	-1.00184	0.795037	-1.26012	0.207625	NA
2810471M01Rik	0.294783	-1.00178	1.62614	-0.616047	0.537864	NA
Oog4	0.354857	-1.00148	1.86087	-0.538179	0.590453	NA
Gm45938	3.01341	-1.00094	0.498581	-2.00759	0.044687	NA
Gm34651	3.58667	-1.00051	0.585625	-1.70845	0.0875532	0.47669
Trim30d	498.704	-1.00019	0.312696	-3.19862	0.00138088	0.173097
AA619741	15.0451	-0.999864	0.288189	-3.46948	0.00052147	0.148518
F13a1	81.7968	-0.999581	0.346558	-2.88431	0.00392271	0.194273
4930407G08Rik	0.641901	-0.999504	1.00728	-0.992283	0.321059	NA
Rn4.5s	0.350167	-0.999341	1.86732	-0.535174	0.59253	NA
A130030D18Rik	0.706071	-0.999264	1.34441	-0.743275	0.457315	NA
Trem1	6.42561	-0.997957	0.622355	-1.60352	0.108821	0.511851
Gm25421	0.282538	-0.997956	1.63546	-0.6102	0.541729	NA
Gm12121	2.0126	-0.997194	0.543718	-1.83403	0.0666498	NA
Gm32052	0.625747	-0.99709	1.16383	-0.856734	0.391592	NA
Ccr1	61.0481	-0.996356	0.423416	-2.35314	0.0186158	0.292679
Or10ak16	0.292026	-0.996198	1.03066	-0.966564	0.333762	NA
Gm54039	0.422155	-0.996074	1.66882	-0.596872	0.550593	NA
Vdr	27.3038	-0.995772	0.408365	-2.43844	0.0147509	0.276674
Gm35246	0.793449	-0.995547	1.31973	-0.754356	0.450636	NA
St6galnac1	4.50287	-0.995212	0.452748	-2.19816	0.0279377	0.328517
Gm53731	0.482889	-0.995078	1.02476	-0.97104	0.331528	NA
Gm32552	0.710979	-0.99505	1.0246	-0.971161	0.331468	NA
Gm34434	0.63735	-0.994799	0.856286	-1.16176	0.245333	NA
Gm35710	0.353675	-0.994276	1.28631	-0.772965	0.439543	NA
Pik3ap1	1120.94	-0.994136	0.32725	-3.03785	0.00238273	0.177733
Hsh2d	23.1046	-0.993914	0.526808	-1.88667	0.0592042	0.418125
Gm35035	2.88467	-0.993105	0.442619	-2.2437	0.0248515	NA
Gm24281	1.14152	-0.99263	0.709962	-1.39815	0.162069	NA
Styk1	35.4071	-0.992514	0.362107	-2.74094	0.00612638	0.212394
4921529L05Rik	0.360921	-0.991725	0.967466	-1.02507	0.305328	NA
Pnma6e	2.72445	-0.991492	0.592953	-1.67213	0.0944993	NA
Gm41147	1.12285	-0.991049	0.93429	-1.06075	0.288803	NA
Gm38999	0.360318	-0.990901	1.85087	-0.535371	0.592393	NA
Degs1l	0.962958	-0.990753	0.818983	-1.20974	0.22638	NA
Ear2	1.91111	-0.990708	0.632928	-1.56528	0.117518	NA
Mir764	3.12188	-0.990402	0.562371	-1.76112	0.0782182	NA
Krtap5-2	1.24849	-0.990314	0.692112	-1.43086	0.152471	NA
Il17b	3.66218	-0.989074	0.415491	-2.38049	0.0172895	0.288506
n-TLaag4	0.294472	-0.988695	1.40852	-0.701939	0.482717	NA
Spic	2.28732	-0.987991	0.613843	-1.60952	0.107503	NA
Gm42329	1.13466	-0.98795	0.657973	-1.50151	0.133225	NA
Trbv4	1.24514	-0.987344	0.694891	-1.42086	0.155357	NA
n-TSgct4	2.19242	-0.98724	0.560243	-1.76216	0.0780415	NA
Ncf4	139.426	-0.987216	0.30873	-3.19766	0.00138545	0.173097
Ripply1	0.358144	-0.987138	1.86366	-0.529676	0.596337	NA
Gm30126	1.60615	-0.987089	0.731794	-1.34886	0.177381	NA
Serpina3a	1.05107	-0.986926	0.697711	-1.41452	0.157209	NA
Gm52290	7.49618	-0.986851	0.438833	-2.24881	0.0245246	0.316938
Gm34231	0.301844	-0.986649	1.84545	-0.534639	0.592899	NA
Gm33134	1.28167	-0.986642	0.819587	-1.20383	0.228656	NA
Gm35260	1.23264	-0.986323	0.742912	-1.32764	0.184296	NA
LOC666331	0.280091	-0.98625	2.22128	-0.444	0.657042	NA
1600015H23Rik	1.24859	-0.986168	0.562071	-1.75453	0.0793406	NA
Dhrs2	0.712585	-0.985833	0.8047	-1.22509	0.22054	NA
Gm39809	0.72687	-0.985311	1.24392	-0.792102	0.428301	NA
3100003L05Rik	0.355402	-0.985245	1.25963	-0.782168	0.434116	NA
Klri1	4.67673	-0.985091	0.514458	-1.91481	0.0555164	0.412126
Ly6a	1104.04	-0.984205	0.338793	-2.90504	0.00367211	0.193741
Gm53355	2.58154	-0.983883	0.558347	-1.76213	0.0780466	NA
D030045P18Rik	1.39377	-0.983533	0.603109	-1.63077	0.102938	NA
Casp1	97.1669	-0.982568	0.284767	-3.45042	0.000559707	0.150906
Emp3	102.56	-0.982314	0.336865	-2.91604	0.00354501	0.193741
Ccdc192	2.54303	-0.981722	0.540068	-1.81777	0.0690986	NA
Hp	24.8318	-0.98131	0.418029	-2.34747	0.0189013	0.293286
C130021I20Rik	1.64037	-0.981202	0.899407	-1.09094	0.275298	NA
Gm52552	14.888	-0.980962	0.448405	-2.18767	0.0286939	0.332468
Trav19	0.619836	-0.980846	1.40658	-0.697327	0.485598	NA
Smim23	0.556356	-0.980409	0.901043	-1.08808	0.276559	NA
Gm57487	0.417505	-0.980109	1.8863	-0.519592	0.603348	NA
Gm10100	0.476157	-0.98001	1.51373	-0.647414	0.517364	NA
Gm30763	0.863256	-0.980005	0.986342	-0.993576	0.32043	NA
Gm39082	0.419424	-0.979889	1.31269	-0.746473	0.455382	NA
Col11a1	186.58	-0.979661	0.301965	-3.24428	0.00117746	0.168853
n-TPtgg5	0.359794	-0.979526	1.26805	-0.772467	0.439838	NA
Lrrc66	2.49943	-0.979273	0.574134	-1.70565	0.088073	NA
Gm42323	0.943358	-0.978644	0.794482	-1.2318	0.218023	NA
Mir301b	0.279662	-0.978131	1.90574	-0.513256	0.607772	NA
Gm45995	2.64682	-0.977665	0.596769	-1.63827	0.101366	NA
Eomes	32.788	-0.977662	0.417769	-2.3402	0.0192734	0.296095
Gm26420	0.482608	-0.976882	1.22033	-0.800507	0.423417	NA
Gm38316	93.6378	-0.976825	0.285366	-3.42306	0.000619197	0.155897
Ctrc	0.280128	-0.976683	1.62239	-0.602001	0.547173	NA
Gm35620	0.53802	-0.976581	1.36928	-0.713206	0.475718	NA
Slc5a7	67.2309	-0.976481	0.406647	-2.4013	0.0163371	0.281677
Gm30427	49.6075	-0.976459	0.335375	-2.91154	0.00359652	0.193741
Ms4a8a	11.1566	-0.976149	0.593088	-1.64588	0.0997893	0.496775
Gm7609	12.815	-0.975842	0.491946	-1.98364	0.0472964	0.390871
Sp110	350.122	-0.975159	0.374513	-2.60381	0.0092195	0.240257
Gm39613	0.622873	-0.974203	0.866427	-1.12439	0.260847	NA
Slc6a21	3.90634	-0.974051	0.413365	-2.3564	0.0184532	0.292677
n-TSgct7	0.297934	-0.974043	1.40153	-0.694983	0.487066	NA
Ifit1	2180.82	-0.973644	0.341234	-2.8533	0.00432679	0.194595
Gm32630	0.709994	-0.973491	0.836828	-1.16331	0.244703	NA
Trim29	4.68882	-0.973297	0.413909	-2.35147	0.0186992	0.292679
Gm33797	0.411551	-0.972838	1.68183	-0.578439	0.562968	NA
Ulbp1	20.4928	-0.972419	0.301033	-3.23027	0.00123674	0.168853
Gm54177	1.75937	-0.971751	0.625353	-1.55392	0.120203	NA
Neurl3	143.728	-0.971333	0.332653	-2.91996	0.0035008	0.193741
Batf2	206.019	-0.971102	0.450396	-2.15611	0.0310753	0.340966
Klra2	88.398	-0.971065	0.416005	-2.33426	0.019582	0.296362
Gm16325	3.09153	-0.970488	0.517362	-1.87584	0.0606776	NA
Gm52406	81.9982	-0.970459	0.3298	-2.94257	0.00325505	0.193741
Gm23296	0.349522	-0.970391	1.04127	-0.931932	0.351372	NA
Tagln2	246.889	-0.970065	0.285256	-3.40068	0.000672174	0.155897
Mir1264	2.3428	-0.969765	0.600641	-1.61455	0.106408	NA
Gm41954	1.74144	-0.969675	0.802428	-1.20843	0.226883	NA
Gm30104	0.782881	-0.969282	0.992804	-0.976308	0.328912	NA
Gm53624	0.619516	-0.969131	1.0825	-0.895271	0.370642	NA
Arhgap36	35.9879	-0.969096	0.433908	-2.23341	0.0255217	0.320976
Slitrk6	30.1466	-0.968396	0.515171	-1.87976	0.0601414	0.420954
4930433B08Rik	0.409843	-0.96816	1.4654	-0.66068	0.508818	NA
Gm7592	16.2948	-0.968103	0.436158	-2.21962	0.0264448	0.32413
Gm12250	742.177	-0.967537	0.458457	-2.11042	0.0348221	0.354718
Gp6	1.23788	-0.967277	0.653468	-1.48022	0.138814	NA
Gvin-ps2	164.127	-0.965862	0.399604	-2.41705	0.0156469	0.280088
Gm35279	0.348012	-0.965808	1.26959	-0.760727	0.44682	NA
Gm32735	1.57162	-0.96577	0.552814	-1.74701	0.0806361	NA
Gm52181	1.14722	-0.965451	0.754154	-1.28018	0.200483	NA
2010203P06Rik	2.51255	-0.965169	0.618566	-1.56033	0.118681	NA
Gm36690	2.18081	-0.964875	0.595829	-1.61938	0.105365	NA
Hmox1	726.977	-0.964531	0.382996	-2.51838	0.0117895	0.258715
9930111J21Rik1	529.323	-0.964298	0.307273	-3.13824	0.00169965	0.17374
Gm53290	1.75452	-0.963422	0.601454	-1.60182	0.109195	NA
Mroh2b	0.468147	-0.963266	1.12687	-0.854815	0.392653	NA
Mir7662	0.867368	-0.962912	0.705181	-1.36548	0.172101	NA
Itgb6	0.6227	-0.962729	0.90489	-1.06392	0.287366	NA
Bst2	922.636	-0.962009	0.306608	-3.13758	0.00170349	0.17374
Klk10	9.00437	-0.961903	0.487803	-1.97191	0.0486198	0.394665
Atoh1	0.781416	-0.96189	0.855136	-1.12484	0.260657	NA
Gm52196	1.72469	-0.961863	0.999419	-0.962422	0.335838	NA
Gm29958	24.6576	-0.961543	0.59588	-1.61365	0.106603	0.509691
Cep55	27.4423	-0.961464	0.331936	-2.89654	0.00377308	0.194273
Sp140	273.642	-0.961312	0.308592	-3.11515	0.0018385	0.175167
Gm35815	1.36868	-0.961045	0.652058	-1.47386	0.140518	NA
Gm33380	0.961881	-0.960908	0.813897	-1.18063	0.237751	NA
Gm26423	0.341317	-0.960791	1.15204	-0.833993	0.404285	NA
Six3	81.5498	-0.960189	0.781894	-1.22803	0.219436	0.632798
Ifih1	1171.36	-0.960127	0.292821	-3.27888	0.00104218	0.163773
Gm41513	1.035	-0.959781	0.769985	-1.24649	0.212583	NA
Terb2	0.287077	-0.959384	1.42315	-0.674127	0.500231	NA
Gm36789	0.279688	-0.959284	1.43005	-0.670806	0.502344	NA
Gm36004	0.274122	-0.959187	1.43683	-0.66757	0.504408	NA
Gm53320	2.11516	-0.959168	0.609058	-1.57484	0.115294	NA
Gm32693	0.412633	-0.959007	1.0847	-0.884122	0.376631	NA
Gpr50	14.9777	-0.95888	0.518971	-1.84766	0.064652	0.429825
Gm41927	1.80097	-0.95875	0.765076	-1.25314	0.210154	NA
Gm36430	17.0935	-0.958469	0.45307	-2.1155	0.0343874	0.353712
Gm38772	0.414335	-0.958194	1.00159	-0.956673	0.338732	NA
5730416F02Rik	0.407943	-0.958188	1.29677	-0.738903	0.459966	NA
A630001O12Rik	4.52307	-0.958175	0.403688	-2.37355	0.0176179	0.28966
Pnp	588.371	-0.958124	0.289061	-3.31461	0.000917706	0.158677
Ferd3l	0.41413	-0.958049	1.3055	-0.733854	0.463037	NA
Gm40237	0.549448	-0.957456	0.895592	-1.06908	0.285035	NA
Gm30583	1.75498	-0.957348	0.621926	-1.53933	0.123724	NA
Krt90	1.29786	-0.956881	0.767459	-1.24682	0.212464	NA
Calml3	0.276904	-0.956576	1.85589	-0.515427	0.606255	NA
Gm6607	1.46694	-0.956232	0.758887	-1.26005	0.207653	NA
Gbp5	1867.61	-0.955737	0.389006	-2.45687	0.0140152	0.274166
Cldn4	0.88882	-0.955693	0.898313	-1.06387	0.287385	NA
Gm31639	2.28073	-0.955159	0.512408	-1.86406	0.0623134	NA
Ces1f	1.61381	-0.95506	0.785247	-1.21625	0.223888	NA
Gm33024	4.41718	-0.95467	0.344349	-2.77239	0.00556467	0.206935
Lgals9	716.307	-0.954669	0.305741	-3.12248	0.00179335	0.175167
Zfp36	389.519	-0.954571	0.324452	-2.94211	0.00325988	0.193741
Vav1	453.422	-0.954124	0.298076	-3.20094	0.00136978	0.172769
Cxcl5	152.22	-0.954091	0.46219	-2.06428	0.0389908	0.368892
Gm32062	0.965634	-0.95408	0.807696	-1.18124	0.237509	NA
Btnl9	1.56623	-0.954066	0.744334	-1.28177	0.199923	NA
Gm36168	0.542782	-0.953651	0.88437	-1.07834	0.280882	NA
Gm40689	0.484627	-0.953469	1.47821	-0.645016	0.518917	NA
Gm53873	7.25653	-0.953043	0.385688	-2.47102	0.0134729	0.270843
Gm57695	1.07657	-0.952973	0.918882	-1.0371	0.299689	NA
Gm31182	3.68606	-0.952499	0.464197	-2.05193	0.0401768	0.372345
Fcer1g	630.651	-0.952492	0.294657	-3.23255	0.00122691	0.168853
Spdl1	22.4375	-0.952028	0.334968	-2.84215	0.00448106	0.194991
Mir7676-2	11.0405	-0.951819	0.480875	-1.97935	0.047777	0.392366
Gm33114	2.39004	-0.951397	0.575667	-1.65269	0.0983948	NA
LOC118567760	3.1896	-0.951287	0.596907	-1.59369	0.111004	0.516023
Pim1	353.496	-0.951079	0.356284	-2.66944	0.00759775	0.228165
Gm23879	0.405753	-0.95082	1.48634	-0.639705	0.522364	NA
Gm40913	10.1224	-0.95058	0.350546	-2.71171	0.00669363	0.219581
Dlx3	2.58431	-0.950299	0.639636	-1.48569	0.137362	NA
4930461C15Rik	2.83666	-0.950124	0.52163	-1.82145	0.0685383	NA
Gm52451	1.3231	-0.950054	0.845903	-1.12312	0.261385	NA
Urml	2.03383	-0.949941	0.511565	-1.85693	0.0633212	NA
Srgn	274.417	-0.949715	0.33303	-2.85174	0.00434802	0.194595
Gm31657	4.51409	-0.949633	0.463722	-2.04785	0.0405747	0.37338
Gm41640	9.92615	-0.949364	0.361738	-2.62445	0.00867888	0.237232
Gm36903	2.21537	-0.948608	0.578062	-1.64101	0.100795	NA
Gm26214	0.474364	-0.948467	1.20537	-0.786865	0.431361	NA
Gm25626	0.412658	-0.948413	1.68618	-0.562464	0.5738	NA
H1f9	0.540286	-0.94841	0.948398	-1.00001	0.317304	NA
Gast	0.862938	-0.948395	0.811217	-1.1691	0.242363	NA
Trbv13-3	1.32627	-0.948272	0.773502	-1.22595	0.220219	NA
Gm39065	5.19614	-0.948078	0.538263	-1.76137	0.0781766	0.456676
Gm46343	4.82511	-0.947854	0.395291	-2.39786	0.016491	0.283422
Gm39909	0.904032	-0.947737	1.05392	-0.899252	0.368518	NA
Gm31954	3.25353	-0.94732	0.605598	-1.56427	0.117753	0.522299
Ptprc	1171.5	-0.946905	0.366039	-2.58689	0.00968452	0.242133
Slc10a4	67.6509	-0.946699	0.636379	-1.48763	0.136847	0.544765
F10	27.7601	-0.946459	0.572872	-1.65213	0.0985083	0.495078
Cd86	189.912	-0.946451	0.30468	-3.10638	0.00189395	0.175403
Faiml	0.275421	-0.946399	1.63761	-0.577915	0.563322	NA
Clec12b	3.27155	-0.946025	0.446526	-2.11863	0.0341215	0.35244
Sprr1a	7.47663	-0.945782	0.641741	-1.47378	0.140542	0.548613
Gm29955	0.407697	-0.945477	1.47451	-0.641215	0.521383	NA
Gm5134	3.3228	-0.945464	0.325346	-2.90602	0.00366053	0.193741
Gm39403	0.405279	-0.945235	1.31129	-0.720845	0.471005	NA
Gm51686	30.5486	-0.944734	0.379371	-2.49026	0.0127648	0.265779
A130071D04Rik	59.332	-0.943925	0.40152	-2.35088	0.0187291	0.292679
Tex101	1.12372	-0.942667	0.855642	-1.10171	0.270589	NA
Capn13	0.939877	-0.942626	1.30544	-0.722077	0.470247	NA
Gm51669	3.93526	-0.9424	0.38193	-2.46747	0.0136072	0.271562
Gm53658	0.41213	-0.942073	0.923295	-1.02034	0.307568	NA
Mepe	0.402704	-0.941905	1.06591	-0.883663	0.376878	NA
Trdv2-1	0.28352	-0.941319	2.58087	-0.364729	0.715314	NA
Gm40312	2.69359	-0.940844	0.41232	-2.28183	0.0224993	NA
Trp53cor1	25.5942	-0.940563	0.303701	-3.097	0.00195489	0.175403
Gm46305	0.879576	-0.940542	0.833241	-1.12878	0.258993	NA
Gm22061	4.57725	-0.940271	0.455691	-2.0634	0.0390751	0.369074
Gm20757	1.56079	-0.940212	0.627292	-1.49884	0.133914	NA
Olr1	5.12767	-0.940186	0.548697	-1.71349	0.0866224	0.474192
LOC118568397	14.2782	-0.940069	0.454774	-2.06711	0.0387237	0.367831
Gm25370	0.782833	-0.939866	0.972094	-0.966846	0.333621	NA
Cd96	8.51265	-0.939706	0.488236	-1.9247	0.0542672	0.409975
4930583I09Rik	2.82855	-0.939608	0.828263	-1.13443	0.256613	NA
Runx3	163.507	-0.939456	0.471426	-1.9928	0.0462838	0.387703
Gm25709	0.765923	-0.939113	1.24872	-0.752063	0.452013	NA
Htr3b	0.702959	-0.939011	0.868885	-1.08071	0.279827	NA
Cdk15	3.35815	-0.93826	0.435535	-2.15427	0.031219	0.341448
Gm32230	0.537115	-0.937987	0.837089	-1.12053	0.262486	NA
Gm30266	0.405688	-0.937938	1.07629	-0.871458	0.383504	NA
Gm57686	1.60841	-0.937896	0.573723	-1.63476	0.1021	NA
Gm35281	1.10756	-0.937784	0.959141	-0.977732	0.328207	NA
Gm41107	854.558	-0.937397	0.289967	-3.23277	0.00122595	0.168853
Serpina3n	3657.61	-0.937383	0.36943	-2.53738	0.0111686	0.252535
Gm33490	1.23465	-0.936547	0.669507	-1.39886	0.161855	NA
Or8s2	0.402346	-0.936471	1.30427	-0.718006	0.472754	NA
Cd44	738.788	-0.936315	0.307799	-3.04197	0.00235033	0.177733
Gm32027	0.938638	-0.936241	0.894505	-1.04666	0.295257	NA
S100a11	138.201	-0.935539	0.300893	-3.1092	0.00187592	0.175403
Gm44851	10.5998	-0.935464	0.427583	-2.18779	0.0286847	0.332468
Pnp2	63.7598	-0.935177	0.301789	-3.09878	0.00194318	0.175403
Gm40730	0.533948	-0.934504	0.956492	-0.977012	0.328563	NA
Gm30467	0.340019	-0.934414	1.48165	-0.630659	0.528264	NA
Ctcfl	2.43202	-0.933853	0.654199	-1.42748	0.153443	NA
Or51e1	4.68259	-0.933509	0.429088	-2.17557	0.0295877	0.335024
Mir703	1.29626	-0.932759	0.620822	-1.50246	0.132979	NA
C920009B18Rik	34.8746	-0.932502	0.357466	-2.60864	0.00909016	0.239622
n-TLaag5	0.95467	-0.932277	0.9295	-1.00299	0.315867	NA
Ifit3	3800.37	-0.931765	0.349216	-2.66816	0.00762682	0.228417
Tspo	268.798	-0.93145	0.295887	-3.14799	0.00164399	0.17374
Gm34450	0.94825	-0.931369	0.854612	-1.08981	0.275795	NA
Gm39715	1.20828	-0.931307	0.581869	-1.60055	0.109478	NA
Naip2	242.335	-0.931276	0.306464	-3.03878	0.00237542	0.177733
Gm41555	4.26164	-0.931265	0.458943	-2.02915	0.0424428	0.376717
Gm38673	0.66955	-0.931241	0.906442	-1.02736	0.304252	NA
Actbl2	1.32314	-0.93103	0.747418	-1.24566	0.212889	NA
Mir7023	0.399247	-0.930911	0.922752	-1.00884	0.31305	NA
Sp140l2	19.5335	-0.930744	0.493218	-1.88709	0.0591488	0.418003
Gm46115	0.334718	-0.930546	1.14714	-0.81119	0.417256	NA
Gm12708	5.82176	-0.930535	0.411016	-2.26399	0.0235749	0.312752
Gm20556	1.00653	-0.929787	0.753416	-1.23409	0.217168	NA
Itprip	83.2703	-0.929515	0.325278	-2.8576	0.00426862	0.194595
Gm41647	0.405899	-0.929476	1.06187	-0.875324	0.381398	NA
1700096J18Rik	1.5704	-0.92944	0.66187	-1.40426	0.160241	NA
Lhx1	0.952366	-0.929058	0.708557	-1.3112	0.189791	NA
n-TWcca2	0.403622	-0.928778	0.86063	-1.07918	0.280505	NA
Gm34162	2.86343	-0.928535	0.95309	-0.974236	0.329939	NA
Gm41348	35.6816	-0.927939	0.353315	-2.62638	0.00862978	0.23671
Gm39037	1.05826	-0.927352	0.779432	-1.18978	0.234133	NA
Trav10	0.40898	-0.927342	1.17266	-0.790801	0.42906	NA
Gm33543	0.601557	-0.927196	0.974738	-0.951226	0.34149	NA
Mab21l3	4.00633	-0.927161	0.514915	-1.80061	0.0717644	0.445054
Gm31434	3.03255	-0.927063	0.450531	-2.05771	0.0396178	NA
S100a9	6.15109	-0.927056	0.620071	-1.49508	0.134893	0.542721
1810073O08Rik	7.33783	-0.925446	0.333475	-2.77516	0.00551741	0.206568
Gm46173	42.5192	-0.924807	0.45774	-2.02038	0.0433444	0.378807
Gm36234	0.776801	-0.924619	0.795468	-1.16236	0.24509	NA
Stpg3	10.8134	-0.924586	0.458821	-2.01513	0.0438905	0.38115
Gm8630	0.96064	-0.924335	0.850901	-1.0863	0.277346	NA
Gm53665	0.474839	-0.924243	0.970579	-0.95226	0.340965	NA
Akr1c13	5.81103	-0.924113	0.455077	-2.03068	0.0422879	0.376717
Car6	0.602496	-0.924054	1.0706	-0.863118	0.388073	NA
Oas1h	15.0796	-0.923142	0.395683	-2.33303	0.0196465	0.296362
Cphx1	0.794303	-0.923036	0.863741	-1.06865	0.285228	NA
Mgst2	7.57774	-0.922777	0.415291	-2.222	0.0262832	0.323241
Serpina3i	26.9797	-0.922094	0.443887	-2.07732	0.0377725	0.365942
Gm41811	0.889021	-0.921993	1.08812	-0.847324	0.396815	NA
Gm32707	2.45551	-0.921638	0.569701	-1.61776	0.105715	NA
Adgrf1	1.51165	-0.921096	0.643996	-1.43028	0.152636	NA
Hoxblinc	8.65052	-0.9204	0.542916	-1.69529	0.0900205	0.481205
Raet1d	3.72013	-0.920296	0.49508	-1.85888	0.0630439	0.427179
5430437J10Rik	7.20361	-0.920252	0.443197	-2.07639	0.0378575	0.366094
Gm47792	0.407333	-0.919799	1.31316	-0.700446	0.483649	NA
Gm53561	1.92278	-0.919548	0.696727	-1.31981	0.186898	NA
Gm16223	1.58712	-0.91928	0.610619	-1.50549	0.132198	NA
Gm39748	0.46756	-0.91893	1.02333	-0.897979	0.369197	NA
Cd5l	3.75968	-0.918629	0.661861	-1.38795	0.165152	0.580576
Scgb1a1	0.329361	-0.918527	1.63175	-0.56291	0.573496	NA
Gm13986	13.5147	-0.918486	0.339867	-2.70248	0.00688238	0.222309
Gm33504	0.473122	-0.918303	1.12126	-0.818994	0.41279	NA
Gm4841	273.363	-0.917596	0.39608	-2.31669	0.0205204	0.300379
Gm23319	0.689379	-0.917385	1.02082	-0.898677	0.368825	NA
Trgj1	0.333615	-0.917241	1.60463	-0.571621	0.567579	NA
Gm15987	6.53329	-0.916519	0.580051	-1.58006	0.114092	0.518672
Rnf213	20274.5	-0.916275	0.343472	-2.66769	0.00763758	0.228417
Slc5a9	0.460434	-0.916029	1.09555	-0.836133	0.40308	NA
Procr	20.2592	-0.915814	0.316075	-2.89746	0.00376201	0.194273
Gm33391	1.73644	-0.915664	0.741435	-1.23499	0.216835	NA
Prf1	65.5416	-0.915378	0.496776	-1.84264	0.065382	0.431756
Gm53695	1.19927	-0.915026	0.9501	-0.963084	0.335505	NA
Gm4262	3.2577	-0.914248	0.611499	-1.49509	0.13489	0.542721
Gm32596	1.47223	-0.914189	0.621341	-1.47132	0.141206	NA
Gbp4	1656.69	-0.914043	0.437789	-2.08786	0.0368103	0.363547
Mx2	452.906	-0.913919	0.312145	-2.92787	0.00341294	0.193741
Rnf212	0.396871	-0.91385	1.19106	-0.767259	0.442928	NA
Gm33800	6.97969	-0.913818	0.312442	-2.92476	0.00344723	0.193741
Snord82	1.31873	-0.913218	0.68426	-1.33461	0.182005	NA
Mir5108	2.14626	-0.913178	0.818206	-1.11607	0.264391	NA
Tnfsf4	1.1235	-0.912865	0.956147	-0.954733	0.339713	NA
Ube2l6	667.045	-0.91258	0.293829	-3.10582	0.00189754	0.175403
LOC630077	1.3648	-0.912202	0.549713	-1.65941	0.0970323	NA
Trav14d-3-dv8	0.467648	-0.911975	1.48636	-0.613563	0.539504	NA
Frem3	38.4922	-0.911965	0.466228	-1.95605	0.0504594	0.400155
Gm4956	1.47714	-0.911533	0.812341	-1.12211	0.261817	NA
Samhd1	2171.62	-0.911446	0.343516	-2.65328	0.00797134	0.231256
Ugt1a5	13.455	-0.911274	0.299187	-3.04583	0.00232036	0.177474
Itga5	414.992	-0.911013	0.257384	-3.53951	0.000400867	0.147469
Gm51533	2.77246	-0.910478	0.626355	-1.45361	0.146054	NA
1700006J14Rik	1.64707	-0.910396	0.647105	-1.40687	0.159464	NA
Gm9725	1.24436	-0.910346	0.713826	-1.2753	0.202202	NA
H2-Q9	204.432	-0.910201	0.312998	-2.90801	0.00363738	0.193741
Elf4	328.571	-0.909885	0.294965	-3.08472	0.00203741	0.17689
1700023A20Rik	1.86179	-0.909723	0.605737	-1.50184	0.133137	NA
Potefam1	1.78961	-0.90916	0.570411	-1.59387	0.110966	NA
Gm35756	2.74866	-0.908712	0.58944	-1.54165	0.123158	NA
Gm52315	10.1335	-0.908605	0.314194	-2.89186	0.00382971	0.194273
Rab32	127.289	-0.908354	0.298963	-3.03835	0.00237877	0.177733
Gm22806	0.918109	-0.908273	0.921576	-0.985565	0.324347	NA
Gm2788	3.40247	-0.907945	0.560108	-1.62102	0.105014	0.506279
Gm23767	1.88154	-0.90742	0.586444	-1.54733	0.121785	NA
Scn11a	7.52062	-0.90726	0.441353	-2.05563	0.039818	0.371347
Mir467e	1.38941	-0.906684	0.679921	-1.33351	0.182363	NA
Dgkk	67.4994	-0.906051	0.500095	-1.81176	0.0700235	0.442098
Grm6	1.03434	-0.905922	0.700766	-1.29276	0.196094	NA
AB124611	183.045	-0.905066	0.384795	-2.35207	0.0186691	0.292679
Gm4610	0.959914	-0.904832	0.844408	-1.07156	0.283919	NA
Gm36203	1.00644	-0.903635	0.715491	-1.26296	0.206605	NA
Nod2	90.1683	-0.90304	0.30029	-3.00722	0.00263647	0.18264
Nkg7	67.0563	-0.903035	0.51698	-1.74675	0.0806805	0.462051
Gm22265	1.25911	-0.903013	0.693125	-1.30281	0.192638	NA
Gm45521	1.13824	-0.90272	0.77191	-1.16946	0.242217	NA
Gm32029	6.7687	-0.902439	0.390973	-2.30819	0.0209885	0.302334
Apobr	67.3635	-0.902087	0.327475	-2.75467	0.00587505	0.21143
Gm53325	2.02569	-0.901557	0.573553	-1.57188	0.115979	NA
Gm32649	1.4572	-0.901395	0.63418	-1.42136	0.155213	NA
Gbp9	1221.43	-0.901355	0.357853	-2.51879	0.011776	0.258715
Clcf1	55.2872	-0.901286	0.286129	-3.14993	0.0016331	0.17374
Gm33769	8.50003	-0.901163	0.367976	-2.44897	0.0143264	0.275973
Klrc1	22.2585	-0.901103	0.566676	-1.59015	0.1118	0.51684
Gm51900	2.1663	-0.900474	0.603884	-1.49114	0.135926	NA
Bicdl2	15.1959	-0.900462	0.328596	-2.74034	0.00613763	0.212506
A930037H05Rik	850.208	-0.900283	0.313008	-2.87623	0.00402462	0.194273
Phldb3	9.10339	-0.900241	0.369474	-2.43654	0.0148284	0.276674
Gm53756	2.85531	-0.900042	0.466818	-1.92804	0.0538506	NA
Cyp26a1	8.18376	-0.900022	0.458467	-1.96311	0.0496331	0.397442
Gm32035	1.37442	-0.899873	0.645528	-1.39401	0.163314	NA
Epsti1	268.327	-0.899598	0.328845	-2.73563	0.0062261	0.214003
Gm30961	0.682196	-0.899505	1.1947	-0.752911	0.451503	NA
Ccr5	541.902	-0.89946	0.293868	-3.06076	0.00220774	0.17689
Or51ab3	0.7664	-0.899234	0.675002	-1.33219	0.182797	NA
Gm21956	2.29675	-0.898862	0.458988	-1.95836	0.0501883	NA
Prop1	1.55537	-0.898501	0.670127	-1.34079	0.179988	NA
Gm40399	2.8353	-0.897829	0.510321	-1.75934	0.0785197	NA
Gm25474	0.850772	-0.89673	0.687864	-1.30364	0.192355	NA
Gm2619	6.63018	-0.896423	0.452987	-1.97892	0.0478255	0.392366
Eif4a3l1	0.455056	-0.896142	1.49091	-0.601069	0.547794	NA
Rbbp8nl	3.49148	-0.896004	0.627982	-1.4268	0.153637	0.565234
Fam237b	1.11697	-0.89585	0.874974	-1.02386	0.305902	NA
Gm41556	12.7742	-0.895723	0.368894	-2.42813	0.0151769	0.278626
Gm35933	1.10559	-0.895152	0.683262	-1.31011	0.190157	NA
4930526L06Rik	0.462367	-0.89515	0.879429	-1.01788	0.308736	NA
Gm39138	0.883227	-0.894896	1.28658	-0.695565	0.486702	NA
Nfe2	9.20789	-0.894419	0.373317	-2.39587	0.016581	0.283677
F9	5.08756	-0.894275	0.476953	-1.87497	0.0607962	0.422543
n-TAagc17	0.162789	-0.892626	1.62112	-0.550622	0.581893	NA
Saa4	0.165104	-0.892626	1.88707	-0.473022	0.636197	NA
4933417E11Rik	0.163723	-0.892626	1.88953	-0.472406	0.636637	NA
Gm35051	0.160095	-0.892626	1.89612	-0.470765	0.637809	NA
Gm33167	0.156422	-0.892626	1.90297	-0.469069	0.63902	NA
Gm52391	0.165133	-0.892626	2.23531	-0.39933	0.68965	NA
n-TAtgc6	0.163851	-0.892626	2.23824	-0.398807	0.690036	NA
Gm27166	0.163726	-0.892626	2.24841	-0.397003	0.691365	NA
4930521O11Rik	0.158809	-0.892626	2.25094	-0.396556	0.691695	NA
Gm40795	0.157735	-0.892626	2.25345	-0.396115	0.69202	NA
Gm53779	0.160188	-0.892626	2.25664	-0.395556	0.692433	NA
Gm41031	0.154421	-0.892626	2.26133	-0.394735	0.693038	NA
Or2y1e	0.154265	-0.892626	2.26171	-0.394669	0.693087	NA
Cypt1	0.168545	-0.892626	2.69867	-0.330765	0.740822	NA
Ms4a5	0.16496	-0.892626	2.7095	-0.329443	0.741821	NA
Mir6957	0.163596	-0.892626	2.7137	-0.328934	0.742206	NA
Hesx1	0.166081	-0.892626	2.71795	-0.328419	0.742595	NA
Gm34625	0.16483	-0.892626	2.72176	-0.327959	0.742943	NA
4932414N04Rik	0.157974	-0.892626	2.73148	-0.326791	0.743826	NA
Gm35360	0.157285	-0.892626	2.73372	-0.326524	0.744028	NA
Gm22114	0.160334	-0.892626	2.73576	-0.32628	0.744212	NA
Bpifb2	0.153251	-0.892626	2.74706	-0.324938	0.745228	NA
4930554I06Rik	0.150956	-0.892626	2.75486	-0.324019	0.745924	NA
Gm46329	0.161777	-0.892625	2.96901	-0.300647	0.763683	NA
Cyp2a4	0.167538	-0.892625	2.96901	-0.300647	0.763683	NA
Gm16559	0.170974	-0.892625	2.96901	-0.300647	0.763683	NA
Gm24043	0.156845	-0.892625	2.96901	-0.300647	0.763683	NA
Gm30446	0.149983	-0.892625	2.96901	-0.300647	0.763683	NA
Gm35450	0.156845	-0.892625	2.96901	-0.300647	0.763683	NA
Gm35888	0.171345	-0.892625	2.96901	-0.300647	0.763683	NA
Gm46962	0.173207	-0.892625	2.96901	-0.300647	0.763683	NA
Gm53752	0.154612	-0.892625	2.96901	-0.300647	0.763683	NA
Ighv1-81	0.156845	-0.892625	2.96901	-0.300647	0.763683	NA
Or2y15	0.184315	-0.892625	2.96901	-0.300647	0.763683	NA
Or4a73	0.167538	-0.892625	2.96901	-0.300647	0.763683	NA
Or8h7	0.167538	-0.892625	2.96901	-0.300647	0.763683	NA
UCON92:UCON92:Unknown	0.174278	-0.892625	2.96901	-0.300647	0.763683	NA
Ugt2a1	0.171666	-0.892625	2.96901	-0.300647	0.763683	NA
Gm22910	0.164313	-0.892625	2.96901	-0.300647	0.763683	NA
Gm31687	0.171605	-0.892625	2.96901	-0.300647	0.763683	NA
Gm35194	0.183764	-0.892625	2.96901	-0.300647	0.763683	NA
Gm3898	0.13677	-0.892625	2.96901	-0.300647	0.763683	NA
Gm6650	0.151403	-0.892625	2.96901	-0.300647	0.763683	NA
Igkv12-89	0.153987	-0.892625	2.96901	-0.300647	0.763683	NA
Lypd8l	0.171656	-0.892625	2.96901	-0.300647	0.763683	NA
Serpinb12	0.155962	-0.892625	2.96901	-0.300647	0.763683	NA
Ubtfl1	0.141384	-0.892625	2.96901	-0.300647	0.763683	NA
Gm53359	0.159093	-0.892625	2.96901	-0.300647	0.763683	NA
Icam1	390.493	-0.892559	0.308617	-2.89213	0.00382644	0.194273
Ibsp	3.5317	-0.89245	0.541683	-1.64755	0.099445	0.496545
Batf	25.1042	-0.892448	0.408469	-2.18486	0.0288993	0.332468
Stoml3	4.81363	-0.892304	0.825962	-1.08032	0.279999	0.685118
Inhbc	2.12592	-0.8908	0.464402	-1.91816	0.0550901	NA
Gm21388	1.73027	-0.890791	0.70015	-1.27229	0.203272	NA
Gm32219	1.26256	-0.890727	0.768254	-1.15942	0.246286	NA
Bub1	38.832	-0.890501	0.331117	-2.68938	0.00715842	0.225184
Gm12530	9.70198	-0.890401	0.597776	-1.48952	0.13635	0.544638
Klf17	1.0263	-0.890033	0.653202	-1.36257	0.173018	NA
4930579D09Rik	0.52649	-0.890026	0.961891	-0.925288	0.354816	NA
Rigi	1311.59	-0.889016	0.297447	-2.98882	0.00280056	0.184065
Gm36187	1.09422	-0.888919	0.794203	-1.11926	0.26303	NA
Gm33959	2.34802	-0.888379	0.521053	-1.70497	0.0882002	NA
Fam83f	15.0279	-0.888332	0.333215	-2.66594	0.00767732	0.228482
Iigp1	3104.07	-0.888165	0.422894	-2.10021	0.0357104	0.358256
4930448I18Rik	0.413828	-0.887775	1.20853	-0.734589	0.46259	NA
Cldn6	0.718012	-0.886707	0.973994	-0.910383	0.362621	NA
Tmco2	0.932265	-0.886408	0.800457	-1.10738	0.26813	NA
Gvin-ps6	26.7567	-0.886078	0.499089	-1.77539	0.0758332	0.452794
Gm54009	1.20917	-0.885967	0.582494	-1.52099	0.128263	NA
Gm40621	1.86618	-0.885359	0.560006	-1.58098	0.113882	NA
Gbp11	165.098	-0.884766	0.436202	-2.02834	0.0425254	0.376717
Gm22741	0.533323	-0.883808	0.852152	-1.03715	0.299667	NA
[truncated: 40,321 more rows]
