# Supplementary material for: Derepression of transposable elements in the mouse prefrontal cortex disrupts social behavior
Source: Proc Natl Acad Sci U S A. 2025 Dec 17;122(51):e2510663122. doi: 10.1073/pnas.2510663122 (PMC12745702; doi:10.1073/pnas.2510663122)
Supplement: Supplementary file 4 — Dataset S03 (XLSX) [file pnas.2510663122.sd03.xlsx]

## Sheet: DatasetS3_GFP_VPR_deseq
ID	baseMean	log2FoldChange	lfcSE	stat	pvalue	padj
MER76-int:ERVL:LTR	1.65058	-3.27905	1.48678	-2.20547	0.0274211	NA
1700054K19Rik	0.642658	-2.58012	1.64758	-1.566	0.117347	NA
Gm53909	0.524168	-2.5125	1.60389	-1.5665	0.117231	NA
4933440J02Rik	0.605096	-2.49675	1.48629	-1.67985	0.0929857	NA
Fads2b	0.892251	-2.49509	1.02585	-2.43223	0.0150063	NA
Gm35062	1.38914	-2.47041	0.952759	-2.59291	0.00951689	NA
Gm35894	0.74292	-2.39734	1.24979	-1.91819	0.0550866	NA
Gm30199	0.926574	-2.3785	0.948869	-2.50667	0.0121874	NA
Gm40685	0.825288	-2.36715	1.28735	-1.83878	0.0659482	NA
Mir344h-1	0.736196	-2.36258	0.958441	-2.46502	0.0137005	NA
Ifnl3	0.723454	-2.35819	1.40858	-1.67417	0.0940976	NA
Dpep3	1.14627	-2.32691	0.998206	-2.33109	0.0197486	NA
Gm53970	0.704499	-2.29704	0.931287	-2.46652	0.0136432	NA
Aqp8	0.447286	-2.2743	2.94355	-0.77264	0.439735	NA
Gm40491	2.23308	-2.25225	0.696293	-3.23462	0.00121803	NA
Ifnb1	0.856354	-2.23864	1.03096	-2.17142	0.0298993	NA
Gm53320	1.64472	-2.23853	0.718028	-3.1176	0.00182328	NA
Gm5103	0.430606	-2.2223	1.60776	-1.38224	0.166899	NA
Gm38660	3.99661	-2.16572	0.822136	-2.63425	0.00843225	NA
Mgam	6.68243	-2.16046	0.621395	-3.47679	0.000507452	NA
Gm29878	0.474839	-2.15084	2.15144	-0.999723	0.317445	NA
Hnf4g	0.930709	-2.14399	0.917842	-2.3359	0.0194964	NA
Hyal4	1.03367	-2.13821	0.969555	-2.20535	0.0274295	NA
Adam24	0.550316	-2.13012	1.66912	-1.27619	0.201888	NA
Gm10556	1.0041	-2.09484	0.942928	-2.22163	0.0263082	NA
Rd3l	0.622092	-2.09384	1.10205	-1.89995	0.0574401	NA
Six6	0.617406	-2.08974	1.381	-1.51321	0.130227	NA
Csta2	0.61862	-2.08601	1.02271	-2.03968	0.0413824	NA
Gm15056	0.683709	-2.02391	1.02829	-1.96823	0.0490421	NA
Slc36a3os	0.588014	-2.01829	1.00834	-2.00159	0.0453285	NA
Gm10364	0.856391	-2.01753	0.894077	-2.25656	0.0240359	NA
Cd200r2	0.43877	-2.01592	1.1795	-1.70914	0.087425	NA
Mirt2	1.16092	-2.00728	0.91441	-2.19517	0.0281515	NA
Klra5	0.74926	-2.00603	1.16771	-1.71792	0.0858117	NA
Gm40915	0.745764	-2.0001	0.889129	-2.24951	0.0244803	NA
Gm33562	1.06553	-1.99734	0.840514	-2.37634	0.0174854	NA
Gm32403	0.831001	-1.98611	1.16163	-1.70976	0.0873094	NA
Gm31064	0.36654	-1.98435	1.62027	-1.22471	0.220686	NA
Ms4a2	0.665989	-1.97742	0.956858	-2.06658	0.0387738	NA
Gm12320	0.747027	-1.97102	1.24256	-1.58626	0.11268	NA
1700001F09Rik	0.65386	-1.97016	1.36456	-1.44381	0.148793	NA
Gm15691	1.40944	-1.95272	0.64711	-3.01761	0.0025478	NA
Gm10142	0.922587	-1.93787	1.23371	-1.57077	0.116236	NA
Prss29	0.733228	-1.92985	1.3788	-1.39966	0.161614	NA
Gm8104	0.550073	-1.90617	1.34067	-1.42181	0.155083	NA
Gm24292	0.347635	-1.90447	1.62022	-1.17544	0.239819	NA
Il36g	3.98665	-1.89642	0.76446	-2.48073	0.0131112	NA
BC049987	0.792775	-1.89177	0.86235	-2.19374	0.0282544	NA
Or2c1	0.472914	-1.87633	1.2948	-1.44912	0.147303	NA
Gm53979	0.690406	-1.86977	1.17718	-1.58835	0.112207	NA
Gm7056	0.53864	-1.8607	1.35165	-1.37661	0.168632	NA
Gm829	0.869884	-1.8509	0.828438	-2.2342	0.0254698	NA
Gm13275	0.526009	-1.85089	1.19394	-1.55023	0.121086	NA
Aym1	0.987461	-1.84889	0.780102	-2.37007	0.0177848	NA
Gm39831	0.692586	-1.84562	1.39903	-1.31921	0.187097	NA
Gm1968	1.79749	-1.84315	0.960733	-1.91849	0.0550495	NA
Or10c1	0.39216	-1.84001	1.25509	-1.46604	0.142638	NA
Tm4sf19	6.51558	-1.81997	0.565975	-3.21564	0.00130152	NA
LOC102638047	1.78308	-1.8186	0.763729	-2.38121	0.0172557	NA
Gm29538	0.325162	-1.81812	2.16259	-0.840717	0.400507	NA
LOC118568047	0.67969	-1.81572	0.97008	-1.87172	0.0612457	NA
Gm44140	1.05554	-1.81466	0.839665	-2.16117	0.0306821	NA
4930406D18Rik	0.445101	-1.8116	1.63327	-1.10918	0.267351	NA
Trav5-4	0.528571	-1.80927	1.46878	-1.23182	0.218016	NA
Mir7051	0.672909	-1.80894	0.887707	-2.03777	0.0415726	NA
1700006H20Rik	0.85603	-1.80754	0.819902	-2.20458	0.0274839	NA
Gm40297	0.684971	-1.80672	0.858887	-2.10356	0.0354167	NA
Gm29461	0.384884	-1.80157	1.44061	-1.25056	0.211096	NA
Gm31025	0.592986	-1.78989	0.957924	-1.86851	0.0616917	NA
Bpifb3	1.35978	-1.78716	0.990663	-1.804	0.0712308	NA
Vmn2r7	1.86512	-1.78703	0.660868	-2.70406	0.0068497	NA
Gm30209	0.761816	-1.78535	0.734571	-2.43047	0.0150792	NA
Snord116l11	0.666772	-1.77672	0.894804	-1.9856	0.0470775	NA
Gm32589	2.31776	-1.77608	0.970811	-1.82948	0.0673275	NA
Gm51869	1.14581	-1.77521	0.792775	-2.23923	0.025141	NA
Gm14062	1.73485	-1.77488	0.646154	-2.74684	0.0060173	NA
4921525O09Rik	4.65977	-1.77332	0.77705	-2.28212	0.0224821	NA
Cd1d2	0.651405	-1.77259	1.01922	-1.73917	0.0820043	NA
Mir3079	0.654275	-1.76669	0.79178	-2.23129	0.0256622	NA
Gm33124	0.50407	-1.76384	1.21601	-1.45051	0.146916	NA
Usp17la	0.432585	-1.76247	1.48486	-1.18696	0.235242	NA
Gm34464	1.15558	-1.75581	0.916468	-1.91584	0.0553853	NA
Gm52308	0.738382	-1.75237	1.22694	-1.42824	0.153222	NA
Gm10410	0.662601	-1.74866	1.15782	-1.5103	0.130966	NA
Gm12984	1.25557	-1.747	1.0479	-1.66715	0.0954853	NA
Gm54070	1.15643	-1.74325	0.799336	-2.18087	0.0291933	NA
Gm39516	1.1475	-1.73752	0.838195	-2.07293	0.0381792	NA
Gm41322	0.368696	-1.73385	2.1549	-0.804608	0.421046	NA
Gm54314	0.658167	-1.73272	1.14463	-1.51378	0.130081	NA
AI463229	1.35243	-1.72852	0.7599	-2.27467	0.0229256	NA
Mir466b-1	0.366283	-1.72396	1.87704	-0.918442	0.358387	NA
Sycp1	0.304767	-1.72267	2.54398	-0.677154	0.498308	NA
Gm6040	0.497831	-1.72123	0.996226	-1.72776	0.084032	NA
Gm40118	0.714218	-1.7182	1.71656	-1.00095	0.316849	NA
Dhrs9	4.15417	-1.71774	0.635902	-2.70126	0.00690763	NA
Gm30126	1.3547	-1.71514	0.678772	-2.52683	0.0115096	NA
Gm22053	1.14536	-1.71417	0.794525	-2.15747	0.0309688	NA
Gm46821	0.425081	-1.71087	1.87858	-0.910724	0.362441	NA
Gm40364	0.562385	-1.70405	0.723743	-2.3545	0.0185479	NA
Gm31342	0.633515	-1.69986	0.992944	-1.71194	0.0869084	NA
Mir652	0.820168	-1.69858	0.955528	-1.77763	0.0754646	NA
Rubie	0.489583	-1.69389	1.00686	-1.68235	0.0925016	NA
Gm57688	0.808802	-1.69233	0.841221	-2.01176	0.0442454	NA
Cckar	3.9195	-1.69077	0.883666	-1.91335	0.0557027	NA
5730403I07Rik	0.896941	-1.68427	0.703624	-2.39371	0.0166792	NA
Gdf2	0.416258	-1.68273	1.67868	-1.00241	0.316145	NA
Gm25370	0.633198	-1.6801	1.04704	-1.60462	0.108577	NA
Gm34293	0.549264	-1.67568	1.3632	-1.22922	0.218988	NA
Gm53981	0.349861	-1.67214	1.42479	-1.17361	0.240551	NA
Gm40946	0.697208	-1.66842	0.892168	-1.87008	0.0614734	NA
Mroh9	0.480351	-1.66461	1.48879	-1.1181	0.263525	NA
Gm36522	0.546399	-1.65885	1.11951	-1.48177	0.138402	NA
Gm34222	0.697865	-1.65723	0.983986	-1.6842	0.0921433	NA
Gm36443	0.466699	-1.65687	1.47294	-1.12487	0.260644	NA
Pou5f1	0.413059	-1.65652	1.47016	-1.12676	0.259844	NA
Arhgef38	8.4274	-1.65407	0.65202	-2.53685	0.0111856	NA
Gm53680	1.29526	-1.65395	1.01563	-1.62849	0.103422	NA
Serpinb6e	0.543665	-1.65359	1.19354	-1.38545	0.165914	NA
Sertm2	4.45763	-1.64635	1.00158	-1.64374	0.100229	NA
Mat1a	0.792633	-1.64527	0.937105	-1.7557	0.0791401	NA
AU018091	0.288936	-1.64314	2.57628	-0.637796	0.523606	NA
Gm26262	0.544149	-1.64264	0.965759	-1.70088	0.0889663	NA
Gm23402	0.865327	-1.64219	1.00478	-1.63438	0.102179	NA
Gm57737	0.544603	-1.64091	1.21444	-1.35116	0.176643	NA
Tbx19	0.779567	-1.64048	1.01858	-1.61055	0.107279	NA
Mir1231	0.546847	-1.63907	0.840395	-1.95036	0.0511328	NA
Gm33860	0.476638	-1.63876	1.492	-1.09836	0.272047	NA
Themis3	0.695287	-1.63721	0.933664	-1.75353	0.0795103	NA
Gm57487	0.28591	-1.63567	2.57138	-0.636106	0.524707	NA
Fabp2	0.471449	-1.63456	1.09169	-1.49727	0.134322	NA
Gm40921	1.40363	-1.63353	0.607553	-2.68871	0.00717288	NA
2410124H12Rik	0.777811	-1.63325	0.925817	-1.76412	0.0777117	NA
Sh2d1b2	1.41809	-1.63267	0.758648	-2.15208	0.0313914	NA
Gm21953	0.696638	-1.63222	0.833839	-1.95747	0.0502919	NA
Gm39692	0.402409	-1.62947	1.04954	-1.55256	0.120528	NA
Gm2832	0.775589	-1.62887	0.883772	-1.84308	0.0653169	NA
Gm29012	0.885438	-1.62856	0.916174	-1.77756	0.075476	NA
Krtap12-1	0.693878	-1.62718	1.73476	-0.937983	0.348253	NA
Gm25579	0.541424	-1.62609	1.47385	-1.1033	0.269898	NA
Barhl2	2.34234	-1.62308	0.73512	-2.20791	0.0272508	NA
Gm41147	0.959954	-1.6211	0.888345	-1.82486	0.0680224	NA
Gm32230	0.406262	-1.62087	1.03411	-1.5674	0.117022	NA
B230323A14Rik	0.464721	-1.61972	1.50722	-1.07464	0.282535	NA
Cd300ld3	3.65673	-1.6179	0.699845	-2.3118	0.0207887	NA
Mir466f-3	1.61719	-1.60936	0.510313	-3.15368	0.00161226	NA
Mir7057	0.28195	-1.60769	1.59959	-1.00507	0.314865	NA
Gm39495	1.59986	-1.60415	0.713516	-2.24824	0.0245611	NA
Gm52538	1.07827	-1.60345	0.849025	-1.88858	0.0589482	NA
Gm29955	0.280473	-1.60291	2.17439	-0.737178	0.461014	NA
Slfn4	1221.1	-1.59997	0.501402	-3.191	0.00141781	0.187767
4930440I19Rik	0.469363	-1.59982	1.31405	-1.21747	0.223426	NA
Gm46609	0.686058	-1.59974	0.932507	-1.71552	0.0862497	NA
4930511A02Rik	0.534023	-1.59899	1.25297	-1.27616	0.201898	NA
Gm6634	0.845768	-1.59778	0.970781	-1.64587	0.0997908	NA
Siglecl1	1.47088	-1.59679	0.699553	-2.28259	0.0224548	NA
Fcrl5	7.51116	-1.59523	0.452103	-3.52846	0.000417987	NA
Nkx2-1	18.9523	-1.59461	0.690396	-2.30971	0.0209044	NA
Gm53977	0.615543	-1.59418	0.862743	-1.8478	0.0646312	NA
Slc5a9	0.340047	-1.59254	1.27621	-1.24787	0.212078	NA
A630012P03Rik	10.1116	-1.58989	0.490694	-3.24007	0.00119498	NA
1700039I01Rik	1.35246	-1.58841	0.799256	-1.98735	0.0468832	NA
Calcr	3.3895	-1.58762	0.84727	-1.87381	0.0609573	NA
Npffr2	3.40746	-1.58175	0.772431	-2.04776	0.0405837	NA
Gm40239	0.396154	-1.58147	1.05316	-1.50164	0.133189	NA
Fgf8	0.517868	-1.57981	1.13312	-1.39422	0.163252	NA
Gm11205	0.852913	-1.57893	0.665926	-2.37103	0.0177386	NA
Gm38446	0.936385	-1.57883	0.947271	-1.66671	0.0955714	NA
Gm32035	1.16581	-1.57638	0.850205	-1.85412	0.0637221	NA
Saa1	0.273964	-1.57624	1.44099	-1.09386	0.274018	NA
Unc93a	10.7402	-1.57373	0.524324	-3.00145	0.00268701	NA
Chil4	4.62027	-1.57311	0.500387	-3.14379	0.00166777	NA
Gm40084	0.519009	-1.56961	0.957147	-1.63989	0.101028	NA
Gm39809	0.601535	-1.56784	1.28243	-1.22256	0.221498	NA
Meikin	0.751494	-1.5643	0.944454	-1.6563	0.0976608	NA
Gm34722	0.442167	-1.5635	1.18247	-1.32223	0.186092	NA
Gm31530	0.269014	-1.55816	2.17478	-0.716466	0.473703	NA
Gm53630	0.449781	-1.55465	1.29789	-1.19783	0.230984	NA
Tspan8	0.750196	-1.55346	1.0505	-1.47879	0.139196	NA
Mir5112	0.99712	-1.5483	0.851838	-1.8176	0.069125	NA
Gm35542	0.519212	-1.54743	1.01116	-1.53036	0.125928	NA
1810064F22Rik	0.521004	-1.54619	1.48	-1.04472	0.296151	NA
Gm26288	0.270162	-1.54553	2.60225	-0.59392	0.552565	NA
Gm30220	0.67069	-1.5453	0.994082	-1.5545	0.120065	NA
Gm9182	0.583139	-1.54414	1.06844	-1.44522	0.148395	NA
Gm51592	0.838212	-1.54387	0.815215	-1.89381	0.0582497	NA
Gm25913	1.35657	-1.54373	0.616902	-2.5024	0.0123355	NA
Gm39759	0.826027	-1.54232	1.05283	-1.46493	0.142941	NA
Gm34337	0.387086	-1.54104	1.2725	-1.21103	0.225882	NA
Mir7678	0.444449	-1.5367	1.86994	-0.821789	0.411197	NA
Gm24963	0.381497	-1.5328	1.30246	-1.17685	0.239254	NA
Mir155	0.837809	-1.52848	0.689669	-2.21625	0.0266745	NA
Speer4f1	0.265771	-1.52501	2.95732	-0.515674	0.606082	NA
Potefam2	0.650694	-1.51965	1.09207	-1.39153	0.164065	NA
Gm33134	1.11364	-1.51937	0.880043	-1.72647	0.0842628	NA
Or2a54	0.322907	-1.51632	1.4506	-1.04531	0.295882	NA
Or6d13	0.264037	-1.51467	2.95754	-0.51214	0.608553	NA
n-TPtgg6	2.48026	-1.51442	0.73913	-2.04892	0.0404695	NA
Gm36234	0.662078	-1.51063	0.802325	-1.88282	0.059725	NA
Cxcr1	0.643468	-1.5102	1.01177	-1.49262	0.135535	NA
Gm53728	0.734863	-1.50996	0.985445	-1.53226	0.125459	NA
Gm13855	0.652343	-1.5075	0.944222	-1.59656	0.110365	NA
Gm31678	0.318323	-1.50237	2.15644	-0.69669	0.485997	NA
Ntrk1	17.1657	-1.50089	0.895549	-1.67594	0.0937498	NA
Gm36233	0.887614	-1.5007	1.0003	-1.50025	0.133549	NA
Tas2r113	0.727649	-1.50028	1.41735	-1.05851	0.289824	NA
Gm54295	0.260004	-1.4976	2.9579	-0.506305	0.612643	NA
Gm31905	1.30526	-1.49645	1.1467	-1.30501	0.19189	NA
Gm41747	1.40637	-1.49583	1.12806	-1.32602	0.184832	NA
Gm32462	0.494736	-1.49574	1.11145	-1.34575	0.178382	NA
Gm41279	0.616476	-1.49368	1.44149	-1.03621	0.300106	NA
Gm34746	0.317607	-1.48913	1.86089	-0.800223	0.423581	NA
Gm39037	0.91845	-1.48741	0.840139	-1.77043	0.0766553	NA
Gbx1	5.52069	-1.48633	0.546496	-2.71975	0.00653315	NA
Gm38924	0.998168	-1.48587	0.711627	-2.08798	0.0367992	NA
Gm34211	0.906768	-1.48587	1.12004	-1.32662	0.184635	NA
Gm36410	0.501291	-1.48317	1.11285	-1.33277	0.182608	NA
Platr21	0.643805	-1.48308	0.811585	-1.82739	0.0676416	NA
Tex16	12.4179	-1.48158	0.655259	-2.26106	0.0237556	NA
Ces2d-ps	0.308425	-1.4795	1.88632	-0.78433	0.432846	NA
Igkv6-13	0.366903	-1.47935	2.17354	-0.680616	0.496114	NA
Mrgpra2a	0.420551	-1.47816	1.52659	-0.968275	0.332907	NA
Gm33439	0.370602	-1.4763	1.68243	-0.877483	0.380224	NA
Gm3500	2.8679	-1.47538	0.72268	-2.04154	0.0411968	NA
4930433B08Rik	0.311273	-1.47309	1.62805	-0.904814	0.365564	NA
Gm34075	0.372081	-1.47264	1.3039	-1.12942	0.258723	NA
Or7e166	0.72751	-1.46976	1.21653	-1.20816	0.226987	NA
Gm38678	2.59219	-1.46854	0.682912	-2.1504	0.0315235	NA
Gm32219	1.09089	-1.46632	0.681368	-2.15203	0.0313953	NA
Mir7649	1.18011	-1.46626	0.673873	-2.17587	0.0295649	NA
Ifnl2	0.436799	-1.46444	1.34604	-1.08797	0.276609	NA
4930554G24Rik	0.365388	-1.45676	1.42737	-1.02059	0.307449	NA
Gm31493	6.26355	-1.45411	0.558219	-2.6049	0.00919001	NA
Unc93a2	4.16082	-1.45312	0.637372	-2.27986	0.0226159	NA
9130410C08Rik	0.488254	-1.44859	1.2344	-1.17352	0.240589	NA
Gm46622	0.421994	-1.44835	1.1825	-1.22482	0.220644	NA
Morc1	0.307358	-1.44455	1.12768	-1.28099	0.200197	NA
Gm534	2.46538	-1.44419	0.54983	-2.62662	0.00862384	NA
Gm39130	0.718189	-1.4439	1.10027	-1.31231	0.189415	NA
Gm32893	0.48163	-1.4439	0.872534	-1.65483	0.0979582	NA
Gm31621	1.93934	-1.44154	0.545456	-2.64282	0.00822181	NA
Gm53653	0.694345	-1.44053	0.941391	-1.53021	0.125964	NA
Gm31458	0.979875	-1.43747	0.729197	-1.9713	0.0486895	NA
Clec4d	18.1289	-1.43454	0.468631	-3.06113	0.00220505	NA
Or2v1	2.51511	-1.4345	0.705992	-2.03189	0.0421647	NA
Snord61	1.05588	-1.42875	0.621469	-2.29899	0.0215057	NA
1700121N20Rik	0.626346	-1.42575	0.976663	-1.45982	0.144339	NA
Gm54006	0.480172	-1.42449	0.995494	-1.43094	0.152449	NA
Trav9-1	0.421023	-1.42091	1.30852	-1.08589	0.277526	NA
Gm30145	0.770177	-1.42003	0.920624	-1.54246	0.122962	NA
Crhr2	47.6591	-1.41828	0.38665	-3.66811	0.00024435	NA
Gm51684	0.240306	-1.41739	2.2168	-0.639385	0.522572	NA
Trbj1-6	3.15567	-1.41616	0.451078	-3.13951	0.00169233	NA
Gm10440	1.86115	-1.41401	0.655239	-2.15801	0.0309267	NA
Gm30001	0.701666	-1.41393	0.976327	-1.44822	0.147557	NA
Zscan4c	0.298343	-1.4108	1.86637	-0.755905	0.449706	NA
Gm54083	2.6472	-1.41019	0.478539	-2.94687	0.00321009	NA
Mir1907	1.22957	-1.40824	0.638258	-2.20639	0.0273569	NA
Gm4454	0.695807	-1.40805	0.752947	-1.87005	0.0614762	NA
Arhgap36	32.0101	-1.40633	0.450551	-3.12136	0.00180017	NA
Usp17ld	0.406428	-1.40609	1.8852	-0.745857	0.455754	NA
Spp2	0.694692	-1.40486	1.06014	-1.32516	0.185117	NA
Gata4	0.693359	-1.4045	0.906873	-1.54873	0.121447	NA
BB123696	0.545607	-1.40297	1.1446	-1.22573	0.220301	NA
LOC105247076	0.688515	-1.40214	1.17889	-1.18937	0.234292	NA
Scgb1a1	0.2352	-1.40069	2.1964	-0.63772	0.523656	NA
Gm31497	1.05071	-1.40065	0.733771	-1.90884	0.0562824	NA
Gm26169	3.19596	-1.39976	0.493432	-2.83678	0.00455713	NA
Fezf1	3.01798	-1.39805	0.611156	-2.28755	0.0221637	NA
Gm4199	1.25408	-1.39387	0.543309	-2.56551	0.0103023	NA
Igll1	0.239944	-1.3908	1.86031	-0.74762	0.454689	NA
Pgc	1.04438	-1.38467	0.97525	-1.41982	0.155661	NA
Lhx8	15.8821	-1.38278	1.02839	-1.34461	0.178753	NA
Gm40665	0.345482	-1.38257	1.4432	-0.957987	0.338069	NA
Gm30159	0.54483	-1.38243	0.964913	-1.4327	0.151944	NA
Gm6818	0.531906	-1.38122	0.959049	-1.4402	0.149811	NA
Gm37323	1.03263	-1.38026	0.738258	-1.86962	0.061536	NA
Or13a22	0.350805	-1.37936	2.16526	-0.637043	0.524097	NA
Gm26402	0.404104	-1.37904	1.31007	-1.05264	0.292504	NA
Il1rn	241.929	-1.37724	0.470655	-2.92622	0.00343107	0.233032
Gm41490	1.81669	-1.37619	0.603904	-2.27882	0.0226779	NA
Gm32240	2.72718	-1.37535	0.591395	-2.3256	0.0200397	NA
Gm41040	0.472038	-1.37432	1.49465	-0.919491	0.357839	NA
Ngfr	45.217	-1.37251	0.385133	-3.56374	0.000365611	NA
Amtn	0.469208	-1.36846	1.6922	-0.808683	0.418697	NA
1700036G14Rik	0.344072	-1.36833	1.87132	-0.731213	0.464649	NA
Gm40310	4.8643	-1.36761	0.424965	-3.21817	0.0012901	NA
Gm15767	0.459497	-1.36495	1.00259	-1.36142	0.17338	NA
Gm53731	0.406048	-1.36494	1.17963	-1.15709	0.247235	NA
Gm53530	0.608665	-1.3648	1.16081	-1.17573	0.239704	NA
Gm46325	0.770798	-1.36242	1.137	-1.19825	0.230818	NA
Gm36277	1.11611	-1.36137	0.74509	-1.82712	0.0676824	NA
Gm54241	1.03809	-1.35684	0.65308	-2.0776	0.0377464	NA
Gm31962	0.346442	-1.35605	2.17837	-0.622507	0.533609	NA
Csrp3	0.464507	-1.35541	1.13518	-1.194	0.232478	NA
Gm35674	0.345142	-1.35425	1.63778	-0.826881	0.408304	NA
Lncbate1	4.01739	-1.35378	0.723916	-1.87008	0.0614731	NA
Saa3	22.991	-1.35274	0.412332	-3.28072	0.00103544	NA
Gm20629	0.59492	-1.35231	0.971361	-1.39218	0.163869	NA
Gm22978	0.463901	-1.35095	1.33544	-1.01161	0.311722	NA
4930455J16Rik	0.237295	-1.35071	2.95971	-0.456366	0.648127	NA
Or1s2	0.22369	-1.35071	2.95971	-0.456366	0.648127	NA
Gm32512	0.228703	-1.35026	2.6133	-0.516688	0.605374	NA
Gm30397	0.242164	-1.34941	2.18914	-0.616411	0.537624	NA
Gm14064	0.335438	-1.34905	2.15116	-0.627126	0.530577	NA
Gm32022	0.243107	-1.34891	2.95972	-0.455755	0.648566	NA
n-TMcat13	0.238587	-1.34891	2.95972	-0.455755	0.648566	NA
Gm53723	0.765638	-1.34872	1.00612	-1.34051	0.18008	NA
4933404G15Rik	0.59313	-1.34783	1.06758	-1.26251	0.206767	NA
Gm23319	0.609228	-1.34778	0.984554	-1.36893	0.171022	NA
Idi1-ps1	2.28112	-1.34741	0.494039	-2.72734	0.00638478	NA
Tmprss11c	0.23676	-1.34668	1.87284	-0.719057	0.472106	NA
4933430H16Rik	1.09213	-1.3464	0.73506	-1.83169	0.0669981	NA
Gm31285	0.229209	-1.34492	1.86727	-0.720258	0.471366	NA
n-TVtac2	0.518113	-1.34461	0.949457	-1.41619	0.156719	NA
Gm39677	1.21969	-1.34434	0.854538	-1.57317	0.115679	NA
Gm13652	0.846618	-1.34414	1.0511	-1.2788	0.200968	NA
Gm54084	0.600544	-1.34333	1.25963	-1.06644	0.286223	NA
Gm32663	0.288419	-1.34218	1.63568	-0.820567	0.411893	NA
Gm40445	0.737966	-1.34177	0.801212	-1.67468	0.0939973	NA
Gm53802	0.241131	-1.33893	2.1829	-0.613374	0.539629	NA
Gm50401	0.930625	-1.33719	0.968488	-1.3807	0.16737	NA
Gm38673	0.59242	-1.33696	0.980953	-1.36292	0.172907	NA
Spag11a	0.343155	-1.33689	1.45078	-0.921496	0.356792	NA
Gm41268	1.75891	-1.33381	0.989321	-1.34821	0.177592	NA
Gm39535	1.58275	-1.33317	0.595908	-2.23721	0.0252725	NA
Or5k1b	2.84197	-1.33231	0.455989	-2.9218	0.00348014	NA
Gm32800	0.462922	-1.33077	1.20205	-1.10708	0.268257	NA
Avpr1b	0.34182	-1.33046	1.28557	-1.03492	0.300706	NA
RLTR43B:ERVK:LTR	1.29814	-1.32933	0.9667	-1.37512	0.169094	NA
Gm33029	3.98701	-1.3288	0.588889	-2.25646	0.0240421	NA
Gm40477	0.456965	-1.32874	1.11449	-1.19225	0.233165	NA
Tlx2	0.454156	-1.32802	1.46609	-0.905822	0.36503	NA
Mir147	6.70394	-1.32625	0.49772	-2.66465	0.00770676	NA
Gm34726	1.94518	-1.32588	0.851123	-1.5578	0.11928	NA
Gm28321	0.742955	-1.32513	1.1853	-1.11796	0.263584	NA
Gm30717	0.337861	-1.32511	1.64563	-0.80523	0.420687	NA
n-TSaga4	0.227997	-1.32295	1.61964	-0.816818	0.414032	NA
Gm39732	0.333093	-1.31812	1.90783	-0.690898	0.48963	NA
Gm52038	1.75979	-1.31641	1.05979	-1.24213	0.214188	NA
n-TPtgg5	0.281703	-1.31397	1.41948	-0.925676	0.354615	NA
Mir2861	0.586195	-1.31302	0.730662	-1.79703	0.0723307	NA
Gm53842	0.331714	-1.31233	1.07077	-1.2256	0.220348	NA
Gm25272	1.44106	-1.31065	0.94065	-1.39334	0.163516	NA
Gm31037	0.451381	-1.31022	1.0916	-1.20027	0.230033	NA
Trav13-4-dv7	1.3476	-1.31008	0.849771	-1.54169	0.123149	NA
Ccdc68	1.27638	-1.31008	0.749559	-1.74781	0.0804978	NA
Gm35097	0.391393	-1.30926	1.17764	-1.11177	0.266238	NA
Gm30931	0.212722	-1.30789	2.95991	-0.441869	0.658584	NA
Or52s1	0.212722	-1.30789	2.95991	-0.441869	0.658584	NA
Gm22977	0.211243	-1.30625	2.95992	-0.441312	0.658987	NA
Sgo2b	2.18868	-1.30579	0.902253	-1.44725	0.147826	NA
Gm23879	0.333797	-1.30468	1.65696	-0.787396	0.43105	NA
Gm24638	0.208967	-1.30465	2.95993	-0.440771	0.659379	NA
Gm57813	1.31763	-1.30436	0.839618	-1.55351	0.120301	NA
Gm22997	0.597981	-1.30252	1.24056	-1.04995	0.293741	NA
Gm38922	14.6324	-1.30081	0.524038	-2.48228	0.0130544	NA
Gm35240	1.01841	-1.30007	0.878313	-1.48019	0.138823	NA
D730003K21Rik	0.658051	-1.30004	1.08969	-1.19304	0.232855	NA
Gm25089	0.827514	-1.29991	0.954586	-1.36175	0.173277	NA
Vmn1r206	0.274201	-1.29949	1.62416	-0.800101	0.423652	NA
Gm50451	0.292454	-1.29762	1.87216	-0.693113	0.488239	NA
n-TNgtt3	0.206292	-1.29525	2.95996	-0.43759	0.661684	NA
9130230L23Rik	0.951717	-1.29501	0.842898	-1.53638	0.124445	NA
Apela	0.993215	-1.29283	1.03609	-1.2478	0.212104	NA
Gm53758	2.84972	-1.28967	0.474325	-2.71895	0.0065489	NA
Gm39914	0.392682	-1.28959	1.63615	-0.788189	0.430586	NA
Lbhd2	91.8801	-1.28812	0.707421	-1.82087	0.0686269	0.501342
Or5bb10	1.08409	-1.28796	0.698809	-1.84307	0.0653182	NA
4930432J09Rik	0.332272	-1.28703	1.13481	-1.13413	0.256738	NA
Mir7683	2.52569	-1.28628	0.633774	-2.02955	0.0424019	NA
2310008N11Rik	0.450885	-1.28404	1.46496	-0.876499	0.380759	NA
Gm41190	3.07129	-1.2837	0.883386	-1.45316	0.146181	NA
Gm14809	0.220394	-1.2834	2.61494	-0.490793	0.623573	NA
Vmn2r97	0.389673	-1.28239	1.65492	-0.774894	0.438402	NA
Gm25092	0.772757	-1.28184	0.848873	-1.51005	0.131031	NA
Gm53348	0.387806	-1.28167	0.978228	-1.3102	0.19013	NA
Foxe3	0.272375	-1.28129	1.26412	-1.01359	0.31078	NA
Gm33704	0.82669	-1.28113	0.810868	-1.57995	0.114118	NA
Gm34041	1.26254	-1.28107	0.611195	-2.096	0.0360818	NA
Gm31034	0.388472	-1.28061	1.31288	-0.975418	0.329353	NA
Gm22741	0.458506	-1.27994	0.92539	-1.38313	0.166625	NA
Cd200r3	0.574988	-1.27958	0.906936	-1.41088	0.15828	NA
Mir717	0.386303	-1.27935	1.30976	-0.976782	0.328677	NA
Gm33057	1.80679	-1.27826	0.618268	-2.06748	0.0386886	NA
Gm35023	0.731514	-1.27767	0.860249	-1.48523	0.137484	NA
Gm12299	0.384556	-1.27627	1.28587	-0.992529	0.320939	NA
Gm22252	0.450443	-1.27325	1.01667	-1.25237	0.210434	NA
Gm41866	0.57882	-1.2725	1.55685	-0.817356	0.413725	NA
Gm38947	0.881876	-1.26985	0.684751	-1.85447	0.0636715	NA
Smim9	1.16091	-1.26907	0.618677	-2.05126	0.0402419	NA
Gm31108	0.508159	-1.26789	0.936912	-1.35327	0.175971	NA
Trav12-4	1.79902	-1.26737	0.711538	-1.78116	0.0748861	NA
Gm39799	1.02741	-1.26717	0.926117	-1.36826	0.171231	NA
Gm24539	0.504272	-1.26443	1.14477	-1.10453	0.269364	NA
Anxa2r2	2.54174	-1.26399	0.621972	-2.03224	0.0421296	NA
Gm26336	1.17681	-1.26364	0.564817	-2.23725	0.0252698	NA
Mmp12	9.39821	-1.26295	0.670605	-1.8833	0.0596597	NA
Cxcl3	0.879193	-1.2596	1.64131	-0.767437	0.442822	NA
Gm40205	0.443106	-1.25701	1.48773	-0.84492	0.398156	NA
Stfa2l1	0.435586	-1.25343	1.66787	-0.751514	0.452343	NA
Habp2	0.787542	-1.2523	0.976627	-1.28227	0.199749	NA
Gm32052	0.565782	-1.25228	1.1365	-1.10187	0.270517	NA
Gm41376	0.435897	-1.2522	1.34246	-0.932766	0.350941	NA
Gm5796	1.12994	-1.25212	0.681484	-1.83734	0.0661595	NA
Trgj1	0.264476	-1.25077	1.60517	-0.77921	0.435856	NA
Gm9908	1.25379	-1.2495	0.629071	-1.98627	0.0470035	NA
Gm40509	0.26399	-1.24908	1.86975	-0.668044	0.504106	NA
Gm52209	0.886241	-1.2488	0.800073	-1.56086	0.118557	NA
4833427F10Rik	0.50103	-1.24582	1.34639	-0.925303	0.354808	NA
1700124M09Rik	0.203682	-1.24581	2.24915	-0.553904	0.579645	NA
Gpr101	51.4842	-1.24391	0.4945	-2.51549	0.0118868	NA
Dppa3	0.317951	-1.24355	1.63591	-0.760157	0.447161	NA
Mir7647	1.6824	-1.24312	0.635579	-1.95589	0.0504786	NA
4930533N22Rik	1.08902	-1.24227	0.784648	-1.58322	0.113372	NA
Gm16500	0.620386	-1.2407	1.01796	-1.21881	0.222917	NA
Gm30069	0.322761	-1.24006	2.17845	-0.569237	0.569195	NA
Gm29721	0.568163	-1.23937	0.895299	-1.3843	0.166265	NA
Gm30017	1.03684	-1.23855	1.00599	-1.23118	0.218256	NA
Gm25362	0.326698	-1.23542	1.88695	-0.654715	0.512651	NA
Lhx1	0.860272	-1.23344	0.772854	-1.59595	0.110499	NA
Gm33919	0.318809	-1.23306	1.64291	-0.750534	0.452933	NA
Gm32263	0.970612	-1.22969	0.872682	-1.4091	0.158806	NA
Gm33586	0.857886	-1.22957	1.05862	-1.16148	0.245448	NA
2310002F09Rik	6.2324	-1.22859	0.627147	-1.95901	0.0501113	NA
AY512915	2.41928	-1.22378	0.606737	-2.01698	0.0436973	NA
Gm35541	0.495568	-1.22332	1.02357	-1.19515	0.232028	NA
Gm30350	0.438994	-1.22221	0.995387	-1.22787	0.219495	NA
Or52x1	0.88942	-1.22134	0.859067	-1.42171	0.155111	NA
Or2h1b	0.310852	-1.22094	1.42592	-0.856251	0.391859	NA
Kir3dl1	0.563151	-1.22041	0.949313	-1.28558	0.198591	NA
n-TEttc6	1.64046	-1.21985	0.6457	-1.88919	0.0588666	NA
Gm41355	0.431441	-1.21947	0.925194	-1.31807	0.187479	NA
Gpr15	16.9862	-1.21813	0.358991	-3.39319	0.00069084	NA
n-TRcct3	0.485534	-1.21771	0.967186	-1.25903	0.20802	NA
Ccl7	150.425	-1.21694	0.443174	-2.74595	0.00603356	0.268257
AA467197	51.4938	-1.2158	0.453899	-2.67856	0.00739395	NA
Gm32011	1.46161	-1.2129	0.756651	-1.60298	0.108938	NA
Ceacam10	0.558719	-1.21091	1.52371	-0.794711	0.426782	NA
Slamf7	370.079	-1.21046	0.426583	-2.83758	0.00454573	0.25106
Gm36541	0.713212	-1.20966	0.878522	-1.37693	0.168533	NA
Dgkk	61.6148	-1.20902	0.480967	-2.51372	0.0119464	NA
Gm41386	0.79809	-1.20737	0.877457	-1.37599	0.168825	NA
Gm38962	0.548269	-1.20734	0.751119	-1.60739	0.107968	NA
Platr26	0.711551	-1.20483	0.977232	-1.2329	0.217614	NA
Otx2os1	1.03925	-1.20436	1.01246	-1.18953	0.234229	NA
Gm39400	10.2132	-1.20368	0.819117	-1.46948	0.141703	NA
Gm34502	5.01004	-1.20289	0.489164	-2.45908	0.0139294	NA
Zar1	2.4035	-1.20278	0.747771	-1.60849	0.107728	NA
Gm38855	0.632609	-1.20081	1.56251	-0.768515	0.442181	NA
n-R5s25	2.60232	-1.19817	0.42193	-2.83973	0.00451514	NA
5033403H07Rik	0.926724	-1.19758	0.932572	-1.28417	0.199084	NA
Or5an6	0.266206	-1.19753	2.1816	-0.548921	0.58306	NA
Gm40296	0.79018	-1.19738	0.858648	-1.3945	0.163168	NA
Mir466l	1.03533	-1.19575	0.710128	-1.68385	0.0922112	NA
Gm31618	0.269891	-1.19568	2.19585	-0.544516	0.586086	NA
Gm52526	1.25779	-1.19537	0.668478	-1.7882	0.0737434	NA
Or5au1	0.267842	-1.19535	1.63987	-0.728932	0.466043	NA
Gm25013	1.39621	-1.19425	0.703317	-1.69803	0.0895022	NA
Trdd1	0.265065	-1.19247	1.60086	-0.744891	0.456338	NA
Gm30396	5.37742	-1.18881	0.478778	-2.48302	0.0130275	NA
Fam50b	0.318349	-1.18794	1.15485	-1.02865	0.303643	NA
n-R5s151	0.264135	-1.18782	2.20007	-0.5399	0.589266	NA
Klk1b27	0.560759	-1.18691	0.98764	-1.20176	0.229455	NA
Gm39209	0.256812	-1.18539	1.42566	-0.831468	0.405709	NA
Mir6930	0.626726	-1.18534	0.728794	-1.62644	0.103856	NA
Gm32899	1.39304	-1.18417	0.640001	-1.85026	0.0642764	NA
Gm50050	1.0538	-1.18396	0.656173	-1.80434	0.0711786	NA
Gm53233	33.6823	-1.18349	0.463853	-2.55144	0.0107278	NA
Gm32600	2.15194	-1.18174	0.737536	-1.60228	0.109094	NA
Gm23124	0.253398	-1.18075	2.1795	-0.541754	0.587988	NA
4933402J10Rik	0.224135	-1.17971	2.96019	-0.398525	0.690243	NA
Ighv2-9-1	0.210783	-1.17971	2.96019	-0.398525	0.690243	NA
Rfx6	0.194518	-1.17971	2.96019	-0.398525	0.690243	NA
Gm20714	0.204994	-1.17971	2.96019	-0.398525	0.690243	NA
Gm35741	0.188273	-1.17966	2.69865	-0.437129	0.662018	NA
Mup6	0.194572	-1.17965	2.67015	-0.441792	0.65864	NA
Tmem225	0.203291	-1.17952	2.22688	-0.529671	0.59634	NA
Trim55	2.03491	-1.17876	0.72975	-1.6153	0.106246	NA
Gm54086	0.699008	-1.17831	0.878716	-1.34094	0.179938	NA
Amy2b	0.780393	-1.17779	1.04001	-1.13247	0.257436	NA
Gm21149	2.17071	-1.17641	0.832778	-1.41264	0.157762	NA
Gm46331	0.310226	-1.17639	1.90343	-0.618038	0.53655	NA
Gm35846	0.614105	-1.17608	1.11615	-1.0537	0.292022	NA
Nos2	139.62	-1.17584	0.418913	-2.80689	0.00500224	0.251534
Gckr	2.10792	-1.17403	0.479423	-2.44884	0.0143316	NA
Adgrg7	2.70314	-1.17363	0.655133	-1.79143	0.0732239	NA
Gm41954	1.62315	-1.17305	0.766706	-1.52998	0.126021	NA
Gm26535	1.30315	-1.17272	0.782592	-1.4985	0.134003	NA
Gm39082	0.346482	-1.1724	1.46126	-0.802322	0.422367	NA
Gm38913	0.907493	-1.17176	0.821142	-1.42699	0.153583	NA
Rspo4	3.6621	-1.17128	0.708065	-1.6542	0.0980877	NA
Gm35359	0.267965	-1.17099	1.8827	-0.621978	0.533957	NA
Gm53388	0.264395	-1.17099	1.88494	-0.621237	0.534443	NA
Gm31502	0.619052	-1.17061	1.40285	-0.834449	0.404028	NA
Gm26214	0.432863	-1.1697	1.30971	-0.893097	0.371805	NA
Gm31237	0.247738	-1.16956	1.63641	-0.714709	0.474789	NA
Gm33408	1.55289	-1.16953	0.649534	-1.80056	0.0717715	NA
Zfp980	0.368979	-1.16942	1.28956	-0.906837	0.364493	NA
Trav6-1	0.240333	-1.16887	2.23915	-0.522016	0.601659	NA
Cpa5	1.1665	-1.16856	0.774316	-1.50915	0.13126	NA
Gm32796	2.93846	-1.16841	0.652263	-1.79131	0.0732431	NA
Gm32051	0.94	-1.16799	0.953834	-1.22452	0.220757	NA
Gm40773	0.855132	-1.16786	0.730143	-1.59949	0.109712	NA
Mir302c	0.306467	-1.16786	1.27541	-0.91567	0.35984	NA
Vmn1r25	0.30737	-1.16733	1.86708	-0.625219	0.531827	NA
Irs4	20.4396	-1.16648	0.399426	-2.92038	0.00349603	NA
Avpr1a	22.4907	-1.16575	0.418373	-2.78639	0.00532979	NA
Gm46273	1.13856	-1.16494	0.813411	-1.43216	0.152097	NA
Gm54007	0.769477	-1.1649	0.827567	-1.40763	0.159242	NA
Mageb18	0.360317	-1.16443	1.06341	-1.09499	0.27352	NA
Kng2	0.190424	-1.16424	1.88842	-0.616516	0.537554	NA
Gm41451	0.599838	-1.16312	0.906783	-1.28268	0.199603	NA
Gm22108	0.36049	-1.1629	1.46586	-0.793319	0.427592	NA
Gm33090	17.6166	-1.16273	0.523033	-2.22306	0.0262119	NA
Gm57691	0.301932	-1.16266	1.64201	-0.708075	0.478898	NA
Gm33326	2.32594	-1.1612	0.906137	-1.28149	0.200023	NA
Mir8105	0.305035	-1.16117	1.43738	-0.807837	0.419184	NA
Krtap28-13	0.734221	-1.161	0.982525	-1.18165	0.237343	NA
Ccl4	86.8951	-1.161	0.42888	-2.70705	0.00678847	0.275523
Gm32693	0.358188	-1.16074	1.17691	-0.98626	0.324006	NA
Gm35415	0.363356	-1.15983	1.30922	-0.885893	0.375675	NA
Gm33840	1.21296	-1.15937	0.719735	-1.61083	0.107217	NA
Or5b21	0.476613	-1.15812	1.23438	-0.938216	0.348133	NA
Platr7	0.184807	-1.15782	2.24443	-0.515862	0.60595	NA
Gm40216	0.866495	-1.15704	0.927634	-1.2473	0.212288	NA
Gm41172	0.548573	-1.15675	1.23512	-0.936546	0.348992	NA
Gm29972	0.671765	-1.15664	0.967702	-1.19524	0.231992	NA
Gm49141	0.309274	-1.15366	1.27041	-0.908099	0.363826	NA
Or56b1	1.95788	-1.15336	0.698883	-1.65029	0.0988837	NA
Gm33993	0.550183	-1.14741	1.1581	-0.990772	0.321797	NA
Or13p10	0.187197	-1.14734	2.96023	-0.387586	0.698323	NA
Gm51408	0.416655	-1.14652	1.65018	-0.694786	0.487189	NA
Gm30821	0.479599	-1.1458	1.89629	-0.604235	0.545688	NA
Atf1-ps	0.543042	-1.14511	0.731049	-1.56639	0.117257	NA
Gm46320	0.358674	-1.14483	1.05889	-1.08116	0.279626	NA
Mepe	0.357872	-1.14373	1.15738	-0.988205	0.323052	NA
Gm45990	0.77675	-1.14368	0.989336	-1.15601	0.247677	NA
Trim30c	94.9797	-1.14339	0.427749	-2.67303	0.00751688	0.280676
4930557F10Rik	0.408727	-1.14247	1.47527	-0.774416	0.438685	NA
Gm36802	1.6041	-1.14222	0.694816	-1.64392	0.100193	NA
Gm40000	0.300338	-1.14165	1.90649	-0.598825	0.549289	NA
E030025P04Rik	0.814061	-1.13863	0.719708	-1.58207	0.113632	NA
Gm40030	1.60936	-1.13641	0.562823	-2.01912	0.043475	NA
Gm30968	0.482459	-1.13615	1.13221	-1.00348	0.315629	NA
Klk11	6.91224	-1.13331	0.72857	-1.55553	0.11982	NA
4930555A03Rik	1.19968	-1.13246	0.738337	-1.53379	0.125081	NA
Gm46335	1.47897	-1.12994	0.739608	-1.52776	0.126572	NA
4930599A14Rik	0.41938	-1.12849	1.89298	-0.596144	0.551079	NA
1700095A21Rik	0.413127	-1.12693	1.19037	-0.946709	0.343787	NA
Krt19	1.33081	-1.12517	0.557515	-2.0182	0.0435707	NA
Gm23272	0.473242	-1.12475	1.22421	-0.918749	0.358227	NA
Gm38959	1.81773	-1.12433	0.570052	-1.97232	0.0485725	NA
Gm36747	0.41686	-1.1243	1.06627	-1.05442	0.291689	NA
Gm54244	0.678417	-1.12344	1.22097	-0.920124	0.357508	NA
Slc30a8	0.405128	-1.12336	1.19186	-0.94253	0.345921	NA
Gm23528	1.44245	-1.12299	0.61185	-1.8354	0.0664468	NA
LOC108167387	2.59601	-1.12253	0.603223	-1.86089	0.0627594	NA
Acod1	451.305	-1.1223	0.449701	-2.49567	0.0125719	0.315827
Terb2	0.244785	-1.12011	1.62612	-0.688826	0.490933	NA
Tnip3	13.4371	-1.11949	0.456902	-2.45018	0.0142785	NA
Chrna9	5.93941	-1.11878	0.560812	-1.99492	0.0460512	NA
Padi1	1.64877	-1.11786	0.644213	-1.73523	0.0826992	NA
Gm34049	0.84251	-1.11769	0.892852	-1.25182	0.210636	NA
Gm31977	0.411134	-1.11619	2.548	-0.438066	0.661339	NA
Amelx	5.52343	-1.11576	0.461598	-2.41718	0.0156413	NA
Mir3473f	1.30116	-1.11289	0.595146	-1.86994	0.061492	NA
Gm35035	2.71679	-1.11287	0.507094	-2.1946	0.028192	NA
Gm35268	1.49998	-1.11276	0.845374	-1.3163	0.188075	NA
Gm46547	0.678617	-1.11084	0.790451	-1.40533	0.159923	NA
Gm35502	1.23033	-1.11065	0.579	-1.91822	0.0550828	NA
Prr23a3	0.533504	-1.11025	1.37564	-0.807079	0.419621	NA
Mir129-2	0.675737	-1.10945	0.945243	-1.17372	0.240507	NA
LOC118568338	1.09679	-1.10857	0.654988	-1.6925	0.0905504	NA
Gm12511	0.519742	-1.10744	0.951092	-1.16439	0.244265	NA
n-TAtgc10	0.349402	-1.10725	1.16296	-0.952095	0.341049	NA
Gm46022	2.14665	-1.1056	0.644249	-1.71611	0.0861422	NA
Mogat1	3.24884	-1.10548	0.460901	-2.39851	0.0164619	NA
Gm23422	0.405933	-1.10233	1.67075	-0.659785	0.509392	NA
Gm32563	0.528977	-1.10183	1.12741	-0.977306	0.328418	NA
Phlda2	1.05904	-1.10093	0.765768	-1.43768	0.150526	NA
Ifna2	0.605285	-1.10019	0.974744	-1.1287	0.259024	NA
Gm34523	0.466349	-1.09921	1.01852	-1.07923	0.280485	NA
Gm3558	5.62756	-1.09892	0.267919	-4.10169	4.10E-05	NA
Snord13	0.604696	-1.09814	0.821538	-1.33668	0.181326	NA
Cxcr2	15.4315	-1.09662	0.538855	-2.03509	0.0418422	NA
Gm39637	2.83873	-1.09496	0.602273	-1.81804	0.0690573	NA
Pld5	242.729	-1.09493	0.467439	-2.34241	0.0191596	0.347492
Slc18a3	30.1019	-1.09466	0.485046	-2.25681	0.0240199	NA
Mrgpra2b	0.592126	-1.09236	1.28437	-0.850504	0.395045	NA
Dlk1	320.2	-1.09173	0.485409	-2.24909	0.024507	0.373632
Gm51680	0.892772	-1.09077	0.797925	-1.367	0.171624	NA
1700064J06Rik	0.283796	-1.09017	2.61566	-0.416787	0.676834	NA
Pigr	1.66278	-1.09004	0.858636	-1.2695	0.204262	NA
Ambn	0.462757	-1.08978	1.10694	-0.984498	0.324871	NA
Gm53561	1.79968	-1.08975	0.567823	-1.91918	0.0549614	NA
Clec4a4	0.821982	-1.08833	0.905976	-1.20128	0.229642	NA
Gm30583	1.66365	-1.08723	0.65421	-1.6619	0.0965338	NA
Fam81b	4.14486	-1.08595	0.541001	-2.0073	0.0447182	NA
Ccl2	204.64	-1.08559	0.402605	-2.69643	0.00700874	0.27626
Gm25186	0.351857	-1.08459	1.47731	-0.734165	0.462848	NA
Gm46133	1.02477	-1.08441	0.811915	-1.33562	0.181672	NA
Oasl1	555.197	-1.08393	0.416972	-2.59954	0.00933498	0.29614
Mir7242	1.00629	-1.08368	0.898267	-1.20642	0.227657	NA
n-TSgct8	1.44099	-1.08343	0.685007	-1.58163	0.113733	NA
Mcpt-ps1	0.400046	-1.08282	1.17345	-0.922769	0.356127	NA
Gm41927	1.70105	-1.08216	0.783348	-1.38145	0.16714	NA
Hyal5	1.85438	-1.07937	0.535721	-2.0148	0.0439259	NA
Gm39970	0.591511	-1.07935	1.26265	-0.854823	0.392649	NA
Gm52418	1.77	-1.07918	0.611613	-1.76448	0.0776504	NA
Gm23557	1.47648	-1.0791	0.611321	-1.7652	0.0775309	NA
Mir6938	1.66745	-1.07848	0.666492	-1.61815	0.105631	NA
Gpr139	20.0391	-1.07743	0.446085	-2.41529	0.0157225	NA
Gm30083	0.449421	-1.07733	1.14643	-0.939725	0.347359	NA
Rtp1	2.55141	-1.07432	0.656576	-1.63624	0.101789	NA
Gm32420	0.971202	-1.07323	0.649423	-1.65259	0.0984141	NA
Tmem171	7.45335	-1.07286	0.464961	-2.30742	0.0210313	NA
Zfp987	0.742097	-1.07239	0.995754	-1.07696	0.281496	NA
Gm33481	2.41901	-1.07239	0.656191	-1.63426	0.102205	NA
Mir467e	1.29872	-1.07166	0.672519	-1.59349	0.111049	NA
Gm3618	1.06633	-1.07142	0.71169	-1.50546	0.132206	NA
Gm39853	0.593248	-1.07062	0.840854	-1.27325	0.202928	NA
Gm54234	1.20641	-1.07003	0.712537	-1.50172	0.13317	NA
Gm42323	0.9122	-1.06997	0.794493	-1.34673	0.178066	NA
Eomes	31.2356	-1.06779	0.35246	-3.02954	0.00244923	NA
Gm5533	0.726672	-1.06504	0.856785	-1.24306	0.213845	NA
Gm41879	1.04895	-1.06421	0.861933	-1.23467	0.216952	NA
4930448C13Rik	0.513569	-1.06342	1.26312	-0.8419	0.399844	NA
Otx2	27.0931	-1.06317	0.878033	-1.21085	0.225952	NA
Or52h7	2.73975	-1.06314	0.585233	-1.81661	0.0692776	NA
Or2ag18	0.349271	-1.0618	1.44416	-0.735237	0.462195	NA
Gm52349	7.44594	-1.06044	0.512171	-2.07048	0.038407	NA
Cldn3	11.0104	-1.06041	0.433883	-2.444	0.0145255	NA
Ccdc121	2.44549	-1.05993	0.423323	-2.50384	0.0122852	NA
Traj53	0.742117	-1.05971	0.816878	-1.29727	0.194539	NA
Slfn10-ps	104.477	-1.05938	0.366393	-2.89137	0.00383561	0.24418
Igsf1	77.4708	-1.05937	0.35055	-3.02201	0.00251102	0.215702
Trbv13-3	1.2609	-1.05793	0.91657	-1.15423	0.248408	NA
Gm29478	22.733	-1.0573	0.656335	-1.61092	0.107197	NA
Gm15987	6.14912	-1.05687	0.532812	-1.98356	0.0473049	NA
Psma8	5.07483	-1.05649	0.279296	-3.7827	0.000155136	NA
Gm36610	0.395282	-1.05486	1.17903	-0.894681	0.370957	NA
Gm34288	3.89729	-1.05482	0.564566	-1.86838	0.0617091	NA
Gm39336	0.28181	-1.05427	2.16948	-0.485956	0.626999	NA
Gm25814	1.77794	-1.0522	0.632066	-1.6647	0.0959735	NA
Gm33424	0.571352	-1.04955	1.02797	-1.02099	0.307258	NA
Il2	0.707042	-1.04949	0.946597	-1.1087	0.267561	NA
Gm52720	0.779511	-1.04907	0.940287	-1.11569	0.264554	NA
Gm32714	0.717978	-1.04809	0.933381	-1.12289	0.261482	NA
Glra1	15.9285	-1.04799	0.404245	-2.59246	0.00952917	NA
Gm10100	0.455076	-1.04783	1.50194	-0.697652	0.485395	NA
Plekhd1os	3.92038	-1.04558	0.433911	-2.40967	0.0159668	NA
Slc6a4	1.98961	-1.04548	0.556541	-1.87854	0.0603075	NA
Cd300e	6.44585	-1.04427	0.411814	-2.53579	0.0112195	NA
Gm34385	0.282625	-1.04347	1.63724	-0.637335	0.523906	NA
Gm35163	0.283273	-1.04332	1.61327	-0.646714	0.517817	NA
2310015A16Rik	0.794913	-1.04327	0.818725	-1.27426	0.202572	NA
1700016G22Rik	0.343439	-1.04301	1.06532	-0.979054	0.327553	NA
Gm33791	0.652041	-1.04262	1.32481	-0.786996	0.431284	NA
Cd177	13.7696	-1.04234	0.477382	-2.18345	0.0290027	NA
4930486I03Rik	0.290509	-1.04191	1.62315	-0.641908	0.520933	NA
Gm35358	3.65334	-1.04162	0.503972	-2.06683	0.0387502	NA
Wfdc6a	0.288359	-1.04156	1.86284	-0.559124	0.576077	NA
Gm24495	0.518965	-1.04153	0.867434	-1.2007	0.229866	NA
Gm26420	0.462493	-1.04146	1.10917	-0.938962	0.34775	NA
Pate7	0.636212	-1.0409	0.92499	-1.12531	0.260458	NA
Gm39220	0.276862	-1.04045	1.87156	-0.555929	0.57826	NA
Serpina4-ps1	0.528386	-1.03921	1.26233	-0.823245	0.410369	NA
Mrgpra6	1.62757	-1.03914	0.478745	-2.17054	0.0299659	NA
Mtnr1a	0.511753	-1.0389	0.847737	-1.2255	0.220385	NA
Gm36168	0.51123	-1.03886	0.878731	-1.18223	0.237116	NA
Gm34490	0.338223	-1.0385	1.16414	-0.892075	0.372353	NA
Chrna10	10.8695	-1.03684	0.457207	-2.26777	0.023343	NA
Serpinb1c	3.57086	-1.03667	0.452405	-2.29147	0.0219364	NA
Gm54228	0.294286	-1.03634	2.57432	-0.402569	0.687265	NA
C87198	0.281165	-1.03422	1.62247	-0.637436	0.523841	NA
Mir497	0.335561	-1.03414	1.16427	-0.888228	0.374418	NA
Gm23343	0.96826	-1.03412	0.787682	-1.31287	0.189227	NA
Scgb1b30	1.29851	-1.03357	0.830674	-1.24426	0.213404	NA
Gm25979	0.455463	-1.03307	1.33083	-0.776255	0.437598	NA
Klk13	1.37705	-1.03272	0.666262	-1.55003	0.121135	NA
Gm14719	0.294029	-1.03231	1.13665	-0.908204	0.363771	NA
Gm14055	0.514264	-1.03196	0.943009	-1.09433	0.27381	NA
Gm31531	1.03634	-1.03196	0.62842	-1.64214	0.10056	NA
Gm46467	0.286832	-1.03162	1.13829	-0.90629	0.364783	NA
9030404E10Rik	1.77465	-1.03146	0.639339	-1.61333	0.106673	NA
Gm50597	3.80036	-1.029	0.54383	-1.89213	0.0584742	NA
Gpr141	72.489	-1.02896	0.460322	-2.2353	0.0253975	0.376069
Fbxw24	0.290415	-1.02813	1.42119	-0.723431	0.469415	NA
Gm14816	0.275418	-1.02809	1.85011	-0.555691	0.578422	NA
Gm29879	7.02025	-1.02807	0.66489	-1.54622	0.122051	NA
Gm11351	0.289996	-1.02792	1.45145	-0.708203	0.478819	NA
Gm19272	0.22403	-1.02785	2.96019	-0.347224	0.728423	NA
Gm12916	0.24013	-1.02778	2.61601	-0.39288	0.694408	NA
Trbv6	0.242805	-1.02778	2.61128	-0.393591	0.693883	NA
8430430B14Rik	0.233819	-1.02778	2.60799	-0.394087	0.693517	NA
Gm28516	0.224104	-1.02765	2.22288	-0.462307	0.643861	NA
1700020G17Rik	0.231943	-1.02765	2.21122	-0.464743	0.642116	NA
Gm35532	0.237841	-1.02764	2.18947	-0.469355	0.638816	NA
Gm25471	0.238394	-1.02764	2.18866	-0.469529	0.638691	NA
Or51d1	0.240827	-1.02764	2.18549	-0.470208	0.638206	NA
Gm39591	0.247152	-1.02763	2.17695	-0.472053	0.636889	NA
Gm36426	0.240986	-1.02747	1.87874	-0.546894	0.584452	NA
Gm39117	0.231888	-1.02747	1.87099	-0.549156	0.582899	NA
Gm39047	0.237055	-1.02745	1.85616	-0.553537	0.579896	NA
Ifi205	243.485	-1.02733	0.419292	-2.45015	0.0142797	0.320225
Gm31559	0.233363	-1.02698	1.41185	-0.727402	0.46698	NA
Cyp2d13	0.278424	-1.02689	1.14099	-0.9	0.36812	NA
Mir7679	5.67172	-1.02522	0.421076	-2.43475	0.014902	NA
Gm22258	1.12791	-1.02442	0.706415	-1.45016	0.147013	NA
Ms4a4c	399.661	-1.02426	0.429868	-2.38272	0.0171851	0.339952
Gm30961	0.63261	-1.02413	1.17979	-0.868055	0.385364	NA
Gm35818	0.578151	-1.02361	0.935316	-1.0944	0.27378	NA
Lypd11	0.634628	-1.02353	0.865899	-1.18205	0.237187	NA
Gm34409	0.182224	-1.02309	1.625	-0.629593	0.528961	NA
Vmn1r56	0.18231	-1.02309	2.22422	-0.459978	0.645532	NA
Gm51682	0.170464	-1.02309	2.24903	-0.454903	0.649179	NA
Gm39296	0.165993	-1.02309	2.25007	-0.454693	0.64933	NA
Gm32954	0.168266	-1.02309	2.25391	-0.453917	0.649889	NA
Gm54095	0.172621	-1.02309	2.70062	-0.378835	0.70481	NA
Gm23610	0.17225	-1.02309	2.70168	-0.378686	0.704921	NA
Gm38584	0.154503	-1.02309	2.76827	-0.369577	0.711697	NA
Cyp2d37-ps	0.187242	-1.02309	2.96032	-0.345601	0.729642	NA
Or6z1	0.178078	-1.02309	2.96032	-0.345601	0.729642	NA
Gm25810	0.147079	-1.02309	2.96032	-0.345601	0.729642	NA
Krtap21-1	0.144405	-1.02309	2.96032	-0.345601	0.729642	NA
Vmn2r27	0.645425	-1.02241	1.57336	-0.649826	0.515805	NA
Hoxb4	14.149	-1.02239	0.373731	-2.73563	0.00622608	NA
Gm13403	3.0822	-1.02237	0.579695	-1.76364	0.0777925	NA
Gm23145	0.708008	-1.02212	0.95791	-1.06704	0.285955	NA
Gm42745	1.87446	-1.01991	0.790823	-1.28968	0.197162	NA
Gm38798	0.50622	-1.01971	1.03914	-0.981307	0.326442	NA
Gm23793	0.219585	-1.01965	1.42214	-0.716984	0.473384	NA
n-TPagg5	0.293829	-1.01949	1.25752	-0.810712	0.417531	NA
Gm31417	0.210611	-1.01916	2.23009	-0.457002	0.647669	NA
Gm39777	0.80972	-1.01909	1.1781	-0.865027	0.387024	NA
Ptx3	97.4249	-1.01852	0.34538	-2.94899	0.0031881	0.227443
Gm32046	2.06176	-1.01851	0.632067	-1.61139	0.107094	NA
Slc6a3	3.18724	-1.01839	0.558323	-1.82401	0.0681507	NA
Scn5a	498.878	-1.0182	0.537456	-1.89447	0.0581623	0.473098
Gm40440	0.284019	-1.01734	2.17903	-0.466875	0.640589	NA
Gm46182	1.03531	-1.01631	0.905299	-1.12263	0.261596	NA
Gm40610	0.728681	-1.0161	1.034	-0.982689	0.325761	NA
Gm54141	1.61397	-1.01603	0.642549	-1.58125	0.113821	NA
Gm53479	0.344293	-1.01598	1.1586	-0.876899	0.380541	NA
Gm40007	4.38896	-1.01594	0.612426	-1.65887	0.0971412	NA
Tff3	0.69599	-1.01555	1.02721	-0.988646	0.322837	NA
1700003L19Rik	3.99612	-1.01534	0.431005	-2.35574	0.0184859	NA
1700120E14Rik	29.9045	-1.01436	0.492677	-2.05887	0.039507	NA
Adam25	1.43775	-1.01408	0.731031	-1.38719	0.165385	NA
Klra14-ps	5.38123	-1.01395	0.540997	-1.87422	0.0608999	NA
Mab21l4	0.771911	-1.01387	1.11134	-0.912295	0.361613	NA
Gm11240	0.633051	-1.01384	1.08683	-0.932842	0.350902	NA
Gm40019	0.22401	-1.01336	1.41809	-0.714595	0.474859	NA
Gm36333	0.213221	-1.0128	1.6362	-0.618993	0.535921	NA
Mrgpra1	0.233075	-1.01206	2.19358	-0.461373	0.644531	NA
Klk12	7.82061	-1.01178	0.627977	-1.61118	0.107141	NA
4930542C21Rik	0.950993	-1.01046	1.0631	-0.950482	0.341867	NA
Gm25253	0.969541	-1.00872	1.27023	-0.794124	0.427123	NA
Gm23238	0.505702	-1.0084	1.39927	-0.720661	0.471118	NA
1700012A03Rik	0.331988	-1.00832	1.48755	-0.677843	0.497872	NA
Zfp981	1.0628	-1.00802	0.783574	-1.28644	0.19829	NA
Oas3	847.244	-1.00761	0.396771	-2.53953	0.0111	0.309561
Gm20619	1.10409	-1.00726	0.996559	-1.01074	0.312141	NA
Nmu	0.220655	-1.00711	1.62861	-0.618386	0.536321	NA
Gm19277	1.22499	-1.00697	0.898789	-1.12036	0.262559	NA
Gm54200	1.36808	-1.00645	0.705492	-1.42659	0.153698	NA
Foxd4	0.215574	-1.006	2.20596	-0.456036	0.648364	NA
4930452A19Rik	0.639788	-1.00588	0.882926	-1.13926	0.254595	NA
Alpk2	3.70833	-1.0057	0.394472	-2.54948	0.0107884	NA
Gm34529	0.716391	-1.00556	0.907054	-1.10861	0.2676	NA
Slc10a4	65.161	-1.00487	0.666517	-1.50765	0.131644	0.61075
Mir129b	0.573597	-1.00322	0.898247	-1.11687	0.26405	NA
Gm34646	0.258571	-1.00303	2.23334	-0.449116	0.653348	NA
Gm53825	1.80871	-1.00277	0.589865	-1.7	0.0891317	NA
Nts	50.7149	-1.00245	0.663646	-1.51052	0.130911	NA
Gm30903	0.331572	-1.00178	1.64779	-0.607955	0.543218	NA
Ptf1aos	0.218516	-1.00138	1.88982	-0.529881	0.596195	NA
n-TLaag4	0.279178	-1.00106	1.42071	-0.70462	0.481047	NA
Gm34080	0.268036	-1.00087	1.13932	-0.878483	0.379682	NA
Gm51550	0.22007	-1.00079	2.21042	-0.452759	0.650722	NA
Ms4a7	128.242	-1.00067	0.393469	-2.54319	0.0109845	0.308366
Mx1	669.647	-1.00037	0.399588	-2.50351	0.0122967	0.315827
Gm34805	0.643408	-0.999168	1.15248	-0.866972	0.385957	NA
Ces2c	0.279894	-0.998975	1.88011	-0.531338	0.595185	NA
Gm35352	0.505433	-0.998869	1.38831	-0.719488	0.47184	NA
Anxa2r1	38.3691	-0.998799	0.379722	-2.63034	0.00852989	NA
Gm35607	1.26879	-0.997422	0.828451	-1.20396	0.228605	NA
n-TIaat16	0.206158	-0.996851	1.92098	-0.518929	0.603811	NA
Ifna11	0.210858	-0.99572	2.65563	-0.374947	0.7077	NA
Gm25138	0.206241	-0.99571	2.6659	-0.373499	0.708777	NA
Apon	1.46541	-0.995524	0.679713	-1.46462	0.143023	NA
Or2r3	0.933836	-0.994987	0.830333	-1.1983	0.230801	NA
Prdm12	148.77	-0.994914	0.651409	-1.52732	0.12668	0.600988
2010106E10Rik	0.318108	-0.993724	1.29405	-0.767919	0.442535	NA
Gm3858	0.33275	-0.993257	1.45211	-0.684011	0.493968	NA
Gm36209	0.573174	-0.992895	1.2615	-0.787074	0.431238	NA
Nlrp5	0.384994	-0.992157	0.975481	-1.0171	0.309108	NA
Il22	0.444568	-0.991426	1.32893	-0.746034	0.455647	NA
Mir3109	2.24299	-0.990943	0.564314	-1.75601	0.079086	NA
Lncbate6	3.24913	-0.990878	0.398636	-2.48567	0.0129307	NA
Gm21388	1.64199	-0.99078	0.615647	-1.60933	0.107544	NA
Nat3	0.326955	-0.989915	1.27791	-0.774637	0.438554	NA
4931429P17Rik	2.03704	-0.989833	0.864938	-1.1444	0.252459	NA
n-TRacg1	0.328829	-0.989464	1.88069	-0.526117	0.598807	NA
Gm45919	1.34252	-0.989011	0.729282	-1.35614	0.175053	NA
Ankrd65	1.60547	-0.988887	0.644207	-1.53504	0.124773	NA
Gpc3	93.999	-0.988758	0.308474	-3.20532	0.00134912	0.186288
Gm52616	0.325373	-0.988415	1.45072	-0.681327	0.495665	NA
1700096P03Rik	0.326971	-0.988224	1.45567	-0.678879	0.497214	NA
Gm40315	0.197152	-0.98813	2.7049	-0.365311	0.714879	NA
Hbb-y	0.195536	-0.988126	2.70877	-0.364788	0.71527	NA
Calhm6	98.907	-0.988052	0.350767	-2.81684	0.00484991	0.251396
Mir302a	0.444314	-0.987616	0.93321	-1.0583	0.289919	NA
Ceacam18	1.66523	-0.987266	0.617132	-1.59977	0.109651	NA
Or8s2	0.378302	-0.986594	1.30956	-0.75338	0.451222	NA
Gm25135	1.9809	-0.986488	0.470475	-2.09679	0.0360119	NA
Mir34a	0.769575	-0.985997	0.842714	-1.17003	0.241991	NA
Mir432	1.72196	-0.985825	0.466292	-2.11418	0.0345	NA
n-TSgct7	0.284395	-0.9854	1.41258	-0.697588	0.485435	NA
Gm38557	0.508058	-0.985303	1.23485	-0.797913	0.424921	NA
Gm38836	0.630398	-0.983943	1.53901	-0.639334	0.522606	NA
Gm31870	1.04964	-0.983814	0.959189	-1.02567	0.305046	NA
Kcnj1	0.376878	-0.983321	1.32468	-0.742309	0.4579	NA
Ighv6-3	1.03265	-0.982672	0.947197	-1.03745	0.299525	NA
Gm46328	0.493258	-0.982082	1.04265	-0.941911	0.346238	NA
Gm34012	0.941424	-0.981522	0.801907	-1.22398	0.220958	NA
Npffr1	137.328	-0.981197	0.50041	-1.96079	0.0499039	0.45982
Gm34264	0.388131	-0.979956	1.65064	-0.593682	0.552725	NA
Ms4a20	1.1872	-0.979662	1.06639	-0.918667	0.35827	NA
Gm41232	0.788193	-0.978674	0.920038	-1.06373	0.28745	NA
LOC119919412	0.434529	-0.978367	1.33784	-0.731304	0.464594	NA
Gm40627	3.03227	-0.977918	0.563596	-1.73514	0.0827159	NA
Trav10	0.370709	-0.976334	1.18155	-0.826314	0.408626	NA
4930401C15Rik	1.71136	-0.976233	0.591736	-1.64978	0.0989882	NA
Iapp	0.376431	-0.973706	1.48307	-0.656548	0.511472	NA
Gm31671	0.378324	-0.973669	1.34529	-0.723763	0.469211	NA
S100a9	5.91282	-0.973457	0.587508	-1.65693	0.0975345	NA
Gm36304	0.905463	-0.97343	0.679651	-1.43225	0.152072	NA
Cyp4f39	0.704082	-0.971845	1.03201	-0.941699	0.346347	NA
Gm41555	4.10247	-0.970658	0.43233	-2.24518	0.0247567	NA
Gm35714	3.18545	-0.969743	0.487087	-1.9909	0.0464916	NA
Bhmt2	2.1993	-0.969541	0.495507	-1.95667	0.0503867	NA
Ms4a6d	304.261	-0.969177	0.385125	-2.51652	0.0118519	0.313175
Gm41235	32.2366	-0.968845	0.442582	-2.18907	0.0285915	NA
A930001A20Rik	2.63101	-0.968566	0.578428	-1.67448	0.0940363	NA
Gm32486	4.37602	-0.967203	0.363235	-2.66274	0.00775064	NA
Ifng	22.8256	-0.966505	0.454076	-2.12851	0.0332946	NA
Lcn5	0.53834	-0.964374	1.39476	-0.691428	0.489297	NA
Gm38411	0.715264	-0.964187	0.825228	-1.16839	0.24265	NA
Gja10	1.07168	-0.963732	0.710906	-1.35564	0.175214	NA
Gm12315	3.63749	-0.963397	0.700441	-1.37541	0.169003	NA
Gm41236	0.430104	-0.962635	1.2337	-0.780283	0.435224	NA
2610318M16Rik	0.952774	-0.962132	0.808177	-1.1905	0.233851	NA
4933427D06Rik	1.54886	-0.961916	0.566435	-1.69819	0.0894713	NA
Gm31646	1.24312	-0.961912	0.717395	-1.34084	0.179973	NA
Gm39364	0.379644	-0.961212	1.61698	-0.594449	0.552212	NA
Cd69	86.5569	-0.960526	0.421287	-2.27998	0.0226088	0.365832
Gm35664	1.53775	-0.960041	0.631697	-1.51978	0.128566	NA
Klra10	1.68036	-0.958948	0.9048	-1.05985	0.289215	NA
Gm26075	1.46288	-0.95735	0.720095	-1.32948	0.18369	NA
Clic6	92.5002	-0.957205	0.707582	-1.35278	0.176125	0.666427
Gm6637	5.03178	-0.956519	0.374481	-2.55426	0.0106415	NA
Cma2	1.83372	-0.956409	0.721373	-1.32582	0.1849	NA
Gm35978	0.835448	-0.956071	0.855318	-1.1178	0.263654	NA
Gm35246	0.781878	-0.955302	1.07803	-0.886159	0.375532	NA
Faiml	0.250568	-0.954536	1.89233	-0.504424	0.613963	NA
Gm41240	2.55802	-0.954244	0.650752	-1.46637	0.142547	NA
Gm34020	1.81054	-0.9539	0.758754	-1.25719	0.208684	NA
Gsg1l2	0.559778	-0.952863	1.07196	-0.888899	0.374057	NA
Lilrb4b	210.905	-0.952419	0.395196	-2.41	0.0159527	0.328513
Catsperg2	14.6033	-0.952261	0.347388	-2.7412	0.00612149	NA
Ms4a4a	38.0735	-0.95218	0.382346	-2.49037	0.0127612	NA
Gm29571	3.75404	-0.952019	0.479728	-1.9845	0.0472004	NA
Gm35237	2.01184	-0.951889	0.58401	-1.62992	0.103118	NA
Gm14133	1.61081	-0.951674	0.71213	-1.33638	0.181426	NA
Hk3	548.369	-0.951445	0.361428	-2.63246	0.00847699	0.291444
Ifi211	504.68	-0.9513	0.367027	-2.59191	0.00954453	0.29614
Gm46149	1.9941	-0.951154	0.617389	-1.54061	0.123412	NA
Gm46657	0.755605	-0.950428	0.847313	-1.1217	0.261991	NA
Gm54224	0.488395	-0.950258	1.0434	-0.910728	0.362439	NA
Gm16551	0.854896	-0.949657	0.847821	-1.12012	0.262665	NA
Gm32242	4.67944	-0.949424	0.54347	-1.74697	0.0806432	NA
Gm54005	0.494772	-0.949405	0.910142	-1.04314	0.296883	NA
Gm32443	0.501634	-0.949173	1.03092	-0.920706	0.357204	NA
Gm7099	0.692776	-0.948948	0.70831	-1.33974	0.180331	NA
Gm39576	0.766017	-0.948912	1.10372	-0.859737	0.389934	NA
4930448I18Rik	0.385945	-0.948348	1.32822	-0.713998	0.475228	NA
Gm35398	1.12353	-0.94802	0.655995	-1.44516	0.148412	NA
Gm51549	2.45431	-0.946811	0.770191	-1.22932	0.218952	NA
2410017I17Rik	1.28295	-0.946687	0.620581	-1.52548	0.127139	NA
Gm31769	3.46469	-0.946662	0.630608	-1.50119	0.133307	NA
Gm10320	1.41783	-0.946554	0.554238	-1.70785	0.0876645	NA
Ear2	1.87617	-0.946227	0.62115	-1.52335	0.127672	NA
Gm38456	0.62968	-0.945001	1.00572	-0.939627	0.347409	NA
4930461C15Rik	2.75923	-0.944557	0.68051	-1.38801	0.165133	NA
Gm39024	3.215	-0.944506	0.413428	-2.28457	0.022338	NA
Klra9	5.0981	-0.944268	0.54537	-1.73143	0.0833758	NA
Gm35634	0.780674	-0.942396	0.955584	-0.986199	0.324035	NA
Gm26633	3.27491	-0.942122	0.469511	-2.0066	0.0447921	NA
Gabre	16.2633	-0.941638	0.400936	-2.3486	0.0188442	NA
Gm27217	1.84572	-0.941557	0.662107	-1.42206	0.155008	NA
Aox2	4.24177	-0.940343	0.578625	-1.62513	0.104134	NA
9230105E05Rik	0.823682	-0.940253	0.903671	-1.04048	0.298116	NA
Asb4	29.5658	-0.939949	0.293744	-3.19989	0.00137479	NA
6430710C18Rik	0.628572	-0.93926	1.01029	-0.929697	0.352528	NA
Or2w2	0.487363	-0.938883	1.14931	-0.816907	0.413981	NA
Hotairm1	0.425554	-0.938051	0.990744	-0.946815	0.343733	NA
Gm53580	3.83556	-0.936926	0.38936	-2.40633	0.0161139	NA
Gm12185	228.709	-0.936803	0.359774	-2.60387	0.00921783	0.295946
4921508D12Rik	0.717482	-0.936211	1.1004	-0.850789	0.394887	NA
Gpr31b	35.8395	-0.936178	0.333409	-2.8079	0.00498662	NA
Ripply3	2.69022	-0.935622	0.505265	-1.85174	0.0640625	NA
1700054O19Rik	6.66659	-0.935621	0.410414	-2.2797	0.0226255	NA
Hoxb8	0.602677	-0.935618	1.17221	-0.798166	0.424774	NA
Gm34332	1.49903	-0.934787	0.694429	-1.34612	0.178263	NA
Klra4	11.9484	-0.934341	0.447537	-2.08774	0.0368214	NA
Tgfbi	1234.25	-0.934117	0.379774	-2.45967	0.0139067	0.319149
Gm3020	0.49189	-0.93397	0.846795	-1.10295	0.27005	NA
Gm53623	1.05334	-0.933904	0.776564	-1.20261	0.229127	NA
n-TYgta3	0.698315	-0.933521	1.04151	-0.896315	0.370084	NA
Gm33248	0.541009	-0.933406	0.979972	-0.952482	0.340853	NA
Gm32027	0.920346	-0.931424	0.84609	-1.10086	0.270959	NA
Gm34336	1.44313	-0.931351	0.617651	-1.50789	0.131582	NA
Prokr1	12.1873	-0.930937	0.337995	-2.75429	0.00588198	NA
Slc22a27	0.913835	-0.930798	0.682985	-1.36284	0.172934	NA
Qrfprl	11.544	-0.93074	0.726909	-1.28041	0.200402	NA
Tas2r116	1.14126	-0.930385	1.41077	-0.659489	0.509582	NA
Insrr	29.0995	-0.930261	0.297512	-3.1268	0.00176719	NA
Mir764	3.0785	-0.929901	0.516168	-1.80155	0.0716169	NA
Gm3678	0.850669	-0.92927	1.02093	-0.910219	0.362707	NA
Gm19723	1.31361	-0.928978	0.6943	-1.33801	0.180894	NA
Gm39234	0.315201	-0.928465	1.86049	-0.499044	0.617748	NA
Gm36107	8.89263	-0.92843	0.428674	-2.16582	0.0303249	NA
Gm30914	1.46096	-0.928058	0.659099	-1.40807	0.15911	NA
Mir693	0.678308	-0.926788	0.705758	-1.31318	0.189122	NA
Vrtn	1.67022	-0.926501	0.940069	-0.985567	0.324346	NA
Klre1	12.7435	-0.926314	0.473203	-1.95754	0.0502839	NA
9130214F15Rik	0.738016	-0.92591	0.97137	-0.9532	0.340489	NA
Gm38425	0.918503	-0.925384	0.683353	-1.35418	0.175679	NA
n-TRtcg2	0.360454	-0.924837	1.19077	-0.776671	0.437353	NA
Ly6a2	16.7294	-0.923982	0.416489	-2.2185	0.0265208	NA
Gm46628	0.800351	-0.923962	1.149	-0.804148	0.421312	NA
Gm34740	1.32869	-0.923234	0.703331	-1.31266	0.189298	NA
Apoa5	0.81832	-0.923221	0.826988	-1.11637	0.264265	NA
Apoh	1.49383	-0.923127	0.608373	-1.51737	0.129173	NA
2310016D23Rik	1.00542	-0.92311	0.70322	-1.31269	0.189287	NA
Gm52561	1.20809	-0.922571	0.85236	-1.08237	0.279087	NA
Gm12648	0.778264	-0.921683	0.947693	-0.972555	0.330775	NA
Gm36254	0.88998	-0.921537	0.985554	-0.935045	0.349765	NA
Rasd1	223.353	-0.921274	0.470017	-1.96009	0.0499857	0.45982
Gm36124	0.774823	-0.921271	0.838795	-1.09833	0.272062	NA
Nup62cl	2.75497	-0.920768	0.846196	-1.08813	0.276539	NA
Gm31954	3.20094	-0.920462	0.556199	-1.65492	0.0979416	NA
Gm41462	0.478338	-0.919021	1.04211	-0.881887	0.377838	NA
Gm40645	42.8622	-0.918898	0.373827	-2.45808	0.0139681	NA
A230072I06Rik	15.9011	-0.918503	0.571199	-1.60803	0.10783	NA
Mir103-1	0.9282	-0.9182	0.701318	-1.30925	0.19045	NA
Gm39253	0.917107	-0.918126	1.01101	-0.908125	0.363812	NA
Gm51548	17.5912	-0.917592	0.745483	-1.23087	0.218372	NA
Gm17250	4.4586	-0.916778	0.529172	-1.73248	0.0831889	NA
Bst1	33.0627	-0.916521	0.400636	-2.28767	0.022157	NA
Trgv1	1.28915	-0.916394	0.763459	-1.20032	0.230016	NA
Lilrb4a	647.318	-0.916353	0.376519	-2.43375	0.0149433	0.323749
Cst5	0.839263	-0.915031	0.790229	-1.15793	0.246892	NA
Cd300ld	15.9976	-0.914952	0.468182	-1.95427	0.0506697	NA
Gm33781	0.310197	-0.91422	1.87456	-0.487699	0.625763	NA
Gm35961	0.375321	-0.914032	1.46786	-0.622696	0.533485	NA
Isl1	62.1814	-0.914017	0.790276	-1.15658	0.247444	NA
Gfi1b	0.304549	-0.913512	1.32336	-0.690295	0.490009	NA
2210409D07Rik	0.670988	-0.913207	0.890474	-1.02553	0.305113	NA
Gm39049	1.84481	-0.912226	0.531802	-1.71535	0.0862811	NA
1700031A10Rik	1.27685	-0.911953	0.716062	-1.27357	0.202816	NA
A230103O09Rik	1.13515	-0.911313	0.646491	-1.40963	0.158649	NA
Gm36669	0.366036	-0.911158	1.45145	-0.627755	0.530164	NA
Gm26132	3.50866	-0.911029	0.464824	-1.95994	0.0500025	NA
Gm21370	46.7972	-0.910611	0.390166	-2.3339	0.0196007	NA
Gm41896	1.69232	-0.91041	0.486588	-1.87101	0.061344	NA
Rgs1	43.9014	-0.910365	0.42913	-2.12142	0.0338865	NA
Gm34043	0.691254	-0.910337	1.00411	-0.906614	0.364611	NA
Cblif	2.90409	-0.908416	0.442108	-2.05474	0.0399045	NA
Gm31386	1.573	-0.90758	0.521803	-1.73932	0.0819789	NA
Mir378c	1.35588	-0.906939	0.499705	-1.81495	0.0695319	NA
Gm53776	1.20605	-0.906721	0.618104	-1.46694	0.142393	NA
Trav7d-4	0.368893	-0.906451	1.33269	-0.680167	0.496399	NA
Fgf16	8.14414	-0.90557	0.61096	-1.48221	0.138285	NA
Gm12462	2.70102	-0.904345	0.434429	-2.08169	0.0373712	NA
Gm34193	2.05416	-0.904269	0.571177	-1.58317	0.113383	NA
Trgj4	0.746821	-0.902722	1.24727	-0.72376	0.469213	NA
Gm33311	0.98454	-0.90269	0.809068	-1.11572	0.264543	NA
Gm53567	0.486091	-0.901979	1.23333	-0.731339	0.464572	NA
Gm41258	1.33646	-0.90132	0.668671	-1.34793	0.177682	NA
Gm57827	51.9084	-0.901319	0.370811	-2.43067	0.0150711	NA
Ceacam19	1.47488	-0.901072	0.772627	-1.16624	0.243516	NA
Gzma	43.7958	-0.900801	0.448719	-2.0075	0.0446969	NA
Magel2	233.358	-0.900179	0.443752	-2.02856	0.0425029	0.437507
Gm3252	7.70289	-0.898901	0.387327	-2.32078	0.0202987	NA
Gm23629	0.97236	-0.898365	0.917549	-0.979093	0.327534	NA
Gm11780	0.98673	-0.898318	0.796495	-1.12784	0.259388	NA
Gm57673	0.542017	-0.897366	0.970841	-0.924319	0.355321	NA
Gm26286	0.427636	-0.897294	1.1119	-0.806989	0.419673	NA
Gm40339	5.51571	-0.896833	0.335388	-2.67401	0.00749498	NA
Phf11a	105.158	-0.896199	0.363492	-2.46552	0.0136814	0.317437
Gm31955	0.674354	-0.896109	0.989281	-0.905819	0.365032	NA
Gm26121	1.9762	-0.895654	0.455851	-1.9648	0.0494378	NA
UCON56:UCON56:Unknown	0.476057	-0.893799	1.13193	-0.789623	0.429748	NA
Slfn1	244.038	-0.893789	0.412024	-2.16926	0.0300628	0.393085
Ang2	0.630183	-0.893128	1.52967	-0.58387	0.559308	NA
Klrb1-ps1	0.371403	-0.8928	1.07496	-0.830543	0.406232	NA
Gm41471	0.324707	-0.892697	1.85149	-0.482152	0.629698	NA
2310043L19Rik	1.57813	-0.892176	0.612783	-1.45594	0.145409	NA
Akr1c12	0.545943	-0.892012	1.05912	-0.842217	0.399667	NA
Gm36271	0.37138	-0.891903	1.18212	-0.754492	0.450554	NA
Sh2d1a	6.38054	-0.891758	0.537973	-1.65763	0.097393	NA
Or8b8	0.324247	-0.891685	1.64972	-0.540506	0.588848	NA
Gm36873	0.318247	-0.891603	1.63595	-0.545005	0.58575	NA
Gm57517	3.50313	-0.89134	0.436885	-2.04022	0.0413288	NA
Gm57618	3.34181	-0.891216	0.576047	-1.54712	0.121833	NA
Mir193a	0.477115	-0.891093	0.954771	-0.933306	0.350662	NA
Trem1	6.38588	-0.891076	0.590069	-1.51012	0.131012	NA
Trdv1	1.38186	-0.891032	0.655485	-1.35935	0.174036	NA
Ifit2	1734.66	-0.890477	0.352742	-2.52444	0.0115882	0.313175
n-TCgca8	0.31264	-0.890079	1.42866	-0.623017	0.533273	NA
Gck	24.0471	-0.89001	0.38202	-2.32975	0.0198194	NA
Gm31988	0.486713	-0.889733	1.2311	-0.722713	0.469856	NA
Gm24613	0.686193	-0.889065	0.860058	-1.03373	0.301264	NA
Elovl3	0.556159	-0.889054	0.992371	-0.895889	0.370312	NA
Mirc35hg	1.98279	-0.888352	0.678345	-1.30959	0.190336	NA
Gm36169	0.543023	-0.887448	0.826458	-1.0738	0.282914	NA
Mir5124a	1.9337	-0.887441	0.595535	-1.49016	0.136183	NA
Tmem275	5.09485	-0.887429	0.666243	-1.33199	0.182864	NA
Gm34606	1.98932	-0.88626	0.663838	-1.33506	0.181858	NA
Gm41823	0.76676	-0.885498	0.761746	-1.16246	0.24505	NA
Gm33893	0.319774	-0.885225	1.14577	-0.7726	0.439759	NA
Gm32062	0.949064	-0.885149	0.746299	-1.18605	0.235602	NA
Gm31495	0.695313	-0.88509	1.57533	-0.561846	0.574221	NA
Cd40	153.566	-0.884876	0.391541	-2.25998	0.0238222	0.370441
Gm35143	0.332211	-0.884394	2.15086	-0.411182	0.680939	NA
Sp140l1	19.9795	-0.884317	0.408454	-2.16504	0.0303849	NA
LOC102637806	0.667309	-0.883024	0.843068	-1.04739	0.294918	NA
Gm53329	0.67725	-0.882565	0.853379	-1.0342	0.301043	NA
Gata5os	0.911487	-0.882488	1.1126	-0.793176	0.427675	NA
Gm29539	1.22306	-0.882295	0.807064	-1.09322	0.274299	NA
Gm17768	0.961468	-0.88204	0.637077	-1.38451	0.166202	NA
Mir193b	1.49277	-0.881702	0.594473	-1.48317	0.13803	NA
Pax2	2.44782	-0.881345	0.501287	-1.75817	0.0787192	NA
Mir3471-2	0.612358	-0.88127	1.01435	-0.868798	0.384958	NA
Gm14114	6.04253	-0.881033	0.366455	-2.4042	0.0162078	NA
2210420H20Rik	0.691635	-0.880716	1.05227	-0.836971	0.402609	NA
Gm33788	0.547415	-0.880389	0.95205	-0.924729	0.355107	NA
Gm39517	1.86973	-0.88022	0.932711	-0.943722	0.345312	NA
Phf11b	264.265	-0.880135	0.352685	-2.49553	0.0125771	0.315827
Zfp36l3	1.63958	-0.879147	0.501848	-1.75182	0.0798049	NA
Sectm1a	10.3581	-0.877917	0.505695	-1.73606	0.0825533	NA
Tafa3	7.86287	-0.877464	0.343742	-2.55268	0.0106898	NA
Zic1	2176.97	-0.876823	0.477593	-1.83592	0.0663694	0.497792
Galr1	37.2424	-0.876678	0.587349	-1.4926	0.135541	NA
Gm24831	0.309754	-0.87603	1.63231	-0.53668	0.591489	NA
Gm38525	51.9155	-0.875927	0.365896	-2.39393	0.0166691	NA
Gm36154	1.55718	-0.875704	0.754964	-1.15993	0.246078	NA
Gm34162	2.83576	-0.875683	1.00485	-0.871457	0.383505	NA
D1Pas1	0.26839	-0.87561	1.88175	-0.465317	0.641704	NA
Gm24977	0.257983	-0.875595	1.85964	-0.470841	0.637754	NA
Gm40125	0.251644	-0.875593	1.85708	-0.47149	0.637291	NA
Gm41169	0.262712	-0.875592	1.8555	-0.471891	0.637005	NA
Sult1c1	0.257752	-0.875589	1.85083	-0.47308	0.636156	NA
Gm33778	0.280653	-0.875395	1.62636	-0.538256	0.5904	NA
Gm32338	0.268016	-0.875388	1.61953	-0.540521	0.588838	NA
Gm34253	0.25625	-0.875382	1.6144	-0.542235	0.587657	NA
Or51a25	0.262874	-0.874844	1.26721	-0.690369	0.489962	NA
Gm2431	0.256451	-0.874825	1.259	-0.694859	0.487144	NA
Gm53531	1.83652	-0.874261	0.833358	-1.04908	0.29414	NA
Cngb1	12.6643	-0.872561	0.306959	-2.8426	0.0044747	NA
4933428C19Rik	1.35456	-0.871419	1.10228	-0.790561	0.4292	NA
LOC100041034	14.1736	-0.871276	0.347034	-2.51063	0.0120515	NA
4930467K11Rik	0.207961	-0.871229	1.25157	-0.696109	0.486361	NA
Gm19303	0.154981	-0.871229	1.91292	-0.455443	0.64879	NA
Gm32028	0.154052	-0.871229	1.91472	-0.455015	0.649098	NA
Gm29826	0.153805	-0.871229	1.9152	-0.454901	0.64918	NA
Gsta5	0.211934	-0.871229	1.40989	-0.617939	0.536615	NA
Gm39895	0.205392	-0.871229	1.4156	-0.61545	0.538258	NA
Prr30	0.204481	-0.871229	1.61717	-0.538737	0.590068	NA
Gm29870	0.203882	-0.871229	1.61783	-0.538515	0.590221	NA
Gm17215	0.206872	-0.871229	1.62495	-0.536156	0.591851	NA
Gm24240	0.191413	-0.871229	1.63225	-0.53376	0.593507	NA
Gm22785	0.167784	-0.871229	2.23819	-0.389256	0.697087	NA
n-TNgtt9	0.158027	-0.871229	2.26084	-0.385357	0.699973	NA
n-TAtgc6	0.15405	-0.871229	2.26154	-0.385236	0.700062	NA
Gm54074	0.206901	-0.871228	1.87254	-0.465267	0.641741	NA
Gm34113	0.199047	-0.871228	1.87609	-0.464385	0.642372	NA
Mir466b-8	0.199804	-0.871228	1.88049	-0.463299	0.64315	NA
Srsx	0.198942	-0.871228	1.88148	-0.463055	0.643325	NA
Gm32518	0.198151	-0.871228	1.89998	-0.458547	0.646559	NA
Scarletltr	0.183539	-0.871228	1.92151	-0.453409	0.650254	NA
Gm38868	0.16743	-0.871228	2.68909	-0.323986	0.745948	NA
Reg3d	0.161658	-0.871228	2.70671	-0.321878	0.747545	NA
Gm33247	0.158756	-0.871228	2.71587	-0.320792	0.748368	NA
Gm39562	0.157623	-0.871228	2.71951	-0.320363	0.748693	NA
Btf3-ps17	0.161042	-0.871228	2.71966	-0.320344	0.748707	NA
Ms4a5	0.154903	-0.871228	2.72838	-0.319321	0.749483	NA
Gm47978	0.155967	-0.871228	2.73588	-0.318446	0.750147	NA
4930554I06Rik	0.141647	-0.871228	2.77368	-0.314106	0.753441	NA
Gm22638	0.148932	-0.871228	2.96032	-0.294303	0.768527	NA
Gm31687	0.161485	-0.871228	2.96032	-0.294303	0.768527	NA
Gm35450	0.146976	-0.871228	2.96032	-0.294303	0.768527	NA
Gm3898	0.127691	-0.871228	2.96032	-0.294303	0.768527	NA
Lypd8l	0.161417	-0.871228	2.96032	-0.294303	0.768527	NA
Or4a73	0.157321	-0.871228	2.96032	-0.294303	0.768527	NA
Or8h7	0.157321	-0.871228	2.96032	-0.294303	0.768527	NA
Ugt2a1	0.16165	-0.871228	2.96032	-0.294303	0.768527	NA
BC080696	0.123775	-0.871228	2.96032	-0.294303	0.768527	NA
Gm22910	0.154553	-0.871228	2.96032	-0.294303	0.768527	NA
Gm24381	0.140986	-0.871228	2.96032	-0.294303	0.768527	NA
Gm32246	0.148846	-0.871228	2.96032	-0.294303	0.768527	NA
Gm35888	0.160532	-0.871228	2.96032	-0.294303	0.768527	NA
Gm38527	0.152071	-0.871228	2.96032	-0.294303	0.768527	NA
Gm41432	0.139821	-0.871228	2.96032	-0.294303	0.768527	NA
Gm57560	0.137158	-0.871228	2.96032	-0.294303	0.768527	NA
Gm6650	0.142525	-0.871228	2.96032	-0.294303	0.768527	NA
Krtap4-16	0.123775	-0.871228	2.96032	-0.294303	0.768527	NA
Or2y15	0.173001	-0.871228	2.96032	-0.294303	0.768527	NA
UCON92:UCON92:Unknown	0.163922	-0.871228	2.96032	-0.294303	0.768527	NA
Gm53359	0.149231	-0.871228	2.96032	-0.294303	0.768527	NA
Gm38730	0.213944	-0.871228	2.19227	-0.397409	0.691066	NA
Gm31715	0.20738	-0.871228	2.19442	-0.39702	0.691353	NA
Gm34185	0.203353	-0.871228	2.21321	-0.39365	0.69384	NA
Platr5	0.199569	-0.871228	2.21989	-0.392465	0.694715	NA
Mir16-2	0.187914	-0.871228	2.2415	-0.388682	0.697512	NA
Tcl1b5	0.186375	-0.871228	2.24447	-0.388166	0.697893	NA
Gm23796	0.210256	-0.871228	2.6339	-0.330775	0.740815	NA
Gm25378	0.207847	-0.871228	2.63513	-0.330621	0.740931	NA
Gm29931	0.213032	-0.871228	2.64076	-0.329915	0.741464	NA
A1bg	0.204855	-0.871228	2.6419	-0.329773	0.741572	NA
Pramel44	0.19967	-0.871228	2.65806	-0.327768	0.743087	NA
Ugt2b34	0.201874	-0.871228	2.66578	-0.326819	0.743805	NA
Gm46953	0.194949	-0.871228	2.66937	-0.326379	0.744137	NA
Gm15759	0.209972	-0.871228	2.96032	-0.294302	0.768527	NA
Gm11543	0.230703	-0.871228	2.96032	-0.294302	0.768527	NA
Gm34677	0.230539	-0.871228	2.96032	-0.294302	0.768527	NA
Gm4718	1.46559	-0.87118	0.672322	-1.29578	0.195052	NA
Gm34608	1.34011	-0.870757	1.01013	-0.862026	0.388673	NA
Phf11d	421.138	-0.870659	0.303584	-2.86794	0.00413158	0.250516
Sstr5	26.9746	-0.870559	0.461947	-1.88454	0.0594916	NA
Ankk1	27.4322	-0.87041	0.6976	-1.24772	0.212133	NA
Fam187b	4.78215	-0.870132	0.418677	-2.07829	0.0376826	NA
Mir7676-1	12.7288	-0.869223	0.399304	-2.17685	0.0294921	NA
Mir7660	1.3384	-0.868792	0.666125	-1.30425	0.192149	NA
Gm53816	0.472226	-0.86877	1.20942	-0.718334	0.472551	NA
Nr5a2	1.1569	-0.868763	0.756834	-1.14789	0.251014	NA
Gm41402	4.19415	-0.868713	0.370795	-2.34284	0.0191377	NA
Gm46606	0.356832	-0.868538	1.31067	-0.662669	0.507542	NA
Ifna4	0.412839	-0.868153	1.65547	-0.524414	0.599991	NA
Gm36405	0.252659	-0.868017	1.25994	-0.688937	0.490863	NA
Gm53609	1.48499	-0.868012	0.589419	-1.47266	0.140843	NA
Fmo9	0.264304	-0.867606	1.60612	-0.540188	0.589067	NA
Trav16	0.300606	-0.867357	1.6409	-0.528587	0.597092	NA
Gm40193	0.312973	-0.867353	1.64849	-0.526149	0.598785	NA
Gm39490	2.0841	-0.867307	0.461049	-1.88116	0.0599499	NA
Ano1	301.428	-0.867084	0.456872	-1.89787	0.0577131	0.472873
Gm30113	0.309768	-0.866762	1.45062	-0.597511	0.550166	NA
Lrit2	1.34745	-0.866755	0.929686	-0.932309	0.351177	NA
n-THgtg8	0.668242	-0.866232	0.728709	-1.18872	0.234549	NA
Serpine1	255.583	-0.86611	0.397933	-2.17652	0.0295164	0.390425
2400006E01Rik	0.30542	-0.86606	1.45196	-0.596478	0.550856	NA
Cyp2c65	0.480035	-0.865907	1.70021	-0.509294	0.610546	NA
Ripk4	17.2994	-0.865393	0.523296	-1.65374	0.0981811	NA
Gm41290	0.677833	-0.865369	1.07108	-0.807938	0.419127	NA
Gm41631	0.358743	-0.865263	1.30294	-0.664084	0.506636	NA
Gm24798	0.36465	-0.864914	0.977601	-0.884731	0.376302	NA
Ifi202b	0.531359	-0.864825	1.26877	-0.681626	0.495475	NA
n-TGtcc6	0.361344	-0.864786	1.28654	-0.672181	0.501468	NA
Clec2e	0.364261	-0.864567	1.29606	-0.667071	0.504727	NA
Gm42041	8.33671	-0.864511	0.62391	-1.38563	0.165859	NA
Gm40730	0.532546	-0.864352	1.03807	-0.832651	0.405041	NA
Cpa6	24.5607	-0.864324	0.28065	-3.07972	0.00207194	NA
Gm3787	1.64946	-0.86386	0.51086	-1.69099	0.0908384	NA
Or2ak7	0.749014	-0.863201	0.924063	-0.934137	0.350233	NA
Slfn5os	34.7448	-0.862026	0.323708	-2.66298	0.00774527	NA
Six3os1	73.3596	-0.861827	0.747428	-1.15306	0.248887	0.725782
Mir7090	3.13019	-0.861768	0.378977	-2.27393	0.0229701	NA
Gm25421	0.294316	-0.861655	1.87974	-0.458391	0.646672	NA
Gm24620	0.248899	-0.861501	1.41814	-0.607488	0.543527	NA
Gm36235	0.977664	-0.861472	1.10759	-0.777789	0.436693	NA
Pax6os1	6.48504	-0.861216	0.357567	-2.40854	0.0160163	NA
Gm51745	1.44311	-0.860974	0.650747	-1.32305	0.185818	NA
Clec4e	38.9391	-0.860306	0.457734	-1.87949	0.0601776	NA
Gm41030	3.44665	-0.860168	0.456091	-1.88596	0.0593008	NA
Gm38410	0.469721	-0.859404	1.12526	-0.763736	0.445024	NA
Ly6c2	764.797	-0.858382	0.419417	-2.04661	0.0406968	0.431571
Gm35012	0.909938	-0.858347	0.906625	-0.94675	0.343766	NA
Slc25a54	1.2658	-0.857709	0.835911	-1.02608	0.304855	NA
Gm34289	0.302827	-0.857014	1.15767	-0.740295	0.459121	NA
Klrc3	13.1841	-0.856875	0.483574	-1.77196	0.0764005	NA
Gm454	0.471451	-0.856828	0.962666	-0.890057	0.373435	NA
1700010N08Rik	0.763111	-0.856633	1.07058	-0.800156	0.423621	NA
5730416F02Rik	0.413012	-0.85662	1.09607	-0.781538	0.434486	NA
Gm8127	0.365874	-0.85604	1.87788	-0.455854	0.648495	NA
n-THgtg6	0.240348	-0.855969	1.43559	-0.596249	0.551009	NA
Gm52487	0.238372	-0.855962	1.43708	-0.595625	0.551426	NA
Gm40144	0.415968	-0.855775	1.48556	-0.576062	0.564573	NA
Gm11166	4.89555	-0.85547	0.438019	-1.95304	0.0508144	NA
Tmem26	12.4371	-0.855425	0.33259	-2.57201	0.010111	NA
Ifi209	505.303	-0.855227	0.388823	-2.19953	0.0278403	0.384423
Gm41097	3.27356	-0.855095	0.679666	-1.25811	0.208352	NA
n-TUtca2	1.04115	-0.855058	0.632115	-1.3527	0.176153	NA
Onecut3	7.18247	-0.854532	0.472534	-1.8084	0.0705438	NA
4930550C17Rik	0.660234	-0.854328	0.943247	-0.905731	0.365078	NA
Ppp1r3b	64.0278	-0.854314	0.329667	-2.59144	0.00955743	0.29614
Gm5860	0.237402	-0.854142	2.20042	-0.388173	0.697888	NA
Gm40787	1.39818	-0.854122	0.788326	-1.08346	0.278603	NA
B230208H11Rik	1.85256	-0.853198	0.495864	-1.72063	0.0853182	NA
Degs1l	0.976577	-0.852924	0.82937	-1.0284	0.303762	NA
Gm1110	4.28295	-0.852741	0.491509	-1.73495	0.0827503	NA
Gm39277	0.823189	-0.85266	1.23064	-0.692858	0.488399	NA
2310020H05Rik	2.81035	-0.852296	0.531326	-1.60409	0.108694	NA
Baiap3	801.244	-0.85227	0.345658	-2.46565	0.0136767	0.317437
LOC666331	0.290271	-0.851586	1.9222	-0.443027	0.657747	NA
4930431P03Rik	2.66997	-0.851416	0.503268	-1.69178	0.0906888	NA
Mir7072	15.5573	-0.850986	0.285469	-2.98101	0.00287296	NA
Klk10	8.99512	-0.849917	0.524165	-1.62147	0.104917	NA
Or52ac1	2.20665	-0.849898	0.645134	-1.3174	0.187705	NA
Trim31	0.970878	-0.848147	0.716947	-1.183	0.23681	NA
Gm34231	0.308394	-0.84804	1.6266	-0.521358	0.602117	NA
4930563H07Rik	1.23741	-0.847808	0.670258	-1.2649	0.205908	NA
Gm52318	1.07646	-0.847567	0.663721	-1.27699	0.201605	NA
Ms4a6c	493.095	-0.847482	0.370905	-2.28491	0.0223183	0.365832
Gm31633	3.03507	-0.847295	0.523014	-1.62002	0.105227	NA
Gm54023	0.73983	-0.846207	0.99131	-0.853625	0.393313	NA
A630001O12Rik	4.52349	-0.846081	0.385047	-2.19735	0.0279957	NA
Gm25168	0.668578	-0.845911	1.01626	-0.832378	0.405195	NA
Slfn5	1327.47	-0.845422	0.344621	-2.4532	0.0141593	0.320225
Gm41757	0.658043	-0.845336	0.976794	-0.865418	0.386809	NA
Gm34648	9.3797	-0.845299	0.297513	-2.84122	0.00449416	NA
Pi16	25.2395	-0.845099	0.37101	-2.27784	0.0227363	NA
Gm33202	4.99084	-0.844885	0.837281	-1.00908	0.312936	NA
Serpinb1b	9.45185	-0.844793	0.32748	-2.57968	0.00988918	NA
Gm12130	1.85368	-0.844517	0.792923	-1.06507	0.286845	NA
Ano2	193.175	-0.843881	0.557555	-1.51354	0.130143	0.606738
Gm41541	0.582819	-0.843838	1.06263	-0.794103	0.427135	NA
Mir687	1.7111	-0.843593	0.609331	-1.38446	0.166218	NA
Slitrk6	30.3027	-0.842089	0.570393	-1.47633	0.139855	NA
Plscr5	5.10877	-0.842063	0.390299	-2.15748	0.0309682	NA
Gm39793	0.407176	-0.841789	1.01418	-0.830021	0.406527	NA
Ifi208	314.293	-0.84055	0.422844	-1.98785	0.0468284	0.451381
Gm41021	0.53875	-0.839815	1.1719	-0.716624	0.473606	NA
Gm40924	1.32045	-0.839814	0.90609	-0.926855	0.354002	NA
Gm31620	0.659611	-0.838463	1.02915	-0.814712	0.415237	NA
n-TVcac9	0.937461	-0.83807	0.932078	-0.899141	0.368578	NA
Glp1r	174.211	-0.838018	0.730653	-1.14694	0.251405	0.725798
Kcnh8	24.4979	-0.837251	0.336432	-2.48862	0.012824	NA
Capn11	26.7699	-0.836822	0.502852	-1.66415	0.0960823	NA
LOC100038987	1.68628	-0.836622	0.777085	-1.07662	0.281652	NA
Gm12250	745.114	-0.836531	0.362449	-2.308	0.0209994	0.357727
n-R5s58	4.57641	-0.836418	0.331451	-2.5235	0.0116192	NA
Ifi203	642.335	-0.835804	0.405734	-2.05998	0.0394005	0.426904
Gm54093	0.528149	-0.835397	1.18438	-0.705346	0.480595	NA
Gm36678	1.32581	-0.835195	0.745825	-1.11983	0.262787	NA
Gm19990	1.5531	-0.834689	0.70058	-1.19143	0.233487	NA
Gm41328	0.533565	-0.834512	1.26942	-0.657396	0.510927	NA
Gm34924	0.408947	-0.834294	0.930406	-0.896698	0.36988	NA
Tmprss11f	0.354263	-0.834162	1.63545	-0.510051	0.610016	NA
Themis2	664.309	-0.833859	0.340832	-2.44654	0.0144236	0.321063
Nmur2	6.38539	-0.833727	0.484155	-1.72203	0.0850649	NA
Gm15870	0.726743	-0.833653	0.863008	-0.965986	0.334051	NA
Gm32058	0.29172	-0.833367	1.28099	-0.650566	0.515326	NA
LOC118568473	5.74687	-0.833037	0.401296	-2.07587	0.0379062	NA
F930017D23Rik	0.588706	-0.832611	0.928047	-0.897165	0.369631	NA
Gm38603	0.466297	-0.832568	1.00936	-0.824849	0.409457	NA
Gm33732	1.62442	-0.831624	0.635841	-1.30791	0.190904	NA
Gm24789	0.405305	-0.831437	1.21499	-0.684316	0.493776	NA
2810408I11Rik	3.27891	-0.830796	0.527524	-1.5749	0.11528	NA
Klrg1	2.3692	-0.830604	0.53092	-1.56446	0.117709	NA
Gm39127	1.30594	-0.83054	0.679698	-1.22192	0.221736	NA
Gm33168	0.832529	-0.830462	0.894986	-0.927904	0.353457	NA
Gm3409	0.534558	-0.829708	1.37632	-0.602847	0.54661	NA
Tmem106a	305.984	-0.829456	0.311376	-2.66384	0.00772542	0.283388
Tarm1	28.9027	-0.829334	0.471795	-1.75783	0.078777	NA
Gm10476	0.411413	-0.829072	1.09005	-0.760583	0.446906	NA
Ccr3	0.828525	-0.828993	0.732234	-1.13214	0.257574	NA
Il27	25.7498	-0.828463	0.352757	-2.34854	0.0188473	NA
Gm30411	0.404533	-0.827966	1.20456	-0.687359	0.491856	NA
Tnfsf15	6.88353	-0.827834	0.484566	-1.7084	0.0875614	NA
Gm30971	0.53	-0.827376	1.54836	-0.534355	0.593096	NA
Gm815	0.407238	-0.827025	1.19773	-0.690491	0.489886	NA
Col6a3	234.679	-0.826736	0.442111	-1.86998	0.0614871	0.481243
Gm13715	3.32409	-0.826486	0.562543	-1.4692	0.14178	NA
Gm7762	0.291948	-0.825752	1.86263	-0.443327	0.657529	NA
Gm41647	0.411589	-0.825651	1.0739	-0.768835	0.441991	NA
Rptn	0.468099	-0.825479	1.48819	-0.554688	0.579108	NA
5430401H09Rik	0.416854	-0.82533	1.46289	-0.564177	0.572634	NA
Sectm1b	0.519226	-0.825175	1.2656	-0.652001	0.514401	NA
Msmb	0.99021	-0.825026	0.911527	-0.905103	0.365411	NA
Fgr	164.98	-0.825018	0.362389	-2.27661	0.0228095	0.366506
Slc28a2	73.0549	-0.82391	0.392585	-2.09868	0.0358451	0.409614
Gm41118	0.57947	-0.823445	0.843634	-0.97607	0.32903	NA
Or10h28	0.409876	-0.823241	0.993396	-0.828713	0.407267	NA
Vaultrc5	1.29412	-0.823074	0.61604	-1.33607	0.181526	NA
Gm21859	1.3202	-0.822819	0.718098	-1.14583	0.251865	NA
Mfsd4b3-ps	3.63536	-0.821516	0.39122	-2.09988	0.0357393	NA
Rnu1b2	0.804974	-0.821409	0.839579	-0.978358	0.327897	NA
Klra3	4.28959	-0.820811	0.586787	-1.39882	0.161866	NA
Pira2	32.1137	-0.820793	0.434062	-1.89096	0.0586298	NA
Cldn8	1.01862	-0.820678	0.858346	-0.956116	0.339014	NA
Gm40716	1.32788	-0.819549	0.634206	-1.29224	0.196272	NA
Anxa1	34.7785	-0.819358	0.377428	-2.1709	0.0299389	NA
Gm41110	0.591836	-0.818448	1.2761	-0.641365	0.521286	NA
Cimip1	0.457706	-0.818293	1.10263	-0.742131	0.458008	NA
Ifi47	793.616	-0.818211	0.358677	-2.28119	0.022537	0.365832
Gm53675	0.939564	-0.817939	0.648285	-1.2617	0.207058	NA
S100a8	3.07671	-0.817856	0.672417	-1.21629	0.223873	NA
D630024D03Rik	4.51084	-0.817624	0.398961	-2.04938	0.0404246	NA
Tacr3	21.657	-0.817616	0.528208	-1.54791	0.121645	NA
Gm35807	11.0156	-0.817582	0.63567	-1.28617	0.198382	NA
Gm40388	0.589926	-0.816961	1.54246	-0.529649	0.596356	NA
Gch1	62.6552	-0.816588	0.300107	-2.72099	0.00650876	0.274305
Gm34865	1.3092	-0.81603	0.610765	-1.33608	0.181524	NA
Prlr	90.6761	-0.815719	0.569591	-1.43211	0.152111	0.63852
Gm39835	0.586952	-0.815463	0.967999	-0.842421	0.399552	NA
Mefv	85.4286	-0.815266	0.463989	-1.75708	0.0789039	0.518921
Cdhr5	2.85597	-0.814602	0.590084	-1.38049	0.167437	NA
Gm35284	2.47762	-0.814338	0.707821	-1.15049	0.249944	NA
Slfn2	450.232	-0.813099	0.324174	-2.50821	0.0121344	0.314867
Cldn6	0.723949	-0.812728	0.901963	-0.901066	0.367553	NA
Dpep2	26.6695	-0.812515	0.407031	-1.9962	0.0459123	NA
Gm35413	0.660176	-0.812473	1.22238	-0.664663	0.506266	NA
4930412F09Rik	1.22943	-0.812313	0.724977	-1.12047	0.262515	NA
Sucnr1	3.62486	-0.812079	0.614448	-1.32164	0.186288	NA
5830416I19Rik	7.42096	-0.811633	0.436817	-1.85806	0.0631603	NA
Lncenc1	40.4659	-0.811176	0.613124	-1.32302	0.185828	NA
Igkv3-11	0.727878	-0.811144	0.663398	-1.22271	0.221439	NA
Or10ak7	0.582211	-0.810872	0.917312	-0.883965	0.376715	NA
LOC118567760	3.20862	-0.810662	0.576297	-1.40667	0.159524	NA
Gm57816	3.59146	-0.810301	0.351869	-2.30285	0.0212872	NA
Gm24656	1.16404	-0.810179	0.563423	-1.43796	0.150446	NA
Gm30783	10.7985	-0.810074	0.358766	-2.25795	0.023949	NA
Mir297b	1.0952	-0.808946	0.720167	-1.12328	0.26132	NA
Gm28231	0.455493	-0.80881	1.11122	-0.72786	0.466699	NA
Tnfaip2	308.742	-0.808413	0.333598	-2.42331	0.0153797	0.326489
1700029J03Rik	0.341848	-0.808358	2.19425	-0.368398	0.712577	NA
Gm30991	0.889027	-0.808288	0.769217	-1.05079	0.293354	NA
Dkk1	0.664234	-0.807727	1.13398	-0.712295	0.476282	NA
Gm53434	1.3741	-0.807581	0.6189	-1.30487	0.191939	NA
Gm35551	13.3193	-0.806855	0.426272	-1.89281	0.0583825	NA
n-TAagc13	1.22603	-0.806657	0.553145	-1.45831	0.144755	NA
Klra8	12.0193	-0.806173	0.493305	-1.63423	0.102211	NA
Nms	1.72053	-0.806172	0.887227	-0.908642	0.363539	NA
Gm19325	2.11353	-0.806147	0.464589	-1.73518	0.0827083	NA
Mir1195	1.41764	-0.805617	0.717118	-1.12341	0.261264	NA
Gm54280	2.32595	-0.80534	0.464415	-1.7341	0.082901	NA
Ifnab	0.808444	-0.804914	0.753759	-1.06787	0.285581	NA
Gzmc	14.551	-0.804736	0.459104	-1.75284	0.0796294	NA
Gm15199	0.27513	-0.804606	1.65478	-0.486232	0.626802	NA
Gm46173	42.7592	-0.804547	0.432082	-1.86203	0.0625995	NA
Mir219a-1	1.1477	-0.804304	0.665819	-1.20799	0.22705	NA
Or11i1	0.530674	-0.80418	1.1447	-0.702522	0.482354	NA
Fam229a	1.29797	-0.803888	0.65112	-1.23462	0.216971	NA
Gm39205	1.83114	-0.802888	0.593494	-1.35282	0.176115	NA
Cd244a	82.4718	-0.802732	0.327179	-2.4535	0.0141474	0.320225
Gm32836	2.53201	-0.802639	0.484707	-1.65593	0.0977367	NA
Gm54136	0.46115	-0.802469	1.51736	-0.528858	0.596904	NA
Mir6927	2.75294	-0.802424	0.365738	-2.19398	0.0282366	NA
Mir141	0.344731	-0.802223	1.8839	-0.425831	0.670231	NA
6330525I24Rik	41.4569	-0.801959	0.444174	-1.8055	0.0709957	NA
Gm6878	0.670832	-0.801357	1.33686	-0.599432	0.548885	NA
Gm46383	0.462098	-0.801162	1.37445	-0.582896	0.559963	NA
Mir181d	1.42316	-0.80116	0.797836	-1.00417	0.315299	NA
Gm2379	8.49244	-0.801114	0.510596	-1.56898	0.116653	NA
Slc13a2	0.564643	-0.800989	1.00993	-0.79311	0.427714	NA
Gm41510	5.67197	-0.800521	0.363336	-2.20325	0.0275768	NA
Cdc20b	3.73784	-0.800405	0.557454	-1.43582	0.151053	NA
Frem3	38.6336	-0.799323	0.4972	-1.60765	0.107912	NA
Klrc2	15.487	-0.797688	0.529677	-1.50599	0.13207	NA
Gm2619	6.61582	-0.797024	0.428842	-1.85855	0.063091	NA
Gm10409	2.97854	-0.79701	0.509782	-1.56343	0.11795	NA
Gm13986	13.5499	-0.796863	0.338042	-2.35729	0.0184089	NA
Mir7062	0.849496	-0.796586	0.777362	-1.02473	0.305491	NA
L1M2b:L1:LINE	6.96554	-0.796532	0.286438	-2.78082	0.00542224	NA
Il1f10	0.454323	-0.796428	1.34073	-0.594026	0.552495	NA
Gm25369	0.353135	-0.796084	1.44611	-0.550499	0.581977	NA
Gm32677	0.659776	-0.795942	0.863052	-0.922241	0.356403	NA
Snord116l10	1.3856	-0.795328	0.49462	-1.60796	0.107845	NA
LOC101055663	1.45303	-0.794803	0.782068	-1.01628	0.309495	NA
Slc25a48	1.64562	-0.794791	0.615817	-1.29063	0.196832	NA
Gm24389	0.81365	-0.794564	1.00459	-0.790938	0.42898	NA
A530040E14Rik	89.4563	-0.793665	0.408934	-1.94081	0.0522809	0.46377
Gm42324	1.9703	-0.792931	0.497082	-1.59517	0.110674	NA
Anxa8	2.80593	-0.79289	0.778465	-1.01853	0.308426	NA
Gm33255	2.4499	-0.792385	0.494382	-1.60278	0.108984	NA
Opn1mw	3.26846	-0.792312	0.380219	-2.08383	0.0371755	NA
Nipal1	3.15724	-0.792202	0.512874	-1.54463	0.122435	NA
Gm30255	2.02392	-0.792003	0.917222	-0.86348	0.387874	NA
Gm26244	2.57767	-0.791858	0.491255	-1.61191	0.106981	NA
Aldoart2	1.89064	-0.791483	0.552082	-1.43363	0.151677	NA
Fgl2	727.639	-0.791381	0.341845	-2.31502	0.0206116	0.355617
Gm39262	2.6061	-0.790805	0.537058	-1.47248	0.140892	NA
Spaca3	2.49608	-0.790699	0.449507	-1.75903	0.0785716	NA
H2-Q2	9.26356	-0.790354	0.320008	-2.46979	0.0135191	NA
RMER3D4:ERVK:LTR	3.6758	-0.789493	0.445515	-1.77209	0.0763795	NA
Clec4a3	34.4508	-0.78947	0.281499	-2.80452	0.00503908	NA
Casp4	143.191	-0.789325	0.333461	-2.36707	0.0179295	0.341002
Mir669a-4	0.581906	-0.789085	1.15919	-0.680723	0.496047	NA
Gm6377	10.5984	-0.78882	0.439909	-1.79314	0.0729501	NA
Gm15295	6.17885	-0.787823	0.449943	-1.75094	0.0799561	NA
Mndal	395.396	-0.787096	0.400479	-1.96539	0.0493695	0.45982
Isg20	216.598	-0.786357	0.308931	-2.54542	0.0109147	0.308366
Gm33929	1.36997	-0.7854	0.770805	-1.01893	0.308234	NA
2610035F20Rik	61.7517	-0.785037	0.341249	-2.30048	0.0214209	NA
Gm36090	0.98941	-0.785036	0.661746	-1.18631	0.2355	NA
Gm35992	0.455618	-0.784128	1.49754	-0.52361	0.60055	NA
Muc4	3.07739	-0.783845	0.500266	-1.56686	0.117148	NA
Gm41564	0.714026	-0.78325	0.813919	-0.96232	0.335889	NA
Slfn3	48.3165	-0.78297	0.323427	-2.42086	0.0154839	NA
Aoah	133.179	-0.782027	0.374466	-2.08838	0.0367637	0.414605
Gm35439	0.700682	-0.78197	0.845833	-0.924497	0.355228	NA
Gm26225	1.05982	-0.781432	0.849058	-0.920351	0.357389	NA
Gm57605	3.28056	-0.780911	0.734049	-1.06384	0.287401	NA
Mir1929	5.38549	-0.780818	0.34193	-2.28356	0.0223973	NA
Gm35880	1.46784	-0.780442	0.577291	-1.3519	0.176406	NA
Gm41925	1.41802	-0.779694	0.627299	-1.24294	0.21389	NA
Gm39233	0.582765	-0.779046	1.27372	-0.611632	0.540782	NA
Gm23448	1.28718	-0.778227	0.652252	-1.19314	0.232815	NA
Ly6i	188.296	-0.775971	0.329296	-2.35645	0.0184504	0.344959
Tas2r135	1.99681	-0.775229	0.67787	-1.14363	0.252779	NA
Gm30599	6.20526	-0.775056	0.319892	-2.42287	0.0153986	NA
Nmur1	2.35856	-0.774767	0.561135	-1.38071	0.167367	NA
Gm51893	2.7829	-0.774692	0.412	-1.88032	0.0600648	NA
Snord23	3.49507	-0.774545	0.323302	-2.39573	0.0165872	NA
Ngb	106.406	-0.774129	0.322013	-2.40403	0.0162156	0.330922
Gm23143	2.43706	-0.773814	0.600327	-1.28899	0.197402	NA
Ifi206	607.038	-0.773495	0.373561	-2.0706	0.0383962	0.425008
Tnf	114.85	-0.773404	0.345661	-2.23746	0.025256	0.375282
4933411E08Rik	0.650415	-0.773383	0.85039	-0.909445	0.363115	NA
Mos	1.57284	-0.773363	0.490619	-1.5763	0.114957	NA
1700027F09Rik	0.511483	-0.772511	1.37691	-0.561049	0.574764	NA
Ppp1r17	1.76785	-0.772253	0.558894	-1.38175	0.167048	NA
Cfb	890.997	-0.771401	0.321178	-2.40179	0.0163151	0.331852
Gm38510	3.38938	-0.771337	0.55148	-1.39867	0.161912	NA
Gm39556	47.4318	-0.771209	0.306336	-2.51752	0.0118184	NA
Cd36	72.8074	-0.771034	0.328821	-2.34484	0.0190353	0.347492
Gm34486	0.515753	-0.769974	1.14953	-0.669817	0.502974	NA
Traj52	0.865193	-0.769766	0.663698	-1.15981	0.246125	NA
Sntn	8.71067	-0.769584	0.952734	-0.807764	0.419226	NA
Ifi214	25.7531	-0.769381	0.410964	-1.87214	0.0611873	NA
Gm10024	1.08037	-0.769081	1.66682	-0.461407	0.644507	NA
Gm46948	0.878236	-0.768923	0.845007	-0.909961	0.362843	NA
Gm41788	1.01742	-0.768642	0.966166	-0.795559	0.426289	NA
Gm13822	3.12189	-0.76853	0.607994	-1.26404	0.206215	NA
Mir599	2.02477	-0.768454	0.526531	-1.45947	0.144437	NA
Krt18	2.64407	-0.768374	0.714684	-1.07512	0.282319	NA
Gm22265	1.27098	-0.768135	0.690233	-1.11286	0.265767	NA
Tcstv4	83.0676	-0.767944	0.329502	-2.33062	0.0197733	0.351226
Gm5916	0.587931	-0.767928	1.03824	-0.739644	0.459516	NA
Gm31155	0.971353	-0.767854	0.83948	-0.914679	0.36036	NA
Gm40424	2.24542	-0.767405	0.490821	-1.56351	0.117932	NA
Gm38898	3.51844	-0.767152	0.802315	-0.956173	0.338985	NA
Atp8b4	143.337	-0.766954	0.401226	-1.91153	0.0559371	0.46923
Flg	1.01622	-0.766725	0.626583	-1.22366	0.22108	NA
Slc35d3	54.9632	-0.766472	0.473668	-1.61816	0.105627	NA
Lmx1a	2.0367	-0.76629	0.766703	-0.999461	0.317571	NA
Csf2rb2	432.634	-0.765889	0.346562	-2.20997	0.0271076	0.380021
Trav3-3	1.37772	-0.765708	0.610442	-1.25435	0.209715	NA
Gm36897	7.18394	-0.764534	0.34467	-2.21816	0.0265438	NA
Rbp2	2.81897	-0.764449	0.657462	-1.16273	0.24494	NA
Gm32007	0.780695	-0.764357	0.730824	-1.04588	0.295615	NA
Gm31130	0.584009	-0.763893	0.989221	-0.772217	0.439986	NA
Padi4	6.37092	-0.763638	0.4587	-1.66479	0.095955	NA
Gm34325	0.736309	-0.763601	1.24341	-0.61412	0.539136	NA
Sp8	212.918	-0.763415	0.498426	-1.53165	0.125608	0.599707
Gm52386	1.65751	-0.763358	0.688967	-1.10798	0.267872	NA
Cd274	1648.87	-0.762901	0.33985	-2.24481	0.02478	0.374495
Zfp345	1.07105	-0.762123	0.667484	-1.14178	0.253544	NA
Gm43464	5.21504	-0.761998	0.457289	-1.66634	0.0956458	NA
Trim29	4.79005	-0.761725	0.459196	-1.65882	0.0971516	NA
Tceal7	6.04456	-0.761644	0.375571	-2.02796	0.042564	NA
Gm38777	1.11739	-0.761608	0.772866	-0.985434	0.324411	NA
Gm33048	0.806919	-0.761509	0.942556	-0.807919	0.419137	NA
Gm38165	1.30299	-0.760672	0.671128	-1.13342	0.257037	NA
Mir3473c	0.75262	-0.76031	0.809485	-0.939251	0.347602	NA
Gm52199	5.15	-0.760238	0.38156	-1.99245	0.0463219	NA
F9	5.1204	-0.7601	0.421017	-1.80539	0.0710139	NA
4930573O16Rik	1.21215	-0.759969	0.600642	-1.26526	0.205777	NA
Stx11	97.2216	-0.75965	0.349874	-2.17121	0.0299153	0.393085
1700012B09Rik	4.62666	-0.758363	0.766434	-0.989469	0.322434	NA
Gm30435	2.7652	-0.757992	0.534889	-1.4171	0.156453	NA
Gm31486	0.980068	-0.757856	0.810853	-0.93464	0.349974	NA
Gm42004	0.786818	-0.756915	0.792285	-0.955358	0.339397	NA
Gm46840	1.97832	-0.756428	0.745442	-1.01474	0.310231	NA
Gm14424	1.02271	-0.75554	0.937436	-0.805964	0.420264	NA
St8sia6	69.2675	-0.755288	0.392354	-1.92502	0.0542274	0.467352
3425401B19Rik	2.96195	-0.754771	0.500861	-1.50695	0.131824	NA
4833407H14Rik	12.911	-0.754749	0.432201	-1.74629	0.0807601	NA
Gm31616	1.85275	-0.754694	0.532633	-1.41691	0.156509	NA
Gm1123	6.354	-0.754666	0.314089	-2.40272	0.0162738	NA
Ftcd	3.90941	-0.754253	0.449163	-1.67924	0.0931047	NA
Gm36126	2.19502	-0.753564	0.617613	-1.22012	0.222418	NA
Ooep	2.93996	-0.753371	0.521794	-1.44381	0.148793	NA
Hephl1	2.34935	-0.75316	0.582338	-1.29334	0.195894	NA
Rhbdf2	312.057	-0.752086	0.288158	-2.60998	0.00905476	0.294609
Tnc	562.271	-0.751987	0.350156	-2.14758	0.0317472	0.398368
Tlr9	711.709	-0.751425	0.31612	-2.37702	0.017453	0.339952
A230028O05Rik	6.98408	-0.750874	0.347881	-2.15842	0.0308948	NA
Gm57546	0.73973	-0.750383	0.890886	-0.842289	0.399626	NA
Slc5a8	4.21747	-0.750126	0.331679	-2.2616	0.023722	NA
Gm2861	0.402647	-0.750083	1.32053	-0.568017	0.570024	NA
Gm42266	6.09347	-0.74996	0.428584	-1.74986	0.0801432	NA
Nkx2-4	0.438671	-0.749826	0.961312	-0.780003	0.435389	NA
Gm23819	9.23192	-0.749414	0.240333	-3.11824	0.00181936	NA
Gm31758	1.22367	-0.749352	0.61891	-1.21076	0.225987	NA
Fabp12	1.78763	-0.748956	0.5412	-1.38388	0.166395	NA
Irx2	3.68684	-0.748942	0.75143	-0.996688	0.318916	NA
Tdg-ps	0.778578	-0.748734	0.75223	-0.995352	0.319565	NA
Gzmb	267.812	-0.748667	0.498097	-1.50305	0.132825	0.611522
Mlkl	155.387	-0.748313	0.372822	-2.00716	0.0447326	0.446581
Gm35039	11.907	-0.748293	0.403602	-1.85404	0.063734	NA
Gm11999	0.879318	-0.748115	0.748677	-0.999249	0.317674	NA
Gm52350	2.81952	-0.74762	0.457736	-1.6333	0.102406	NA
Gm39476	1.92032	-0.745795	0.493683	-1.51068	0.130871	NA
Gm45202	0.394424	-0.745568	1.19746	-0.622624	0.533531	NA
Gm42250	3.05595	-0.745451	0.480016	-1.55297	0.12043	NA
1700072I22Rik	0.771096	-0.745439	0.739103	-1.00857	0.313179	NA
Llph-ps2	0.768656	-0.745335	0.681974	-1.09291	0.274434	NA
Fam83f	15.1739	-0.745235	0.322503	-2.31079	0.0208446	NA
Gm53792	0.378106	-0.744353	1.66026	-0.448336	0.653911	NA
Ccdc202	0.438553	-0.744157	1.37125	-0.542686	0.587346	NA
Adm	33.3872	-0.743495	0.273585	-2.7176	0.0065757	NA
Apoc1	3.93117	-0.743305	0.452854	-1.64138	0.100719	NA
Mir143	1.62159	-0.743123	0.515627	-1.4412	0.149527	NA
Gm44148	122.063	-0.742858	0.302158	-2.4585	0.0139517	0.319347
Hoxd4	0.505915	-0.742788	1.04574	-0.710299	0.477519	NA
Gm51690	1.48321	-0.742776	0.591873	-1.25496	0.209494	NA
Aplnr	32.1347	-0.742737	0.307947	-2.4119	0.0158698	NA
Mc3r	29.8016	-0.742144	0.67617	-1.09757	0.272392	NA
LOC664787	1.4899	-0.741949	0.527219	-1.40729	0.159342	NA
Gm23206	1.18185	-0.741755	0.726566	-1.02091	0.307299	NA
Il17b	3.78463	-0.74138	0.412483	-1.79736	0.0722787	NA
Ifi213	845.173	-0.740514	0.369439	-2.00443	0.0450239	0.447327
A930031H19Rik	0.549356	-0.740424	0.861707	-0.859253	0.390201	NA
Gm36651	1.51985	-0.740334	0.993069	-0.745501	0.455969	NA
Gm16348	1.3563	-0.740215	0.771327	-0.959664	0.337224	NA
Snord43	3.15322	-0.740074	0.387139	-1.91165	0.0559214	NA
Gm38560	4.5398	-0.739781	0.346741	-2.13352	0.0328819	NA
Gm31774	0.604115	-0.739083	1.19431	-0.618839	0.536022	NA
Gm33738	19.8406	-0.738794	0.323834	-2.2814	0.0225247	NA
Gm39660	0.357947	-0.738608	1.47476	-0.500834	0.616488	NA
Gm41814	0.340024	-0.738502	1.46184	-0.505185	0.613429	NA
Il17f	0.910744	-0.738283	1.02287	-0.721777	0.470432	NA
Gm2848	2.47031	-0.73827	0.656379	-1.12476	0.26069	NA
Gm10415	0.391536	-0.738239	1.18128	-0.624946	0.532006	NA
Klk9	14.7221	-0.738136	0.538688	-1.37025	0.17061	NA
Apol7d	0.574756	-0.737994	0.870308	-0.847969	0.396455	NA
Prkcd	1394.44	-0.737983	0.376206	-1.96164	0.0498039	0.45982
Gm30728	0.398609	-0.737938	1.45744	-0.506326	0.612628	NA
Il12rb1	309.922	-0.737915	0.408566	-1.80611	0.0709016	0.503214
Gm44577	0.449607	-0.737235	1.04083	-0.708311	0.478752	NA
Il19	1.19569	-0.736979	0.935432	-0.787849	0.430785	NA
Gm38397	1.07349	-0.736368	0.776999	-0.947708	0.343278	NA
Skint3	1.61831	-0.73599	0.692007	-1.06356	0.287528	NA
Sel1l2	1.40313	-0.735485	0.584409	-1.25851	0.208207	NA
Gm52394	2.93487	-0.735244	0.464124	-1.58416	0.113158	NA
Gm5766	2.60588	-0.734829	0.491213	-1.49595	0.134667	NA
Gm36289	2.46034	-0.7346	0.588998	-1.2472	0.212323	NA
n-TGtcc7	0.566397	-0.734592	0.819888	-0.895967	0.370271	NA
Gm52125	0.394527	-0.734453	1.00475	-0.730982	0.46479	NA
Gm30963	0.752155	-0.734222	0.759976	-0.966112	0.333988	NA
5430437J10Rik	7.33967	-0.734176	0.458785	-1.60026	0.109541	NA
Traj43	0.982857	-0.734057	0.67639	-1.08526	0.277808	NA
Gm24457	2.40528	-0.733528	0.537085	-1.36576	0.172015	NA
Gm35727	1.47665	-0.733357	0.762057	-0.962339	0.335879	NA
Ct55	2.30649	-0.733019	0.45566	-1.6087	0.107683	NA
Vwa5b1	167.459	-0.732822	0.362209	-2.0232	0.0430521	0.439157
1700011L22Rik	1.17662	-0.732603	0.828328	-0.884436	0.376461	NA
Emilin2	180.883	-0.732401	0.294166	-2.48975	0.0127833	0.31721
Gm22061	4.70309	-0.732263	0.399883	-1.83119	0.0670719	NA
Gm54004	0.353138	-0.732205	1.05309	-0.695294	0.486871	NA
Plaur	79.179	-0.732077	0.313484	-2.33529	0.0195283	0.349635
Gm33056	0.451876	-0.731429	1.02897	-0.710834	0.477187	NA
Socs1	453.019	-0.731342	0.334483	-2.18649	0.0287799	0.387014
Mir669m-2	0.62597	-0.731099	0.808068	-0.904749	0.365599	NA
Gm41754	2.56512	-0.730678	0.532374	-1.37249	0.169911	NA
Xdh	778.04	-0.730516	0.323161	-2.26053	0.0237883	0.370441
Lcn3	0.51901	-0.729947	1.36664	-0.534118	0.59326	NA
Gm31898	0.335948	-0.729943	1.44266	-0.505968	0.612879	NA
Gm33574	0.337983	-0.729496	1.44508	-0.504814	0.613689	NA
Gm52611	0.921786	-0.72934	0.741924	-0.983038	0.325589	NA
Snord3b4	170.367	-0.729121	0.523204	-1.39357	0.163448	0.649288
Klri1	4.83894	-0.729078	0.443438	-1.64415	0.100145	NA
E230013L22Rik	19.9212	-0.728692	0.33801	-2.15583	0.0310973	NA
Hopxos	1.40381	-0.728539	0.576557	-1.2636	0.206373	NA
AW112010	183.136	-0.728351	0.35323	-2.06197	0.0392103	0.426343
4930573C15Rik	0.320678	-0.728249	1.16021	-0.627689	0.530207	NA
Mir669a-5	0.637542	-0.728017	0.952144	-0.764608	0.444505	NA
Batf	25.4606	-0.727969	0.370334	-1.96571	0.049332	NA
Gm41008	0.63113	-0.727775	1.20195	-0.605497	0.544849	NA
Gm33222	0.342539	-0.72771	1.05415	-0.690328	0.489988	NA
Cpvl	1.03161	-0.727702	0.784654	-0.927418	0.35371	NA
Gm12069	0.344125	-0.727607	1.06584	-0.682661	0.494821	NA
Ereg	0.496915	-0.727353	1.22987	-0.591407	0.554248	NA
Gm2516	9.51441	-0.726942	0.356176	-2.04096	0.0412546	NA
4930592C13Rik	1.32745	-0.726931	0.606297	-1.19897	0.23054	NA
Zic5	116.624	-0.726731	0.328974	-2.20908	0.0271687	0.380127
Ifitm6	25.6402	-0.726286	0.394631	-1.84042	0.0657064	NA
Gtsf1l	1.62571	-0.725969	0.639881	-1.13454	0.256569	NA
Or14j2	2.51144	-0.725798	0.56223	-1.29093	0.196729	NA
Gm6625	0.564234	-0.725727	0.827427	-0.877089	0.380438	NA
Gm10684	5.96408	-0.725601	0.47604	-1.52424	0.127448	NA
Gm40603	2.20382	-0.725245	0.49761	-1.45746	0.144991	NA
Wdr72	1.2503	-0.725174	0.724289	-1.00122	0.31672	NA
Arhgap6	388.989	-0.725053	0.388273	-1.86738	0.0618487	0.481936
1700096J18Rik	1.60638	-0.724723	0.586339	-1.23601	0.216454	NA
En1	0.5006	-0.724686	1.02865	-0.704501	0.481121	NA
Hpse	128.317	-0.724413	0.341638	-2.12041	0.0339713	0.40263
Oas1g	284.016	-0.724342	0.313179	-2.31287	0.0207299	0.355617
Ret	197.808	-0.72414	0.349888	-2.06963	0.038487	0.425008
Gm39341	0.336052	-0.724138	1.3001	-0.556987	0.577537	NA
n-TDgtc6	0.613461	-0.724033	0.907528	-0.797808	0.424982	NA
Gm9732	0.290119	-0.723905	2.16846	-0.333833	0.738505	NA
Gm32927	0.285301	-0.723903	2.16388	-0.33454	0.737972	NA
4933429O19Rik	0.279461	-0.723752	1.88677	-0.383593	0.70128	NA
Gm54146	0.279186	-0.723747	1.87978	-0.385017	0.700225	NA
Slc47a2	1.41736	-0.723639	0.925857	-0.781588	0.434457	NA
Gm6938	1.80824	-0.72356	0.648377	-1.11596	0.264441	NA
5730460C07Rik	0.496339	-0.72346	1.01437	-0.713211	0.475715	NA
Gm38546	0.276431	-0.723304	1.44366	-0.50102	0.616357	NA
Sult3a2	0.283106	-0.723298	1.43976	-0.502375	0.615404	NA
Gm33332	0.282188	-0.723293	1.43643	-0.503536	0.614587	NA
Gm25909	0.293295	-0.723284	1.43051	-0.505612	0.613129	NA
Spata31e2	0.644395	-0.723189	1.31626	-0.549428	0.582712	NA
Gm22659	0.299979	-0.723014	1.2823	-0.563841	0.572862	NA
n-TEctc10	0.277609	-0.722977	1.26524	-0.571414	0.567719	NA
Pmaip1	58.0753	-0.722882	0.317674	-2.27554	0.0228733	NA
n-TEctc4	0.755472	-0.721974	0.848845	-0.850537	0.395027	NA
Trgc2	3.20467	-0.721062	0.564506	-1.27733	0.201485	NA
Gm8363	0.444923	-0.720869	1.23685	-0.582827	0.560009	NA
Gm57809	1.11758	-0.720806	0.552052	-1.30568	0.19166	NA
Apol6	12.6115	-0.719498	0.417905	-1.72168	0.0851277	NA
Drd3	44.7219	-0.719494	0.773459	-0.930229	0.352252	NA
Gm35344	1.79162	-0.71945	0.597352	-1.2044	0.228435	NA
Or1e1	0.129247	-0.719368	2.96032	-0.243004	0.808003	NA
Or52e8b	0.129247	-0.719368	2.96032	-0.243004	0.808003	NA
Gm33619	0.129988	-0.719368	2.96032	-0.243004	0.808003	NA
Vmn1r-ps103	0.131393	-0.719368	2.96032	-0.243004	0.808003	NA
1700100I10Rik	0.135543	-0.719368	2.96032	-0.243004	0.808003	NA
2310057J18Rik	0.133712	-0.719368	2.96032	-0.243004	0.808003	NA
Gm11337	0.103146	-0.719368	2.96032	-0.243004	0.808003	NA
Gm15669	0.103146	-0.719368	2.96032	-0.243004	0.808003	NA
Gm22421	0.124077	-0.719368	2.96032	-0.243004	0.808003	NA
Gm22950	0.103146	-0.719368	2.96032	-0.243004	0.808003	NA
Gm31772	0.132018	-0.719368	2.96032	-0.243004	0.808003	NA
Gm33892	0.108883	-0.719368	2.96032	-0.243004	0.808003	NA
Gm34132	0.123962	-0.719368	2.96032	-0.243004	0.808003	NA
Gm53547	0.10582	-0.719368	2.96032	-0.243004	0.808003	NA
Or4k37	0.108517	-0.719368	2.96032	-0.243004	0.808003	NA
Or51f5	0.133284	-0.719368	2.96032	-0.243004	0.808003	NA
Or6b6	0.131101	-0.719368	2.96032	-0.243004	0.808003	NA
Or6c212	0.131101	-0.719368	2.96032	-0.243004	0.808003	NA
Tas2r107	0.103146	-0.719368	2.96032	-0.243004	0.808003	NA
Trav1	0.10582	-0.719368	2.96032	-0.243004	0.808003	NA
Ugt2a2	0.134229	-0.719368	2.96032	-0.243004	0.808003	NA
Clec2h	0.127361	-0.719368	2.96032	-0.243004	0.808003	NA
Gm24234	0.128554	-0.719368	2.96032	-0.243004	0.808003	NA
Gm25801	0.116528	-0.719368	2.96032	-0.243004	0.808003	NA
Gm39093	0.118613	-0.719368	2.96032	-0.243004	0.808003	NA
Gm43093	0.132267	-0.719368	2.96032	-0.243004	0.808003	NA
Gm46579	0.127313	-0.719368	2.96032	-0.243004	0.808003	NA
Or2ak5	0.131592	-0.719368	2.96032	-0.243004	0.808003	NA
Gm31892	0.112432	-0.719368	2.88456	-0.249386	0.803063	NA
Gm33204	0.114327	-0.719368	2.87518	-0.250199	0.802433	NA
Gm25875	0.115009	-0.719368	2.87185	-0.250489	0.802209	NA
Gm36026	0.11654	-0.719368	2.86447	-0.251134	0.80171	NA
Gm14812	0.120701	-0.719368	2.84504	-0.25285	0.800384	NA
Mir5120	0.123158	-0.719367	2.83467	-0.253774	0.79967	NA
Or2t48	0.122406	-0.719367	2.82913	-0.254272	0.799286	NA
Gm32973	0.123104	-0.719367	2.82601	-0.254552	0.799069	NA
Trav6d-4	0.126367	-0.719367	2.81994	-0.2551	0.798646	NA
Gm31492	0.127867	-0.719367	2.8053	-0.256432	0.797618	NA
Hoxc13	0.135263	-0.719367	2.7826	-0.258524	0.796003	NA
Gm39567	0.136637	-0.719367	2.76967	-0.259731	0.795071	NA
D14Ertd670e	0.12723	-0.719367	2.31908	-0.310195	0.756412	NA
Gm54247	0.128083	-0.719367	2.31646	-0.310547	0.756145	NA
Gm39034	0.12903	-0.719367	2.31357	-0.310934	0.755851	NA
Gm32754	0.128848	-0.719367	2.31412	-0.310859	0.755908	NA
Gm24043	0.173717	-0.719367	2.96032	-0.243003	0.808003	NA
Mir467g	0.174573	-0.719367	2.96032	-0.243003	0.808003	NA
Gm54026	0.195225	-0.719367	2.96032	-0.243003	0.808003	NA
Igkv5-43	0.189757	-0.719367	2.96032	-0.243003	0.808003	NA
Gm46962	0.189929	-0.719367	2.96032	-0.243003	0.808003	NA
Pate8	0.125737	-0.719367	1.95894	-0.367222	0.713453	NA
Gm53752	0.170848	-0.719367	2.71792	-0.264676	0.791259	NA
Igkv12-89	0.170741	-0.719367	2.70603	-0.265839	0.790364	NA
Gm33671	0.172465	-0.719367	2.70107	-0.266327	0.789987	NA
Gm36769	0.176934	-0.719367	2.68849	-0.267573	0.789028	NA
Gm35194	0.19415	-0.719367	2.65596	-0.27085	0.786506	NA
Gm53573	0.190469	-0.719367	2.65278	-0.271175	0.786256	NA
Gm12354	0.192622	-0.719367	2.6474	-0.271726	0.785833	NA
Sprr2a1	0.173264	-0.719367	2.25486	-0.319029	0.749704	NA
Sprr2a2	0.173264	-0.719367	2.25486	-0.319029	0.749704	NA
Gm22114	0.177317	-0.719367	2.24633	-0.320241	0.748786	NA
Gm32176	0.179869	-0.719367	2.24108	-0.32099	0.748218	NA
4932414N04Rik	0.176738	-0.719367	2.23563	-0.321773	0.747625	NA
Gm33675	0.176144	-0.719367	2.23687	-0.321595	0.747759	NA
Ces3a	0.180093	-0.719367	2.22871	-0.322773	0.746867	NA
Gm57563	0.179406	-0.719367	2.23011	-0.32257	0.747021	NA
Gm51586	0.182382	-0.719367	2.22407	-0.323446	0.746358	NA
Mir6957	0.181694	-0.719367	2.22545	-0.323245	0.74651	NA
Gm8883	0.183054	-0.719367	2.22272	-0.323642	0.746209	NA
Cypt1	0.184928	-0.719367	2.219	-0.324185	0.745798	NA
Bloodlinc	0.192859	-0.719367	2.20374	-0.32643	0.744099	NA
n-TQctg4	0.165314	-0.719367	1.91187	-0.376263	0.706722	NA
4930555G07Rik	0.174015	-0.719367	1.90666	-0.377291	0.705957	NA
Wfdc12	0.170843	-0.719367	1.90208	-0.378199	0.705282	NA
Gm38474	0.170643	-0.719367	1.90242	-0.378132	0.705333	NA
Gm11823	0.170472	-0.719367	1.90272	-0.378074	0.705376	NA
Gm24486	0.182099	-0.719367	1.8934	-0.379934	0.703994	NA
Gm30700	0.175195	-0.719367	1.89477	-0.37966	0.704198	NA
Gm30097	0.174711	-0.719367	1.89557	-0.379499	0.704318	NA
Mir451a	0.177501	-0.719367	1.63116	-0.441015	0.659202	NA
Mir451b	0.177501	-0.719367	1.63116	-0.441015	0.659202	NA
Gm52253	0.19082	-0.719367	1.61426	-0.445632	0.655863	NA
Epo	0.18146	-0.719367	1.41968	-0.50671	0.612358	NA
n-TNgtt10	0.235216	-0.719366	1.25219	-0.574489	0.565637	NA
n-TSgct2	0.247211	-0.719366	1.40048	-0.513657	0.607492	NA
Gm3213	0.24474	-0.719366	1.4023	-0.512989	0.607959	NA
Chil6	0.237093	-0.719366	1.40823	-0.51083	0.60947	NA
Gm32841	0.221869	-0.719366	1.61709	-0.444853	0.656426	NA
Gm33968	0.23131	-0.719366	1.61839	-0.444494	0.656685	NA
Gm54299	0.227813	-0.719366	1.62174	-0.443576	0.657349	NA
Gm40672	0.239333	-0.719366	1.62507	-0.442669	0.658005	NA
Gm20750	0.239099	-0.719366	1.62528	-0.442611	0.658047	NA
Gm38725	0.221693	-0.719366	1.62775	-0.441939	0.658533	NA
Gm36390	0.232276	-0.719366	1.6316	-0.440898	0.659287	NA
1700025H01Rik	0.216122	-0.719366	1.63339	-0.440413	0.659638	NA
Gm34623	0.238501	-0.719366	1.85351	-0.388109	0.697935	NA
Gm23280	0.236468	-0.719366	1.85582	-0.387627	0.698292	NA
Gm42247	0.237856	-0.719366	1.86372	-0.385985	0.699508	NA
Gm31254	0.238774	-0.719366	1.88006	-0.382629	0.701995	NA
Gm32291	0.224497	-0.719366	1.8826	-0.382113	0.702378	NA
Gm22519	0.217298	-0.719366	1.89149	-0.380318	0.703709	NA
Gm29825	0.215553	-0.719366	1.89369	-0.379875	0.704038	NA
Gm41517	0.224884	-0.719366	1.89618	-0.379376	0.704409	NA
C630028M04Rik	0.220541	-0.719366	1.90147	-0.378321	0.705192	NA
Snord116l17	0.233589	-0.719366	2.16957	-0.331572	0.740213	NA
Gm35632	0.246188	-0.719366	2.19048	-0.328406	0.742605	NA
1700034E13Rik	0.222231	-0.719366	2.19852	-0.327205	0.743513	NA
Spaca7	0.219894	-0.719366	2.21526	-0.324732	0.745384	NA
Gm15323	0.211754	-0.719366	2.21532	-0.324724	0.74539	NA
Nlrp9b	0.240856	-0.719366	2.61349	-0.275251	0.783123	NA
Cd209d	0.223543	-0.719366	2.61688	-0.274894	0.783397	NA
Gm38483	45.8107	-0.719348	0.297486	-2.41809	0.0156023	NA
Gm53741	0.955691	-0.719187	0.766735	-0.937986	0.348251	NA
Gm20769	0.32699	-0.718965	1.1688	-0.615129	0.538469	NA
Gm23223	2.48509	-0.718815	0.562552	-1.27778	0.201328	NA
Tnfrsf26	15.3542	-0.718794	0.424195	-1.69449	0.0901725	NA
Gm31227	3.00401	-0.71871	0.802707	-0.895359	0.370595	NA
Gm53361	0.632337	-0.718044	0.976973	-0.734969	0.462359	NA
Gm33114	2.45518	-0.71799	0.595105	-1.20649	0.227628	NA
D330025C20Rik	15.3534	-0.717941	0.37657	-1.90653	0.056582	NA
Tgm2	1309.55	-0.717929	0.321434	-2.23352	0.0255148	0.377149
Gm31069	0.547292	-0.717489	1.17323	-0.61155	0.540836	NA
Gm26641	3.48766	-0.717177	0.579362	-1.23787	0.215763	NA
Tgtp2	1871.72	-0.716906	0.334239	-2.14489	0.0319618	0.398368
Gm53450	0.445876	-0.716829	1.21708	-0.588974	0.555879	NA
Or2v2	9.42636	-0.716768	0.458277	-1.56405	0.117806	NA
Tgtp1	1248.43	-0.716173	0.366559	-1.95377	0.0507282	0.461046
Gm39459	0.340509	-0.71604	1.06445	-0.672687	0.501146	NA
Gm54217	5.6691	-0.715972	0.355468	-2.01417	0.043992	NA
Acsm2	0.28673	-0.715937	1.41064	-0.507527	0.611785	NA
n-TTagt1	0.285184	-0.715923	1.42279	-0.503183	0.614836	NA
Defb30	0.275505	-0.715899	1.44369	-0.495881	0.619978	NA
BC024386	1.23508	-0.715708	0.727383	-0.983949	0.325141	NA
Mir3971	4.38226	-0.715695	0.401657	-1.78186	0.0747724	NA
Gm35639	0.281288	-0.715573	1.86953	-0.382756	0.701901	NA
Gm14066	0.943882	-0.715497	0.841477	-0.850287	0.395166	NA
Usp18	899.228	-0.715377	0.318232	-2.24797	0.0245779	0.374043
Pik3c2g	6.19893	-0.715277	0.490086	-1.45949	0.144429	NA
Sostdc1	7.5711	-0.714465	0.465722	-1.5341	0.125004	NA
Ccl12	253.342	-0.713666	0.243229	-2.93414	0.00334477	0.230771
Pou4f1	3.67543	-0.71356	0.563456	-1.2664	0.20537	NA
Parp14	2876.51	-0.71354	0.290479	-2.45643	0.0140326	0.320225
1700022H01Rik	9.52631	-0.71296	0.25966	-2.74575	0.00603732	NA
Gm46732	10.189	-0.712798	0.327812	-2.17441	0.029674	NA
Pnp	608.428	-0.712749	0.246185	-2.89517	0.00378948	0.24418
Zic4	410.675	-0.712675	0.404284	-1.76281	0.0779325	0.518921
Gm41537	2.71749	-0.712526	0.507606	-1.4037	0.160409	NA
Gm2974	12.1991	-0.712026	0.198776	-3.58205	0.00034091	NA
Gm34346	3.47894	-0.711241	0.635307	-1.11952	0.262916	NA
Gm14617	1.25933	-0.7112	0.842237	-0.844418	0.398436	NA
Gm25525	0.267054	-0.710882	1.1456	-0.620531	0.534908	NA
Gm30589	0.265311	-0.710877	1.14644	-0.620074	0.535209	NA
Gm23144	1.45452	-0.710826	0.763395	-0.931138	0.351782	NA
Drgx	3.36949	-0.710807	0.587665	-1.20955	0.226453	NA
Mir6481	2.82603	-0.71049	0.440848	-1.61164	0.10704	NA
Or10aa1	2.17172	-0.710234	0.728069	-0.975504	0.329311	NA
Gm39772	0.442968	-0.710172	1.33806	-0.530747	0.595594	NA
A730032A03Rik	0.277896	-0.709564	1.44167	-0.492181	0.622591	NA
Gm24166	2.22316	-0.709308	0.540133	-1.31321	0.189112	NA
Mir194-2	0.28212	-0.709129	1.60995	-0.440466	0.6596	NA
Gm4668	0.766951	-0.709126	1.00136	-0.708164	0.478843	NA
Gm36159	1.58797	-0.708817	0.657069	-1.07876	0.280697	NA
Gm40452	0.380614	-0.708428	1.89057	-0.374717	0.707871	NA
Zfp1004	1.06323	-0.708281	0.80954	-0.874918	0.381619	NA
Gm40002	1.60678	-0.70826	0.696905	-1.01629	0.309489	NA
Gm45992	1.5333	-0.708002	0.574857	-1.23161	0.218094	NA
Slpi	12.5898	-0.70733	0.418173	-1.69148	0.0907458	NA
Gm39230	2.85777	-0.706471	0.493584	-1.43131	0.152342	NA
Fpr2	26.3033	-0.706205	0.372359	-1.89657	0.0578848	NA
Vmo1	0.751193	-0.705937	0.871509	-0.810017	0.417931	NA
Gm38727	0.320315	-0.705866	1.89282	-0.372917	0.70921	NA
Gm36043	295.055	-0.705635	0.349967	-2.01629	0.0437695	0.442145
Il23a	4.80498	-0.705615	0.43725	-1.61376	0.10658	NA
Gm31267	0.558834	-0.70552	1.24832	-0.565174	0.571955	NA
F13a1	85.4054	-0.705312	0.323964	-2.17713	0.0294708	0.390425
Gm52117	40.8905	-0.705216	0.239419	-2.94553	0.003224	NA
Slamf9	83.6254	-0.704165	0.291116	-2.41885	0.0155697	0.326489
Cacna2d2	2040.1	-0.703895	0.36709	-1.9175	0.0551746	0.468507
4930589L23Rik	2.07384	-0.703747	0.523597	-1.34406	0.178929	NA
Gm35110	3.48096	-0.703598	0.453402	-1.55182	0.120706	NA
Gm40121	6.04522	-0.70305	0.328541	-2.13991	0.0323619	NA
Gm26354	0.272437	-0.702307	2.17822	-0.322422	0.747133	NA
Agxt2	0.627605	-0.702192	1.31417	-0.534323	0.593118	NA
Brs3	0.746358	-0.701937	1.09591	-0.640507	0.521843	NA
Epcam	10.0394	-0.701887	0.457595	-1.53386	0.125064	NA
Gm12863	0.442525	-0.701666	1.1297	-0.62111	0.534527	NA
Slfn8	933.423	-0.701555	0.317941	-2.20655	0.0273452	0.381446
Gm44851	10.9365	-0.701274	0.407699	-1.72008	0.0854181	NA
Gm25944	0.452666	-0.700793	1.35014	-0.519052	0.603724	NA
Gm39955	7.63009	-0.700219	0.343361	-2.03931	0.0414192	NA
Hp	25.8803	-0.700046	0.358114	-1.95482	0.0506049	NA
Gm10845	7.20126	-0.699481	0.426701	-1.63928	0.101156	NA
Sirpb1b	53.7815	-0.69928	0.392103	-1.78341	0.0745198	NA
Gm41934	0.266187	-0.699241	1.44982	-0.482296	0.629596	NA
Gm9640	5.73576	-0.699199	0.372179	-1.87866	0.0602908	NA
Trim63	0.626913	-0.699168	0.892069	-0.78376	0.433181	NA
Gm28497	4.27356	-0.699088	0.382304	-1.82862	0.067457	NA
Gm26752	1.65486	-0.699039	0.502344	-1.39155	0.164057	NA
Gm25626	0.441681	-0.698672	1.69219	-0.41288	0.679694	NA
Gm51992	0.438038	-0.698584	0.931786	-0.749726	0.45342	NA
Zic2	762.235	-0.698212	0.356886	-1.9564	0.0504177	0.459879
Gm12426	23.0939	-0.698158	0.399575	-1.74725	0.0805935	NA
Helz2	1923.14	-0.698031	0.329633	-2.1176	0.0342086	0.403411
Ifna9	0.274567	-0.697697	1.87143	-0.372814	0.709287	NA
Gm51490	0.698479	-0.697536	0.944803	-0.738287	0.46034	NA
n-TKctt25	0.501708	-0.69692	0.979351	-0.711613	0.476704	NA
Gm15509	2.79714	-0.696672	0.437913	-1.59089	0.111634	NA
Or12d12	1.24248	-0.69659	0.64147	-1.08593	0.277511	NA
Pira1	24.8037	-0.696535	0.371485	-1.875	0.0607924	NA
Myf6	0.707976	-0.696318	1.07102	-0.650145	0.515598	NA
Gm51442	1.51611	-0.695366	0.675204	-1.02986	0.303075	NA
9130204K15Rik	3.02491	-0.694807	0.555925	-1.24982	0.211365	NA
Hsh2d	24.1628	-0.694734	0.406562	-1.7088	0.0874872	NA
Edaradd	22.287	-0.694611	0.294805	-2.35617	0.0184645	NA
D930003E18Rik	0.495188	-0.6946	0.980087	-0.708712	0.478503	NA
Dmrta1	5.42872	-0.694422	0.355158	-1.95525	0.0505538	NA
2610028E06Rik	10.5408	-0.694263	0.400591	-1.7331	0.0830783	NA
n-TPtgg8	0.269129	-0.694002	1.64918	-0.420816	0.673889	NA
Igbp1b	5.40258	-0.693606	0.360135	-1.92596	0.0541093	NA
Irf1	1766.71	-0.693494	0.277729	-2.49702	0.0125241	0.315827
1700110I01Rik	2.14508	-0.693367	0.552875	-1.25411	0.209802	NA
Tuba3a	4.24504	-0.693142	0.599485	-1.15623	0.247588	NA
Lcn2	238.809	-0.692725	0.342869	-2.02038	0.0433442	0.440022
Gm40669	5.02614	-0.692712	0.416759	-1.66214	0.0964844	NA
Igkv3-6	0.6215	-0.692282	0.725189	-0.954622	0.339769	NA
Sox3	37.5462	-0.692265	0.26883	-2.57511	0.010021	NA
Gm34148	85.8026	-0.692159	0.320817	-2.15748	0.0309679	0.39567
Muc20	0.847719	-0.692028	1.09732	-0.630653	0.528268	NA
Gm39244	49.1915	-0.691798	0.435109	-1.58994	0.111848	NA
Ccdc192	2.66526	-0.691738	0.525336	-1.31675	0.187921	NA
Gm35471	2.42019	-0.691689	0.463623	-1.49192	0.135719	NA
Gm53665	0.502611	-0.691286	1.07263	-0.644476	0.519267	NA
LOC677525	3.31765	-0.691231	0.430322	-1.60631	0.108206	NA
Sell	225.848	-0.690335	0.474487	-1.45491	0.145695	0.629794
Setdb2	96.7085	-0.690314	0.232072	-2.97457	0.00293402	0.224609
Gm40096	2.18508	-0.690215	0.580642	-1.18871	0.234554	NA
Sun3	6.44488	-0.69015	0.31877	-2.16504	0.0303849	NA
Pilrb1	8.25121	-0.690112	0.410469	-1.68128	0.0927094	NA
Cyp2a5	2.42272	-0.689925	0.757479	-0.910818	0.362391	NA
Tigd4	4.33671	-0.68946	0.44329	-1.55533	0.119869	NA
Gm31202	0.252489	-0.689234	1.91235	-0.360411	0.71854	NA
Parp10	667.181	-0.688917	0.267417	-2.57619	0.00998963	0.298968
Best3	9.25219	-0.688787	0.353689	-1.94744	0.0514824	NA
Gm46143	1.46626	-0.688713	0.976814	-0.70506	0.480773	NA
4930518J21Rik	0.381255	-0.688526	1.06334	-0.647513	0.5173	NA
Gm42333	3.29638	-0.688355	0.624968	-1.10142	0.270713	NA
Gm25518	2.66145	-0.687803	0.580781	-1.18427	0.236305	NA
Gm33905	1.3277	-0.687765	0.739875	-0.929569	0.352594	NA
Slc28a3	2.48445	-0.687585	0.678199	-1.01384	0.310659	NA
Gm34282	0.655206	-0.687095	0.981509	-0.700039	0.483903	NA
Slc51b	1.25209	-0.686926	0.520268	-1.32033	0.186725	NA
n-TKctt15	2.61228	-0.686826	0.500823	-1.3714	0.170251	NA
Cyp2a12	0.381641	-0.686708	2.18151	-0.314785	0.752925	NA
Scimp	49.8471	-0.686673	0.344768	-1.9917	0.0464041	NA
Gm41506	0.71501	-0.686449	0.987748	-0.694964	0.487078	NA
Mir7676-2	11.4636	-0.686441	0.409172	-1.67763	0.0934186	NA
Gm34071	1.1134	-0.686257	1.0139	-0.676846	0.498504	NA
Ltb4r1	9.48821	-0.686063	0.353367	-1.9415	0.0521973	NA
Gm30402	1.16149	-0.685647	0.676668	-1.01327	0.310932	NA
Hmx3	0.784088	-0.685228	0.827138	-0.828433	0.407425	NA
Styk1	37.22	-0.684887	0.338762	-2.02174	0.0432034	NA
Lmod2	1.36772	-0.684855	0.547424	-1.25105	0.210916	NA
n-TTtgt1	0.316288	-0.684622	1.06725	-0.64148	0.521211	NA
Cbr2	7.06053	-0.684617	0.566167	-1.20921	0.226581	NA
LOC133624656	117.953	-0.684323	0.340945	-2.00714	0.0447353	0.446581
Gm32894	1.09885	-0.683895	0.667796	-1.02411	0.305785	NA
Gm53321	1.62957	-0.683401	0.636046	-1.07445	0.28262	NA
Gm53594	0.327227	-0.683345	1.29031	-0.529599	0.59639	NA
Ido1	12.6537	-0.682645	0.460779	-1.4815	0.138473	NA
Tnfrsf1b	642.533	-0.68244	0.289668	-2.35594	0.0184761	0.344959
Socs3	654.564	-0.682206	0.335992	-2.03042	0.0423139	0.437442
Csprs	1.76752	-0.682159	0.921053	-0.74063	0.458918	NA
Batf2	215.402	-0.682029	0.359609	-1.89659	0.0578825	0.472873
Cxcl10	2000.47	-0.681868	0.364326	-1.87159	0.0612639	0.480236
Dach2	24.4634	-0.681376	0.261573	-2.60492	0.0091895	NA
Gm29916	4.35519	-0.680756	0.389803	-1.74641	0.0807401	NA
Plac8	301.036	-0.680069	0.41822	-1.6261	0.103928	0.562215
Fgf6	0.31131	-0.679221	1.16897	-0.581043	0.561211	NA
Gm53756	2.93751	-0.679089	0.450824	-1.50633	0.131983	NA
Apol9b	69.7433	-0.678806	0.311747	-2.17742	0.0294489	0.390425
Gm19510	2.38333	-0.678716	0.61353	-1.10625	0.268619	NA
n-TVaac8	0.439735	-0.678704	1.01528	-0.668493	0.503819	NA
Cxcl5	158.86	-0.67851	0.436727	-1.55363	0.120274	0.59048
Gm45805	0.740148	-0.678463	0.934856	-0.725741	0.467998	NA
Gm33696	5.72582	-0.678036	0.416788	-1.62681	0.103777	NA
Gm24536	0.430333	-0.6777	1.69161	-0.400624	0.688697	NA
Gm40281	3.33494	-0.677418	0.583445	-1.16107	0.245615	NA
Gm29418	0.81185	-0.676977	0.790313	-0.856593	0.39167	NA
Gm30471	0.49996	-0.676812	1.14521	-0.590992	0.554526	NA
Gm12409	1.10165	-0.676708	0.586687	-1.15344	0.24873	NA
Gm53941	0.380276	-0.67612	1.46798	-0.460579	0.645101	NA
Gm25402	0.430606	-0.676096	1.51594	-0.445991	0.655604	NA
Gm12100	4.68116	-0.676001	0.417496	-1.61918	0.105408	NA
Gm39091	0.677994	-0.675736	0.806291	-0.83808	0.401986	NA
Samd9l	976.281	-0.675375	0.274395	-2.46132	0.0138426	0.318889
Dhx58	432.128	-0.674835	0.279379	-2.41549	0.0157142	0.326489
BE692007	124.518	-0.674701	0.34935	-1.9313	0.0534454	0.465735
Cybb	751.403	-0.67469	0.340191	-1.98327	0.0473378	0.452427
Klri2	17.901	-0.674485	0.439455	-1.53482	0.124828	NA
Gm40650	2.31461	-0.673715	0.420576	-1.60189	0.109181	NA
Sirpb1a	21.4737	-0.673479	0.406867	-1.65528	0.0978679	NA
Gm20234	57.5821	-0.673281	0.335611	-2.00613	0.044842	NA
Gm53240	0.554167	-0.673095	1.4056	-0.478867	0.632033	NA
n-TEctc7	3.35509	-0.672837	0.571012	-1.17832	0.238668	NA
Gm52504	40.2611	-0.672793	0.671513	-1.00191	0.316389	NA
Myog	0.832855	-0.672492	0.94441	-0.712076	0.476418	NA
n-TCgca39	0.374359	-0.672296	1.48115	-0.453901	0.6499	NA
Tagln2	258.644	-0.672091	0.247483	-2.71571	0.00661339	0.274626
Gm33817	0.677837	-0.671894	0.821538	-0.81785	0.413443	NA
Isg15	1518.69	-0.671078	0.253845	-2.64366	0.0082016	0.288354
Gm7969	0.428838	-0.670564	1.02024	-0.657263	0.511012	NA
Gm36740	0.665492	-0.669938	1.3078	-0.512264	0.608466	NA
Gm31639	2.38816	-0.6695	0.468621	-1.42866	0.153103	NA
H2-M2	2.65798	-0.669412	0.709585	-0.943384	0.345484	NA
Pirb	377.924	-0.669156	0.364065	-1.83801	0.0660603	0.497326
4732465J04Rik	0.318866	-0.668948	1.29856	-0.515146	0.606451	NA
Gm33199	1.99749	-0.66893	0.585373	-1.14274	0.253146	NA
Gm54177	1.86609	-0.668837	0.722379	-0.925882	0.354508	NA
Vmn1r4	2.52676	-0.668753	0.738375	-0.905709	0.36509	NA
Cyp17a1	3.85457	-0.668332	0.379395	-1.76157	0.0781415	NA
Pjvk	0.893586	-0.667503	0.913648	-0.730591	0.465029	NA
Gm29686	0.829778	-0.66723	0.892947	-0.747223	0.454929	NA
Mir5710	1.16608	-0.667226	0.608046	-1.09733	0.272498	NA
Sncg	39.5997	-0.666978	0.326407	-2.0434	0.0410134	NA
Gm39650	1.04145	-0.666607	0.715994	-0.931023	0.351842	NA
Fcgr4	365.909	-0.666129	0.345857	-1.92603	0.0541009	0.467352
Mir669e	0.88457	-0.665912	0.723605	-0.920269	0.357432	NA
Igtp	4118.35	-0.665603	0.340061	-1.95731	0.0503115	0.45982
Gvin-ps4	179.914	-0.665577	0.295356	-2.25347	0.0242296	0.372412
Gm24016	2.6396	-0.664777	0.375078	-1.77237	0.0763328	NA
Gm25405	16.1507	-0.663694	0.352575	-1.88242	0.0597791	NA
Ankar	0.605922	-0.663325	1.30072	-0.509968	0.610074	NA
Lrrc74a	1.92257	-0.663313	0.556289	-1.19239	0.233108	NA
Gm5532	4.67184	-0.662925	0.374046	-1.77231	0.0763435	NA
Htr7	155.398	-0.662718	0.248596	-2.66584	0.00767958	0.28284
B020018J22Rik	6.12547	-0.662437	0.321397	-2.06112	0.0392916	NA
Nlrc5	3439.71	-0.661973	0.274864	-2.40837	0.0160241	0.329085
Pik3ap1	1183.09	-0.661902	0.272281	-2.43096	0.015059	0.323749
Gm36430	17.9205	-0.661642	0.34002	-1.9459	0.0516673	NA
Gm13571	12.0221	-0.661528	0.278957	-2.37143	0.0177193	NA
Gm35458	0.496723	-0.661408	1.25824	-0.52566	0.599124	NA
Spaca4	0.37648	-0.661325	1.08575	-0.609093	0.542463	NA
4930417O13Rik	4.58083	-0.661244	0.470635	-1.405	0.16002	NA
Akr1c14	21.8239	-0.66119	0.259053	-2.55233	0.0107004	NA
2310001H17Rik	23.9931	-0.661065	0.27738	-2.38325	0.0171606	NA
Serpina3b	17.6275	-0.660163	0.323506	-2.04065	0.0412854	NA
Iigp1	3207.84	-0.659284	0.334149	-1.97303	0.0484927	0.455748
n-TYgta1	8.1612	-0.658946	0.222308	-2.96411	0.00303558	NA
Tnmd	3.18571	-0.658865	0.455625	-1.44607	0.148158	NA
Gm14991	0.558786	-0.658547	0.928198	-0.709489	0.478021	NA
Rnf212	0.434265	-0.658304	1.20812	-0.544898	0.585824	NA
4930545H06Rik	0.623979	-0.658172	0.979571	-0.671898	0.501649	NA
Gm32173	1.33982	-0.658148	0.682031	-0.964983	0.334554	NA
Gm40034	0.882954	-0.657923	0.666793	-0.986697	0.323791	NA
0610025J13Rik	2.70181	-0.657725	0.482433	-1.36335	0.172773	NA
Snord22	1.48893	-0.657395	0.494352	-1.32981	0.18358	NA
Nme8	0.857957	-0.657377	1.00267	-0.655628	0.512063	NA
Gm30153	0.435021	-0.657207	1.21189	-0.542299	0.587613	NA
Gm34058	1.21446	-0.65714	0.631582	-1.04047	0.298123	NA
Gm25526	5.36416	-0.656083	0.388927	-1.68691	0.0916215	NA
Vax1	57.7522	-0.655988	0.388661	-1.68782	0.0914462	NA
Gm14199	28.3308	-0.655664	0.272419	-2.40682	0.016092	NA
Gm41194	0.739281	-0.655466	0.740597	-0.885052	0.376129	NA
Gm38979	1.11838	-0.655181	0.872829	-0.750641	0.452869	NA
[truncated: 40,321 more rows]
