# Supplementary material for: Derepression of transposable elements in the mouse prefrontal cortex disrupts social behavior
Source: Proc Natl Acad Sci U S A. 2025 Dec 17;122(51):e2510663122. doi: 10.1073/pnas.2510663122 (PMC12745702; doi:10.1073/pnas.2510663122)
Supplement: Supplementary file 5 — Dataset S04 (XLSX) [file pnas.2510663122.sd04.xlsx]

## Sheet: DatasetS4_DETE_proximal_genes
readID	chr1	pos1	chr2	pos2	strand1	strand2	ProximalGenes
TCGCATTGTCTTACTA	chr1	8648406	chr1	10588092	+	+	Cpa6
GTATGTTCAAGGTGCA	chr1	58585088	chr1	58585146	+	-	Ndufb3
TTATGACCAGTCTATG	chr1	135277087	chr1	135282095	+	+	Timm17a
AGGGCTACATATTGAC	chr1	152629514	chr1	152629555	-	+	Rgl1
ACTTATGAGTTTGTCT	chr1	168039274	chr1	156088302	-	-	Fam163a
GCTAAGCGTTTAAAGC	chr1	168028273	chr1	169659046	-	+	Rgs5
GCTAAGCGTTTAAAGC	chr1	171354024	chr1	171355097	+	-	Pfdn2
TTGGGCGGTTCCTGAT	chr1	172208958	chr1	171557044	-	-	Cd244a
AATCAGGAGAGGCTAA	chr1	180496068	chr1	180711229	-	+	Acbd3
AGTGTTTCAATACTGT	chr2	181918158	chr1	58613908	-	+	Ndufb3
GCTAAGCGTTTAAAGC	chr1	131288654	chr2	73132909	-	+	Ola1
AATCAGGAGAGGCTAA	chr1	33910374	chr4	46019973	-	+	Tdrd7
ATGAAGTAGACAGGCG	chr1	21291178	chr5	136982783	+	-	Fis1,Plod3,Znhit1
GTATGTTCAAGGTGCA	chr1	34202384	chr5	136982783	-	-	Fis1,Plod3,Znhit1
AGGGCTACATATTGAC	chr1	34210171	chr5	136982825	+	-	Fis1,Plod3,Znhit1
TGACCAAGTATTGAGT	chr1	36939210	chr5	136982783	+	+	Fis1,Plod3,Znhit1
AGGGCTACATATTGAC	chr1	36942223	chr5	136982823	-	-	Fis1,Plod3,Znhit1
AGCGGATAGTGTTGCG	chr1	46253914	chr5	136982825	-	-	Fis1,Plod3,Znhit1
TCGCATTGTCTTACTA	chr1	51318202	chr5	136982823	+	-	Fis1,Plod3,Znhit1
TTTAACCTCGGGATTT	chr1	62621742	chr5	136982824	-	-	Fis1,Plod3,Znhit1
TTATGACCAGTCTATG	chr1	69507891	chr5	136982825	-	-	Fis1,Plod3,Znhit1
CGCTTAACACTAGGTC	chr1	88474345	chr5	136982825	-	-	Fis1,Plod3,Znhit1
CTAATTGAGTGACCTG	chr1	93233169	chr5	136982825	+	-	Fis1,Plod3,Znhit1
AGGGCTACATATTGAC	chr1	96909451	chr5	136982825	-	-	Fis1,Plod3,Znhit1
AGGGCTACATATTGAC	chr1	98048152	chr5	136982783	-	-	Fis1,Plod3,Znhit1
TCGCATTGTCTTACTA	chr1	99956216	chr5	140736717	-	-	Amz1
TTGGGCGGTTCCTGAT	chr1	104911246	chr5	136982783	-	+	Fis1,Plod3,Znhit1
GCTAAGCGTTTAAAGC	chr1	107950553	chr5	136982823	-	-	Fis1,Plod3,Znhit1
AGGGCTACATATTGAC	chr1	116208403	chr5	136982825	-	-	Fis1,Plod3,Znhit1
AGGGCTACATATTGAC	chr1	116214024	chr5	136982825	+	-	Fis1,Plod3,Znhit1
AAACGGATCTTGCAGG	chr1	116477539	chr5	136982783	-	+	Fis1,Plod3,Znhit1
AGGGCTACATATTGAC	chr1	132718233	chr5	136982825	-	-	Fis1,Plod3,Znhit1
AGGGCTACATATTGAC	chr1	139373494	chr5	136982825	+	-	Fis1,Plod3,Znhit1
GAAAGCCAGCCGGTAC	chr1	153861065	chr5	136982823	-	-	Fis1,Plod3,Znhit1
CGATTGAGTTAAATGC	chr1	155079494	chr5	136982825	-	-	Fis1,Plod3,Znhit1
CGATTGAGTTAAATGC	chr1	155081385	chr5	136982823	-	-	Fis1,Plod3,Znhit1
CCGCACACATAGCTGC	chr1	165287008	chr5	136982780	-	+	Fis1,Plod3,Znhit1
GCTAAGCGTTTAAAGC	chr1	171280707	chr5	136982827	-	-	Fis1,Plod3,Znhit1
CGCTTAACACTAGGTC	chr1	179425118	chr5	136982825	-	-	Fis1,Plod3,Znhit1
ACGCCACAGACTAAGG	chr1	180433448	chr5	136982823	-	-	Fis1,Plod3,Znhit1
AAGACAAGTCAAGACC	chr6	53999773	chr1	10586624	-	-	Cpa6
AAGACAAGTCAAGACC	chr6	53999701	chr1	10586844	-	-	Cpa6
TTATGACCAGTCTATG	chr1	36904184	chr7	30534308	-	-	Proser3
AGGGCTACATATTGAC	chr1	115784420	chr11	118388478	-	-	Lgals3bp
GGAAGCTAGCAAGACA	chr13	36590066	chr1	155122102	+	+	Mr1
AAACGGATCTTGCAGG	chr1	25261108	chr15	81425661	-	-	Gm17025
ACTTATGAGTTTGTCT	chr15	99361082	chr1	165208270	-	+	Tiprl
ACTTATGAGTTTGTCT	chr15	99360972	chr1	165208783	-	+	Tiprl
TTGGGCGGTTCCTGAT	chr15	99324292	chr1	176179290	+	+	Pld5
TTATGACCAGTCTATG	chr1	61597994	chr17	25784969	+	+	Haghl
AAGACAAGTCAAGACC	chr17	61326367	chr1	175953174	-	-	Pld5
AAGACAAGTCAAGACC	chr17	61326334	chr1	175953501	-	-	Pld5
TCGCATTGTCTTACTA	chr2	26443022	chr2	181381049	-	+	Zgpat
AATTGCTCATCACTTC	chr2	125564351	chr2	36121310	+	+	Mrrf
TCGCATTGTCTTACTA	chr2	50297043	chr2	50298249	-	-	Mmadhc
TCGCATTGTCTTACTA	chr2	72455937	chr2	73146914	+	+	Ola1
TCGCATTGTCTTACTA	chr2	122122635	chr2	73118546	-	-	Ola1
TCGCATTGTCTTACTA	chr2	122122600	chr2	73118773	-	-	Ola1
GCTAAGCGTTTAAAGC	chr2	75709281	chr2	75649657	+	-	Hnrnpa3
CCGCACACATAGCTGC	chr2	91249746	chr2	157146475	+	+	Rbl1,Samhd1
CCGCACACATAGCTGC	chr2	91249859	chr2	157146475	+	+	Rbl1,Samhd1
TCGCATTGTCTTACTA	chr2	91708109	chr2	91763982	+	-	Ambra1
ACTTATGAGTTTGTCT	chr2	144728808	chr2	122313903	+	-	Duox1
AATTGCTCATCACTTC	chr2	130334247	chr2	130285992	-	+	Nop56
GTATGTTCAAGGTGCA	chr2	130921001	chr2	130922804	+	-	A730017L22Rik
TTATGACCAGTCTATG	chr2	130988281	chr2	131182102	-	+	Cdc25b
TCGCATTGTCTTACTA	chr2	158210124	chr2	158242028	+	-	D630003M21Rik
GCTAAGCGTTTAAAGC	chr2	174841873	chr2	174448303	-	-	Prelid3b
AGTGTTTCAATACTGT	chr2	5211559	chr3	130621126	-	+	Etnppl
AAACGGATCTTGCAGG	chr3	19124491	chr2	75670764	-	+	Hnrnpa3
GCTAAGCGTTTAAAGC	chr2	5394575	chr5	136982823	+	-	Fis1,Plod3,Znhit1
AGGGCTACATATTGAC	chr2	12133094	chr5	136982823	+	-	Fis1,Plod3,Znhit1
TTATGACCAGTCTATG	chr2	14465523	chr5	136982825	-	-	Fis1,Plod3,Znhit1
ATGTTTGAGCCTCTGT	chr2	14824047	chr5	136982824	+	-	Fis1,Plod3,Znhit1
AGGGCTACATATTGAC	chr2	65330978	chr5	136982823	+	-	Fis1,Plod3,Znhit1
CCAGACTCAGGGAGGA	chr2	66386879	chr5	136982783	-	+	Fis1,Plod3,Znhit1
CGCTTAACACTAGGTC	chr2	66411604	chr5	136982825	+	-	Fis1,Plod3,Znhit1
ACGCCACAGACTAAGG	chr5	66903178	chr2	73182242	-	+	Ola1
CCAGACTCAGGGAGGA	chr2	84939890	chr5	136982825	+	-	Fis1,Plod3,Znhit1
GAAAGCCAGCCGGTAC	chr2	91677293	chr5	136982783	-	-	Fis1,Plod3,Znhit1
AAACGGATCTTGCAGG	chr2	120809747	chr5	136982825	+	-	Fis1,Plod3,Znhit1
CCGCACACATAGCTGC	chr2	126932865	chr5	136982824	+	-	Fis1,Plod3,Znhit1
AATCAGGAGAGGCTAA	chr2	142031082	chr5	136982783	-	-	Fis1,Plod3,Znhit1
CCAGACTCAGGGAGGA	chr2	145758257	chr5	136982825	+	-	Fis1,Plod3,Znhit1
TGACCAAGTATTGAGT	chr5	131161477	chr2	145882527	-	+	Naa20
TTTAACCTCGGGATTT	chr2	162641319	chr5	136982824	+	-	Fis1,Plod3,Znhit1
AATCAGGAGAGGCTAA	chr2	167859890	chr8	13123418	-	-	Cul4a
GGAAGCTAGCAAGACA	chr2	49647858	chr9	50988108	+	+	Sik2
GCTAAGCGTTTAAAGC	chr9	6208057	chr2	118011416	+	-	Gm13986
TTGGGCGGTTCCTGAT	chr2	165916242	chr10	81175631	+	+	Eef2,Pias4
AGGGCTACATATTGAC	chr11	22607402	chr2	51981755	-	+	Nmi
AAACGGATCTTGCAGG	chr2	105774275	chr11	106739593	-	+	Pecam1
GAACCGCTCTTAGTCT	chr12	99936285	chr2	26886391	+	+	Med22
GAAAGCCAGCCGGTAC	chr2	96722291	chr12	87085245	+	-	Ngb
GAAAGCCAGCCGGTAC	chr2	96722398	chr12	87085287	+	-	Ngb
CGATTGAGTTAAATGC	chr2	12147254	chr13	53516801	-	+	Gm34022
CGATTGAGTTAAATGC	chr2	112806348	chr14	40881204	-	-	Sh2d4b
CGATTGAGTTAAATGC	chr2	11382592	chr15	80675611	-	-	Fam83f
AGGGCTACATATTGAC	chr2	67503462	chr15	75922700	+	-	Eef1d
TCGCATTGTCTTACTA	chr16	67255004	chr2	118026948	+	+	Gm13986
AGTGTTTCAATACTGT	chr16	30690915	chr2	130283983	-	+	Nop56
AGCGGATAGTGTTGCG	chr2	70782029	chr17	35056804	+	+	Mpig6b
AGGGCTACATATTGAC	chr17	74326202	chr2	84799173	-	+	Ube2l6
TTATGACCAGTCTATG	chr2	115004020	chr17	24434391	-	+	Dnase1l2
AAACGGATCTTGCAGG	chr2	69008452	chr19	22989964	-	+	C330002G04Rik
GCTAAGCGTTTAAAGC	chr3	59075956	chr3	59266529	-	+	P2ry12
GCGATTAGTCATGCCC	chr3	103789570	chr3	105942736	-	-	Atp5pb,I830077J02Rik
GCTAAGCGTTTAAAGC	chr3	135412182	chr3	135413458	+	-	Cisd2
TCGCATTGTCTTACTA	chr3	157950341	chr3	142537362	-	+	Gbp7
CGATTGAGTTAAATGC	chr3	154033955	chr3	154035776	+	+	Slc44a5
CCAGACTCAGGGAGGA	chr3	159132746	chr3	159133933	-	+	Gm20752
ACGCCACAGACTAAGG	chr3	159144845	chr3	159146445	+	+	Gm20752
GTACTAATCCGCACAA	chr3	10392521	chr5	136982823	+	-	Fis1,Plod3,Znhit1
GCTAAGCGTTTAAAGC	chr3	21509563	chr5	136982823	-	-	Fis1,Plod3,Znhit1
GGAAGCTAGCAAGACA	chr3	23844550	chr5	64476665	+	+	C030018K13Rik
GCTAAGCGTTTAAAGC	chr3	51311827	chr5	136982825	+	-	Fis1,Plod3,Znhit1
TCGCATTGTCTTACTA	chr3	59060520	chr5	136982825	-	-	Fis1,Plod3,Znhit1
TCGCATTGTCTTACTA	chr3	73199056	chr5	136982783	-	-	Fis1,Plod3,Znhit1
ATGTTTGAGCCTCTGT	chr3	79544925	chr5	136982825	-	-	Fis1,Plod3,Znhit1
AGGGCTACATATTGAC	chr3	104077830	chr5	136982783	-	-	Fis1,Plod3,Znhit1
AGGGCTACATATTGAC	chr3	107288616	chr5	136982825	-	-	Fis1,Plod3,Znhit1
TGACCAAGTATTGAGT	chr3	131267879	chr5	136982780	+	+	Fis1,Plod3,Znhit1
CGATTGAGTTAAATGC	chr3	153601564	chr5	136982823	+	-	Fis1,Plod3,Znhit1
AGGGCTACATATTGAC	chr3	157594012	chr5	136982823	+	-	Fis1,Plod3,Znhit1
GAACCGCTCTTAGTCT	chr3	157603080	chr5	136982825	+	-	Fis1,Plod3,Znhit1
GTACTAATCCGCACAA	chr6	29165435	chr3	114200717	+	-	Col11a1
AGGGCTACATATTGAC	chr7	121570177	chr3	129345379	+	+	Enpep
GCTAAGCGTTTAAAGC	chr3	45324344	chr10	44027242	-	+	Crybg1
ACTTATGAGTTTGTCT	chr10	95826070	chr3	64863432	-	-	Vmn2r7
TCGCATTGTCTTACTA	chr3	116812993	chr11	94572886	-	-	Chad
AGGGCTACATATTGAC	chr3	125653484	chr11	33985850	-	+	Kcnip1
AGGGCTACATATTGAC	chr3	125653514	chr11	33985736	-	+	Kcnip1
AAACGGATCTTGCAGG	chr3	157577642	chr11	30442924	+	+	4930505A04Rik
AGGGCTACATATTGAC	chr3	101829635	chr12	80673379	+	-	Plekhd1,Plekhd1os
TGACCAAGTATTGAGT	chr14	62733188	chr3	108570985	+	+	Scarna2
GAACCGCTCTTAGTCT	chr3	109941361	chr15	83463320	-	-	Pacsin2
ATGAAGTAGACAGGCG	chr16	34424147	chr3	18065940	-	-	Cyp7b1
TTGGGCGGTTCCTGAT	chr16	57912867	chr3	54186126	+	+	Trpc4
GTATTGATCAGAAACG	chr17	52853729	chr3	133194453	-	-	Arhgef38
CCAGACTCAGGGAGGA	chr17	85800217	chr3	154023013	+	+	Slc44a5
TGACCAAGTATTGAGT	chr19	4509039	chr3	54204628	+	+	Trpc4
TCGCATTGTCTTACTA	chr4	48054150	chr4	48056791	-	-	Nr4a3
CCAGACTCAGGGAGGA	chr4	132132708	chr4	132179932	-	+	Ythdf2
ACGCCACAGACTAAGG	chr4	150900625	chr4	150906346	-	+	Park7
AATTGCTCATCACTTC	chr4	14959723	chr5	136982823	+	-	Fis1,Plod3,Znhit1
AGGGCTACATATTGAC	chr4	24631288	chr5	136982823	+	-	Fis1,Plod3,Znhit1
AGGGCTACATATTGAC	chr4	48085483	chr5	24919687	+	-	Prkag2os1
CCCGCAACATCCCGCT	chr4	59801339	chr5	136982825	+	-	Fis1,Plod3,Znhit1
CTAATTGAGTGACCTG	chr4	99064249	chr5	136982825	-	-	Fis1,Plod3,Znhit1
CTAATTGAGTGACCTG	chr4	99064418	chr5	136982783	-	-	Fis1,Plod3,Znhit1
AGGGCTACATATTGAC	chr4	102301902	chr5	136982825	-	-	Fis1,Plod3,Znhit1
TCGCATTGTCTTACTA	chr4	107982160	chr5	136982824	-	-	Fis1,Plod3,Znhit1
GGAAGCTAGCAAGACA	chr4	107999597	chr5	136982825	-	-	Fis1,Plod3,Znhit1
AGGGCTACATATTGAC	chr4	109122615	chr5	136982824	-	-	Fis1,Plod3,Znhit1
CCAGACTCAGGGAGGA	chr4	116686643	chr5	136982825	+	-	Fis1,Plod3,Znhit1
GAGAAACGTTGCTGGG	chr4	120424108	chr5	136982825	-	-	Fis1,Plod3,Znhit1
TCGCATTGTCTTACTA	chr4	131876576	chr5	136982783	-	+	Fis1,Plod3,Znhit1
AAACGGATCTTGCAGG	chr4	132941752	chr5	136982787	+	-	Fis1,Plod3,Znhit1
TTATGACCAGTCTATG	chr5	48374358	chr4	133854184	+	-	Gm12977
CGATTGAGTTAAATGC	chr4	137017547	chr5	136982825	-	-	Fis1,Plod3,Znhit1
AGGGCTACATATTGAC	chr4	151576642	chr5	65986480	-	-	Chrna9
GTATTGATCAGAAACG	chr4	18872294	chr7	43435191	+	+	Etfb
TTGGATATCGTAACGT	chr4	19638646	chr8	47533707	+	-	Trappc11
GCTAAGCGTTTAAAGC	chr4	128843071	chr10	80888126	-	+	Lmnb2,Sppl2b,Timm13
GCTAAGCGTTTAAAGC	chr4	128843108	chr10	80888372	-	+	Lmnb2,Sppl2b,Timm13
TCGCATTGTCTTACTA	chr4	118395549	chr11	54903554	+	-	Tnip1
AGGGCTACATATTGAC	chr12	89306753	chr4	32619295	-	-	Casp8ap2
CATCAATCACCTGGTG	chr16	45777951	chr4	120926018	-	+	Zfp69
CCCGCAACATCCCGCT	chr5	110235886	chr5	23466721	-	+	Kmt2e
TCGCATTGTCTTACTA	chr5	63906695	chr5	35756944	-	-	Sh3tc1
CTAATTGAGTGACCTG	chr5	43719746	chr5	41696727	+	+	Rab28
GGAAGCTAGCAAGACA	chr5	44222585	chr5	136982825	-	-	Fis1,Plod3,Znhit1
ACTTATGAGTTTGTCT	chr5	45061458	chr5	45002856	+	+	D5Ertd615e
ACTTATGAGTTTGTCT	chr5	45061458	chr5	45003077	+	+	D5Ertd615e
GCTAAGCGTTTAAAGC	chr5	45042982	chr5	45112613	+	+	D5Ertd615e
GTACTAATCCGCACAA	chr5	45045528	chr5	45051268	-	-	D5Ertd615e
GAAAGCCAGCCGGTAC	chr5	45220376	chr5	45124958	+	-	D5Ertd615e
AAGACAAGTCAAGACC	chr5	64807667	chr5	136982824	+	-	Fis1,Plod3,Znhit1
AGGGCTACATATTGAC	chr5	65052260	chr5	136982825	-	-	Fis1,Plod3,Znhit1
ACGCCACAGACTAAGG	chr5	76951429	chr5	75985256	-	+	Kdr
AGGGCTACATATTGAC	chr5	76147965	chr5	136982825	-	-	Fis1,Plod3,Znhit1
ATGAAGTAGACAGGCG	chr5	76157622	chr5	136982783	-	+	Fis1,Plod3,Znhit1
TTGGGCGGTTCCTGAT	chr5	86813289	chr5	136982825	-	-	Fis1,Plod3,Znhit1
ATGTTTGAGCCTCTGT	chr5	90591874	chr5	89564133	+	+	Npffr2
AGGGCTACATATTGAC	chr5	91858547	chr5	104072321	-	+	Nudt9
CATCAATCACCTGGTG	chr5	104039724	chr5	104041432	+	-	Nudt9
TGACCAAGTATTGAGT	chr5	110247018	chr5	104072367	+	+	Nudt9
TTGGGCGGTTCCTGAT	chr5	107066713	chr5	136982823	-	-	Fis1,Plod3,Znhit1
GTATGTTCAAGGTGCA	chr5	107544955	chr5	107611877	+	+	A930041C12Rik
GTACTAATCCGCACAA	chr5	108643962	chr5	108649147	+	+	Idua
CTAATTGAGTGACCTG	chr5	110385664	chr5	137528872	+	+	Gigyf1,Gnb2
GCTAAGCGTTTAAAGC	chr5	113176699	chr5	136982824	-	-	Fis1,Plod3,Znhit1
GTATGTTCAAGGTGCA	chr5	116437694	chr5	116449201	-	-	Srrm4os
ATGAAGTAGACAGGCG	chr5	129172557	chr5	136982825	-	-	Fis1,Plod3,Znhit1
GTACTAATCCGCACAA	chr5	129852877	chr5	129881494	-	-	Chchd2
ACGAATCTCTGGCATG	chr5	148005320	chr5	136982782	-	+	Fis1,Plod3,Znhit1
AATCAGGAGAGGCTAA	chr5	142591048	chr5	142835416	+	-	Tnrc18
AATCAGGAGAGGCTAA	chr5	142596813	chr5	142735327	+	+	Tnrc18
ACGCCACAGACTAAGG	chr6	126650209	chr5	136982782	-	+	Fis1,Plod3,Znhit1
CCAGACTCAGGGAGGA	chr6	38536477	chr5	136982783	+	-	Fis1,Plod3,Znhit1
TTATGACCAGTCTATG	chr6	54483168	chr5	136982783	+	+	Fis1,Plod3,Znhit1
TGACCAAGTATTGAGT	chr6	67165983	chr5	136982783	-	-	Fis1,Plod3,Znhit1
GTATGTTCAAGGTGCA	chr6	29179748	chr5	136982784	-	+	Fis1,Plod3,Znhit1
ACGCCACAGACTAAGG	chr6	43632420	chr5	136982785	-	-	Fis1,Plod3,Znhit1
AGGGCTACATATTGAC	chr6	54247617	chr5	136982785	-	-	Fis1,Plod3,Znhit1
GTATTGATCAGAAACG	chr6	77973811	chr5	136982785	-	-	Fis1,Plod3,Znhit1
AGGGCTACATATTGAC	chr6	113301560	chr5	136982785	-	+	Fis1,Plod3,Znhit1
CCAGACTCAGGGAGGA	chr6	148679771	chr5	136982785	-	-	Fis1,Plod3,Znhit1
TTGGGCGGTTCCTGAT	chr6	148661173	chr5	136982786	-	+	Fis1,Plod3,Znhit1
GTATTGATCAGAAACG	chr5	149579320	chr6	131310769	+	+	Magohb,Styk1
TAATCACCAGGTATTT	chr7	101897672	chr5	136982782	-	-	Fis1,Plod3,Znhit1
GCTAAGCGTTTAAAGC	chr7	110381526	chr5	136982782	-	-	Fis1,Plod3,Znhit1
TAATCACCAGGTATTT	chr7	74516350	chr5	136982783	+	+	Fis1,Plod3,Znhit1
CGATTGAGTTAAATGC	chr7	132386441	chr5	136982783	+	+	Fis1,Plod3,Znhit1
GTATGTTCAAGGTGCA	chr7	27211015	chr5	136982784	+	-	Fis1,Plod3,Znhit1
AGGGCTACATATTGAC	chr7	61203671	chr5	136982784	-	+	Fis1,Plod3,Znhit1
ACTTATGAGTTTGTCT	chr7	84711494	chr5	136982784	-	-	Fis1,Plod3,Znhit1
CGATTGAGTTAAATGC	chr7	33635147	chr5	136982785	-	-	Fis1,Plod3,Znhit1
AGTGTTTCAATACTGT	chr7	45455986	chr5	136982785	-	-	Fis1,Plod3,Znhit1
CCGCACACATAGCTGC	chr7	118971640	chr5	136982785	-	+	Fis1,Plod3,Znhit1
AGGGCTACATATTGAC	chr7	97683287	chr5	136982786	-	+	Fis1,Plod3,Znhit1
TCGCATTGTCTTACTA	chr7	139462498	chr5	136982788	-	-	Fis1,Plod3,Znhit1
TCGCATTGTCTTACTA	chr7	139462191	chr5	136982825	-	-	Fis1,Plod3,Znhit1
CGATTGAGTTAAATGC	chr8	119023708	chr5	113761978	+	-	Sart3
ACGCCACAGACTAAGG	chr8	27373967	chr5	136982782	-	-	Fis1,Plod3,Znhit1
TTGGATATCGTAACGT	chr8	106938157	chr5	136982782	-	-	Fis1,Plod3,Znhit1
CCAGACTCAGGGAGGA	chr8	8243735	chr5	136982783	+	+	Fis1,Plod3,Znhit1
GTACTAATCCGCACAA	chr8	54675437	chr5	136982783	+	+	Fis1,Plod3,Znhit1
ATGTTTGAGCCTCTGT	chr8	58402611	chr5	136982783	-	-	Fis1,Plod3,Znhit1
TTGGGCGGTTCCTGAT	chr8	99587494	chr5	136982783	-	-	Fis1,Plod3,Znhit1
CGATTGAGTTAAATGC	chr8	52389802	chr5	136982784	-	-	Fis1,Plod3,Znhit1
AGGGCTACATATTGAC	chr8	91053872	chr5	136982784	-	-	Fis1,Plod3,Znhit1
AGGGCTACATATTGAC	chr8	3611078	chr5	136982785	-	-	Fis1,Plod3,Znhit1
TGATCAATCGATAACC	chr8	72986257	chr5	136982785	-	+	Fis1,Plod3,Znhit1
ACGCCACAGACTAAGG	chr8	83419089	chr5	136982785	-	-	Fis1,Plod3,Znhit1
CCAGACTCAGGGAGGA	chr8	91148264	chr5	136982785	-	-	Fis1,Plod3,Znhit1
AGGGCTACATATTGAC	chr8	122356622	chr5	136982785	-	+	Fis1,Plod3,Znhit1
ATGTTTGAGCCTCTGT	chr8	58402445	chr5	136982825	-	-	Fis1,Plod3,Znhit1
GCTAAGCGTTTAAAGC	chr9	15710023	chr5	104072321	+	+	Nudt9
CGATTGAGTTAAATGC	chr9	94703439	chr5	136982782	-	-	Fis1,Plod3,Znhit1
TGATCAATCGATAACC	chr9	111314276	chr5	136982782	-	-	Fis1,Plod3,Znhit1
TAATCACCAGGTATTT	chr9	121257427	chr5	136982782	-	-	Fis1,Plod3,Znhit1
CCAGACTCAGGGAGGA	chr9	62388287	chr5	136982783	-	-	Fis1,Plod3,Znhit1
AGGGCTACATATTGAC	chr9	95897064	chr5	136982783	+	+	Fis1,Plod3,Znhit1
CATCAATCACCTGGTG	chr9	112443161	chr5	136982783	-	+	Fis1,Plod3,Znhit1
TTGGGCGGTTCCTGAT	chr9	97564430	chr5	136982784	-	-	Fis1,Plod3,Znhit1
GTATGTTCAAGGTGCA	chr9	99235176	chr5	136982784	-	-	Fis1,Plod3,Znhit1
TCGCATTGTCTTACTA	chr9	118708442	chr5	136982784	-	+	Fis1,Plod3,Znhit1
AGGGCTACATATTGAC	chr9	55395676	chr5	136982785	-	+	Fis1,Plod3,Znhit1
AGGGCTACATATTGAC	chr9	104775685	chr5	136982785	+	-	Fis1,Plod3,Znhit1
AAACGGATCTTGCAGG	chr9	115032853	chr5	136982785	-	+	Fis1,Plod3,Znhit1
GTACTAATCCGCACAA	chr9	77917607	chr5	136982786	+	-	Fis1,Plod3,Znhit1
AGGGCTACATATTGAC	chr9	22484273	chr5	136982788	+	-	Fis1,Plod3,Znhit1
TGACCAAGTATTGAGT	chr5	110247018	chr10	80924689	+	+	Lmnb2
GTATGTTCAAGGTGCA	chr10	7830872	chr5	136982782	-	+	Fis1,Plod3,Znhit1
TCGCATTGTCTTACTA	chr10	39018699	chr5	136982783	-	+	Fis1,Plod3,Znhit1
TCGCATTGTCTTACTA	chr10	43043918	chr5	136982783	-	+	Fis1,Plod3,Znhit1
AAGACAAGTCAAGACC	chr10	67979556	chr5	136982783	-	+	Fis1,Plod3,Znhit1
GTGAACAAGTTGCGTG	chr10	95203325	chr5	136982783	+	-	Fis1,Plod3,Znhit1
