# Supplementary material for: Derepression of transposable elements in the mouse prefrontal cortex disrupts social behavior
Source: Proc Natl Acad Sci U S A. 2025 Dec 17;122(51):e2510663122. doi: 10.1073/pnas.2510663122 (PMC12745702; doi:10.1073/pnas.2510663122)
Supplement: Supplementary file 6 — Dataset S05 (XLSX) [file pnas.2510663122.sd05.xlsx]

## Sheet: DatasetS5_DETE_proximal_DEGs
ID	log2FoldChange	pvalue
Slco3a1	-0.236474	0.0077884
Tdp1	0.105982	0.0383923
Gm46102	0.412655	0.0448201
Srrm4os	0.304902	0.0325729
Zfp160	-0.135048	0.0356752
Gm20752	1.31399	0.0485092
Kcnip1	-0.278938	0.0350492
Cpa6	-0.864324	0.00207194
Slc44a5	0.215184	0.0389094
Mmaa	0.11376	0.0408134
Tpcn2	-0.293386	0.0432937
Ilf3	-0.084469	0.0209071
Brix1	-0.151409	0.0437658
Slc25a17	-0.117471	0.0349197
Rgl1	-0.103516	0.0230762
Fam163a	-0.242864	0.045262
D5Ertd615e	0.742994	0.00862869
Phf14	0.0690674	0.0292219
Cep89	0.138432	6.22e-05
Gm12216	-0.505979	0.0112235
Glra1	-1.04799	0.00952917
Nol10	-0.115925	0.0300802
Prkd1	0.137936	0.0365552
Gm34354	0.373279	0.020071
Gm41555	-0.970658	0.0247567
Rab27a	-0.293643	0.0496224
Gm26512	0.321126	0.000485014
Slf1	0.149007	0.0161279
Chrna9	-1.11878	0.0460512
Crybg1	-0.593151	0.0378982
Wdr25	-0.115318	0.0352282
Cd244a	-0.802732	0.0141474
Nr4a3	0.412554	0.0232884
Ptk7	0.184499	0.0168296
5033426O07Rik	1.16475	0.00382568
Pfdn2	-0.10794	0.0298129
Gm48727	0.230204	0.0369646
Cab39l	-0.15342	0.00801281
Tdrd7	-0.273719	0.0180259
Gm19299	1.9044	0.0408396
Foxo3	0.0993482	0.0392997
Ccdc88a	0.0801127	0.0284707
Mrtfa	-0.0765966	0.0334959
Vmn2r7	-1.78703	0.0068497
Gm13986	-0.796863	0.0184089
Dmxl1	0.0552519	0.0149491
Snd1	-0.100376	0.00468593
Ambra1	-0.0576257	0.00856055
Timm17a	-0.101569	0.0308001
Samhd1	-0.623541	0.0251176
Fam81b	-1.08595	0.0447182
Pld5	-1.09493	0.0191596
Arhgef38	-1.65407	0.0111856
Dmrt1	2.28957	0.00799387
Arl3	-0.138933	0.0209597
Trpc4	-0.569224	0.0445668
Dram1	-0.543199	0.0236806
Carmil1	-0.12955	0.0446676
C330002G04Rik	-0.551554	0.0162628
Proser3	-0.20239	0.0334335
Gm10649	-0.350544	0.0255677
Commd1	-0.12909	0.00318215
Npffr1	-0.981197	0.0499039
Stat3	-0.320302	0.0316641
Sptlc1	-0.117263	0.0233634
Styk1	-0.684887	0.0432034
Insyn2b	-0.412119	0.0467864
Cul4a	-0.079107	0.0121559
Ola1	-0.169894	0.0079125
Col11a1	-0.603788	0.0302055
Prdx2	-0.0818789	0.0318497
Ndufb3	-0.166089	0.0147494
Acbd3	-0.0972637	0.0275049
Mrrf	-0.153552	0.00519527
Duox1	0.425196	0.0351915
A730017L22Rik	0.16077	0.0291503
Rbl1	-0.481569	0.0345337
Zgpat	-0.0978911	0.0397663
Cyp7b1	-0.198676	0.0151134
Etnppl	-0.440477	0.0488231
Casp8ap2	-0.133462	0.0328216
Ythdf2	-0.0932151	0.0208167
Kmt2e	0.0659658	0.00452902
Rab28	-0.147523	0.00156453
Npffr2	-1.58175	0.0405837
Nudt9	-0.144064	0.0137075
Fis1	-0.129934	0.012613
Amz1	-0.138276	0.0327263
Tnrc18	-0.0844112	0.011648
Glcci1	0.13577	0.0134791
Zc3hc1	-0.115945	0.038864
Cpa4	0.776284	0.0103391
Cd177	-1.04234	0.0290027
Etfb	-0.258298	0.0033928
Zfp689	-0.18554	0.00718569
Nadsyn1	-0.165954	0.0223225
Cyp4f18	-0.645887	0.0265677
AB124611	-0.622476	0.0454922
Sik2	0.118227	0.00249402
Scg3	0.0996518	0.0267404
Esyt3	-0.426644	0.0456201
Trappc10	-0.0660269	0.0425039
Esyt1	-0.461543	0.0473675
4930505A04Rik	0.378799	0.0376142
Tnip1	-0.18498	0.0142676
Spns3	0.492817	0.021676
Pecam1	-0.264248	0.0167152
Gna13	-0.246955	0.0418072
Pgs1	-0.162753	0.0209842
Evl	-0.0799804	0.0186839
4930586N03Rik	0.264051	0.0393439
Gm34022	1.73858	0.0355975
Zfp808	0.301803	0.0390509
Gm3772	0.948859	0.0479503
Sh2d4b	0.274449	0.0489378
Gm534	-1.44419	0.00862384
Rgcc	-0.295812	0.0119438
Fam83f	-0.745235	0.0208446
Pacsin2	-0.165741	0.0354119
Tmbim6	-0.188827	0.0162305
Wdr53	-0.162212	0.0361728
Mrps18a	-0.091803	0.0449836
Cnpy3	-0.077121	0.0459877
Eif2ak2	-0.392185	0.0472
Zfp521	-0.461744	0.0432332
Snx2	-0.219514	0.0115563
Sfxn2	-0.184791	0.0473093
Xpnpep1	-0.1008	0.0195575
Idua	-0.165865	0.045706
Chchd2	-0.14999	0.000493138
Plod3	-0.260829	0.0453374
Gm38416	1.90681	0.0298205
Hyou1	-0.127323	1.98e-05
Rgs5	-0.127367	0.0283052
Mmadhc	-0.119514	0.026905
D630003M21Rik	0.201463	0.0212187
Cisd2	-0.130684	0.0053616
Zfp69	0.386853	0.00379252
Kdr	-0.195591	0.0321556
Mthfd2	-0.347187	0.0115657
Tomm40	-0.116299	0.019423
Dmrtc2	1.92148	0.0358277
Cyfip1	-0.197173	0.0482342
Trappc11	-0.065811	0.0201008
Dnaja2	-0.116343	0.00297087
Ces4a	1.23458	0.0197039
Mapkapk3	-0.504284	0.0388161
Lmnb2	-0.139874	0.00181343
Gm35035	-1.11287	0.028192
D030028A08Rik	0.168772	0.0485165
Gm11696	-0.290471	0.0109573
Pxdn	0.185169	0.0416716
Zc3h14	0.0516773	0.0325493
Gm31218	0.818184	0.0175861
4930525G20Rik	0.320386	0.0170068
Tmem30c	0.288416	0.0177978
Taf5l	-0.097431	0.0382616
Trpm2	-0.0909344	0.0207514
Rnf182	0.225436	0.0143106
Sncg	-0.666978	0.0410134
Etaa1	0.163846	0.013911
Nmi	-0.515407	0.0265672
Enpep	-0.24616	0.0370318
Ghitm	-0.115436	0.0206779
Snrpa	-0.0720291	0.0360076
Arf4	-0.210632	0.0071197
Atp5pb	-0.168665	3.68e-05
Timm23	-0.0908117	0.0309088
Naa20	-0.144988	0.00959799
I830077J02Rik	-0.33178	0.0484873
P2ry12	0.247782	0.0386268
Gbp7	-0.573765	0.0350893
Psmd3	-0.0908942	0.00445404
Cenpj	-0.388643	0.0408051
Plekhd1	-0.259938	0.0423173
Anapc13	-0.150277	0.0284146
Snx20	-0.542835	0.0312093
Mrpl57	-0.144231	0.0334995
Muc5b	0.292591	0.0478927
Cavin1	-0.286019	0.0453992
C030018K13Rik	0.31685	0.048476
Park7	-0.123465	0.0107628
Trim25	-0.542809	0.030144
Znhit1	-0.155864	0.00466367
Pum3	-0.106512	0.0304973
Itpripl2	-0.351806	0.0391455
Tysnd1	-0.149242	0.0071424
Apol7a	0.746358	0.0364485
A930041C12Rik	0.717293	0.0130084
Sh3tc1	-0.350426	0.049614
Sdsl	-0.384807	0.0291064
Igha	2.60343	0.000355237
Txnl4a	-0.0997932	0.00409225
Fkbp4	-0.17859	9.49e-05
Slc36a3os	-2.01829	0.0453285
Tiprl	-0.0806853	0.028691
Mr1	-0.259839	0.044715
Gigyf1	-0.0884298	0.0193219
Apoe	-0.298482	0.0386527
Acaa1a	-0.183412	0.00173184
Shisal2b	1.22929	0.0400115
B9d2	-0.165843	0.0247651
Thyn1	-0.148027	0.00518823
Rpl7l1	-0.133574	0.0260486
Sart3	-0.112698	0.0120943
Prkag2os1	0.241692	0.0458639
Gm27242	0.799875	0.0414772
Gm17025	0.525933	0.0176995
Ifit1	-0.546056	0.0362763
Ube2l6	-0.576753	0.0178548
Mrpl27	-0.109035	0.0468202
Eef1d	-0.097862	0.0388179
Sppl2b	-0.0779004	0.031417
Gm45521	1.20072	0.0179534
Rbfaos	0.18564	0.019378
Mgat1	-0.144413	0.0422133
Gm39473	1.37144	0.0333865
Ifit3b	-0.550792	0.0260972
Gm44140	-1.81466	0.0306821
Fus	-0.108696	0.00482222
Myd88	-0.566811	0.0183149
Gm11525	0.716903	0.0271536
Dnase1l2	0.280708	0.000874333
Rab1b	-0.0754817	0.0397872
Chad	0.354413	0.0334256
Ngb	-0.774129	0.0162156
Pias4	-0.114879	0.0177283
Cdc25b	0.117249	0.0454604
Magohb	-0.347203	0.00503243
Mpig6b	1.3246	0.045198
Ovca2	0.204918	0.0288291
Trappc4	-0.161092	0.00380749
Plekhd1os	-1.04558	0.0159668
A930009A15Rik	-0.540663	0.0404153
Timm13	-0.115129	0.0402278
Hnrnpa3	-0.0967891	0.0235817
Cox7a1	0.428594	0.0412058
Gm45502	0.263853	0.0391429
E230013L22Rik	-0.728692	0.0310973
Prelid3b	-0.189357	9.66e-05
Vtn	-0.11492	0.0320627
Eef2	-0.0753759	0.0362593
Med22	-0.133249	0.0266521
Nop56	-0.142464	0.0322066
Ccl4	-1.161	0.00678847
Chrna6	1.01508	0.0308764
9030612E09Rik	0.34502	0.0265141
Scarna2	-0.225227	0.00102355
Lgals3bp	-0.391967	0.0412175
Yif1a	-0.163904	0.0155042
Ifit3	-0.60626	0.0256884
Rpl36al	-0.200978	0.0129773
Gnb2	-0.0902367	0.00483018
Hus1b	0.451085	0.0471222
Gm16146	0.174183	0.0352762
Haghl	-0.130302	0.0302977
Ly6i	-0.775971	0.0184504
Gm12977	-0.300923	0.027034
Gm20491	0.232001	0.0367089
