# Supplementary material for: Derepression of transposable elements in the mouse prefrontal cortex disrupts social behavior
Source: Proc Natl Acad Sci U S A. 2025 Dec 17;122(51):e2510663122. doi: 10.1073/pnas.2510663122 (PMC12745702; doi:10.1073/pnas.2510663122)
Supplement: Supplementary file 7 — Dataset S06 (XLSX) [file pnas.2510663122.sd06.xlsx]

## Sheet: DatasetS6_GO_20kb
	ID	Description	GeneRatio	BgRatio	RichFactor	FoldEnrichment	zScore	pvalue	p.adjust	qvalue	geneID	Count
GO:0099173	GO:0099173	postsynapse organization	102/3903	314/28928	0.324841	2.40763	9.90442	3.28954e-18	2.10662e-14	1.48514e-14	Abi3bp/Adgrl3/Afdn/Apoe/Arf1/Arf4/Arhgap22/Arhgap33/Arhgef15/Asap1/Asic1/Asic2/Cadm1/Cbln1/Cdh2/Chrna7/Ckap5/Cntnap2/Cpeb3/Crk/Crkl/Csmd2/Ctnnd2/Cyfip2/Dclk1/Dgkb/Disc1/Dlg2/Dnm1l/Dnm3/Dock10/Dock4/Dock7/Dvl1/Epha5/Ephb1/Farp1/Flrt2/Frrs1l/Fyn/Gna13/Gphn/Grid1/Grid2/Grin2a/Grin2b/Hip1r/Igf1r/Ins1/Iqgap1/Kalrn/Kif1a/Lrfn2/Lrp4/Lrrc4/Lrrtm2/Lrrtm4/Lzts1/Magi2/Mark1/Mfn1/Mpp2/Nedd9/Nf1/Ngef/Nlgn1/No…	102
GO:0016358	GO:0016358	dendrite development	103/3903	331/28928	0.311178	2.30637	9.44026	6.49912e-17	1.8754e-13	1.32213e-13	Abi1/Abi3bp/Abitram/Adgrb3/Afdn/Alk/Ankrd27/Apoe/Arf1/Arf4/Arhgap33/Arid1b/Asap1/Bmp5/Cacna1a/Camk1d/Celsr2/Chrna7/Cntnap2/Cpeb3/Crk/Crkl/Csmd3/Ctnna2/Ctnnd2/Cyfip1/D130043K22Rik/Dab1/Dclk1/Dgkg/Disc1/Dnm1l/Dnm3/Dock10/Dscam/Dvl1/Epha5/Ephb1/Farp1/Fas/Fat3/Fyn/Grin3a/Grip1/Gsk3b/Hdac2/Hecw2/Iqgap1/Iqsec1/Kalrn/Khdc3/Kidins220/Kif1a/Klf7/Kndc1/Llph/Lrp4/Lzts1/Map6/Mark1/Matn2/Mef2c/Mfn1/Mgarp/Mir1…	103
GO:0007264	GO:0007264	small GTPase-mediated signal transduction	126/3903	444/28928	0.283784	2.10333	9.25253	8.78542e-17	1.8754e-13	1.32213e-13	Agtr1b/Apoe/Arfgef1/Arfgef3/Arhgap12/Arhgap15/Arhgap22/Arhgap33/Arhgap40/Arhgap42/Arhgdib/Arhgef12/Arl3/Brk1/Cbl/Ccdc88a/Cd2ap/Cdc42ep5/Cdc42se2/Cdh13/Cdh2/Cdkn1a/Cgnl1/Chml/Chn1/Col3a1/Crk/Crkl/Ctnnal1/Cyfip1/Cyth4/Dab1/Dennd1a/Dgki/Dnm2/Dock10/Dock2/Dock3/Dock4/Dock5/Dock7/Dock9/Dok6/Epo/Erbb2/F11r/F2rl1/Farp1/Fgf10/Garnl3/Gna12/Gna13/Gpr4/Grb2/Grin2a/Grin2b/Iqgap3/Iqsec1/Itgav/Kndc1/Ksr2/Lipa/…	126
GO:0099175	GO:0099175	regulation of postsynapse organization	65/3903	191/28928	0.340314	2.52232	8.33615	3.57057e-13	5.33439e-10	3.76067e-10	Abi3bp/Afdn/Apoe/Arf4/Arhgap22/Arhgap33/Arhgef15/Asap1/Asic1/Asic2/Cbln1/Cdh2/Cpeb3/Cyfip2/Dclk1/Dgkb/Disc1/Dnm1l/Dnm3/Dock10/Dock4/Dvl1/Flrt2/Fyn/Gna13/Grid1/Grid2/Grin2b/Ins1/Iqgap1/Kalrn/Kif1a/Lrfn2/Lrp4/Lrrtm2/Lzts1/Mark1/Mfn1/Nedd9/Nf1/Ngef/Nlgn1/Nrcam/Nrxn1/Pafah1b1/Pdlim5/Ppfia2/Ppp1r9a/Ptk2b/Ptprd/Pum2/Rapgef4/Rheb/Rps6ka5/Sema3f/Shank3/Sipa1l1/Srcin1/Tanc1/Tanc2/Tiam1/Vhl/Wnt7a/Zfp804a/Z…	65
GO:0007416	GO:0007416	synapse assembly	89/3903	304/28928	0.292763	2.16988	8.098	4.16489e-13	5.33439e-10	3.76067e-10	Abi3bp/Adgrb2/Adgrb3/Adgrl3/Afdn/Arhgap33/Arhgef15/Asic1/Asic2/Bsn/Cacna1a/Cadm1/Cbln1/Cdh2/Cdh9/Clstn2/Cntn5/Cntnap2/Cpeb3/Crk/Crkl/Crtac1/Csmd2/Cyfip2/Dclk1/Dnm3/Dock10/Dock4/Dock7/Dscam/Dvl1/Elavl2/Ephb1/Erbb4/Farp1/Fbxo45/Flrt2/Gabrb2/Gabrb3/Gabrg3/Gja10/Gna13/Gria1/Grid2/Gsk3b/Iqgap1/Iqsec1/Kirrel3/Large1/Lin7a/Lingo2/Lrfn5/Lrp4/Lrrc4/Lrrtm2/Lrrtm3/Lrrtm4/Lzts1/Magi2/Mapt/Mark1/Mdga2/Mef2c/M…	89
GO:0031346	GO:0031346	positive regulation of cell projection organization	121/3903	471/28928	0.2569	1.90408	7.81241	8.37864e-13	8.9428e-10	6.30456e-10	Adam17/Adcy10/Afdn/Akirin1/Alk/Ankrd27/Apoe/Arpc2/Arsb/Bmp5/Bmpr2/Braf/Brk1/Camk1d/Carmil1/Ccdc88a/Cdc42ep5/Cenpj/Cflar/Cnr1/Cntn1/Creb3l2/Cyfip1/Dcc/Def8/Disc1/Dnm1l/Dnm2/Dnm3/Dscam/Dvl1/Epo/F2rl1/Fbxo38/Fnbp1l/Fut9/Fyn/Grip1/Gsk3b/Hdac4/Hgf/Hsp90aa1/Htt/Ift20/Igf1r/Ins1/Iqgap1/Itga2/Itpr1/Kalrn/Khdc3/Kidins220/Lrrc7/Macf1/Magi2/Map6/Mapt/Metrn/Mfn1/Mien1/Mir124a-1/Mtor/Myo3a/Myo3b/Nck1/Nckap1/N…	121
GO:0050807	GO:0050807	regulation of synapse organization	105/3903	390/28928	0.269231	1.99547	7.81648	1.2338e-12	1.12875e-09	7.95754e-10	Abi3bp/Adgrb2/Adgrb3/Adgrl3/Afdn/Apoe/Arf4/Arhgap22/Arhgap33/Arhgef15/Asap1/Asic1/Asic2/Cacna2d3/Cap2/Cbln1/Cdh2/Chrna7/Clstn2/Cpeb3/Crtac1/Ctnna2/Cyfip1/Cyfip2/Dab1/Dag1/Dclk1/Dgkb/Disc1/Dnm1l/Dnm3/Dock10/Dock4/Dvl1/Elavl2/Ephb1/Farp1/Flrt2/Fyn/Gna13/Grid1/Grid2/Grin2b/Gsk3b/Ins1/Iqgap1/Iqsec1/Kalrn/Kif1a/Kif5b/Lin7a/Lingo2/Lrfn2/Lrfn5/Lrp4/Lrrtm2/Lrrtm3/Lrrtm4/Lzts1/Magi2/Mark1/Mdga2/Mef2c/Mfn1…	105
GO:0050803	GO:0050803	regulation of synapse structure or activity	105/3903	398/28928	0.263819	1.95536	7.57915	4.77244e-12	3.82034e-09	2.69329e-09	Abi3bp/Adgrb2/Adgrb3/Adgrl3/Afdn/Apoe/Arf4/Arhgap22/Arhgap33/Arhgef15/Asap1/Asic1/Asic2/Cacna2d3/Cap2/Cbln1/Cdh2/Chrna7/Clstn2/Cpeb3/Crtac1/Ctnna2/Cyfip1/Cyfip2/Dab1/Dag1/Dclk1/Dgkb/Disc1/Dnm1l/Dnm3/Dock10/Dock4/Dvl1/Elavl2/Ephb1/Farp1/Flrt2/Fyn/Gna13/Grid1/Grid2/Grin2b/Gsk3b/Ins1/Iqgap1/Iqsec1/Kalrn/Kif1a/Kif5b/Lin7a/Lingo2/Lrfn2/Lrfn5/Lrp4/Lrrtm2/Lrrtm3/Lrrtm4/Lzts1/Magi2/Mark1/Mdga2/Mef2c/Mfn1…	105
GO:0060078	GO:0060078	regulation of postsynaptic membrane potential	57/3903	166/28928	0.343373	2.54499	7.88379	6.5013e-12	4.62603e-09	3.26129e-09	Abat/Adora2a/Afdn/Atxn1/Cbln1/Chrna6/Chrna7/Chrnb3/Ckap5/Cntnap2/Dgki/Dpp6/Dvl1/Eif4a3/Fgf14/Gabrb1/Gabrb2/Gabrb3/Gabrd/Gabrg3/Glra1/Glra3/Gria1/Gria2/Gria4/Grid2/Grik2/Grin2a/Grin2b/Grin2c/Grin3a/Gsk3b/Hcn1/Hcrt/Insyn2b/Kcna1/Kcnd2/Kctd16/Mef2c/Mpp2/Nlgn1/Nr3c2/Nrxn1/Oprm1/Pclo/Ppp1r9a/Prkn/Ptk2b/Rgs7bp/Sez6/Shank1/Shank3/Slc29a1/Ssh1/Tmem108/Wnt7a/Zmynd8	57
GO:1990778	GO:1990778	protein localization to cell periphery	106/3903	409/28928	0.259169	1.92089	7.4074	1.21861e-11	7.80396e-09	5.50169e-09	Abca12/Afdn/Agr2/Ank1/Ank3/Arfrp1/Arl3/Atp1b1/Bbip1/Bbs2/Cacna2d2/Cacnb2/Cacng3/Ccdc88a/Cdh2/Commd1/Dag1/Dlg2/Dpp10/Dpp6/Epb41/Epb41l1/Epb41l3/Erbb2/Erbb4/Errfi1/F11r/Fcho2/Gak/Gnai1/Golph3l/Gorasp2/Gpc6/Gphn/Gpr179/Grin2a/Grin2c/Grip1/Gsk3b/Ift20/Inpp5k/Ins1/Kalrn/Kcnb1/Kcnb2/Kcnip4/Kif13a/Kif5b/Large1/Lgals3/Lrrc7/Lyplal1/Macf1/Magi2/Map7/Mapk10/Mylk/Nbea/Neto2/Nfasc/Nptx2/Nrxn1/Nrxn3/Pigw/Pik3…	106
GO:1902903	GO:1902903	regulation of supramolecular fiber organization	105/3903	406/28928	0.258621	1.91683	7.34725	1.74298e-11	1.01473e-08	7.15372e-09	Abitram/Add3/Alox15/Apoe/Arf1/Arfgef1/Arhgap40/Arhgef15/Arpc2/Atxn7/Bmerb1/Braf/Brk1/Camsap3/Carmil1/Ccdc88a/Cdc42ep5/Cgnl1/Chrna7/Ckap5/Colgalt1/Coro2b/Csf3/Ctnna2/Cyfip1/Cyfip2/Daam2/Dapk3/Diaph3/Drg1/Evl/F11r/F2rl1/Fchsd1/Fer/Fhod3/Fkbp4/Gas2l2/Grb2/Gsn/Hdac2/Hdgfl3/Hip1r/Inpp5k/Kif21a/Limch1/Mapt/Mef2c/Mkks/Mtor/Mylk3/Myo1c/Nck1/Nckap1/Nme7/Nphs1/Nrp1/Pde4dip/Pecam1/Pfdn2/Pfn4/Phldb2/Pik3r1/P…	105
GO:0007626	GO:0007626	locomotory behavior	82/3903	292/28928	0.280822	2.08138	7.3346	3.5796e-11	1.91031e-08	1.34675e-08	Abat/Adcy8/Adgrl3/Adora2a/Alk/Apba1/Apba2/Apoe/Asl/Astn1/Atxn1/Cacna1a/Cacna1e/Cacnb4/Ccnd2/Cdh23/Cend1/Ckap5/Clcn3/Cln8/Cntn1/Cntnap2/Dab1/Dbh/Dscam/Fgf14/Fshr/Gaa/Glra1/Gnao1/Gria1/Grin2a/Grm1/Grm5/Htt/Ido1/Idua/Kalrn/Kcnd2/Kcnma1/Large1/Lmx1a/Lmx1b/Lsamp/Mapk10/Mapt/Mir23a/Mtor/Nav2/Npas2/Npas3/Npy1r/Nr3c2/Nrg1/Ntan1/Oprd1/Oprm1/Pafah1b1/Park7/Pcdh15/Ppp3cb/Prex2/Prkn/Scn1a/Scn8a/Sez6/Shank3/S…	82
GO:0007411	GO:0007411	axon guidance	75/3903	258/28928	0.290698	2.15457	7.35668	4.09055e-11	1.93906e-08	1.36701e-08	Ablim1/Adam17/Alcam/Ank3/Apbb2/Bmpr1b/Bmpr2/Boc/Chn1/Cntn1/Cntn5/Crppa/Cxcr4/Cyfip1/Cyfip2/Dag1/Dcc/Diaph1/Draxin/Dscam/Dvl1/Emb/Epha5/Epha6/Ephb1/Erbb2/Evl/Ext1/Fgf8/Flrt2/Foxp1/Fzd3/Gli2/Gli3/Kalrn/Kif21a/Kif5b/Kif5c/Klf7/Lama2/Lmx1a/Matn2/Mef2c/Mir9-3/Mycbp2/Ncam1/Neo1/Nexn/Nfasc/Nfib/Notch3/Nr4a3/Nrcam/Nrp1/Otx2/Pou4f3/Robo2/Ryk/Sema3c/Sema3d/Sema3f/Sema3g/Sema5b/Sema6a/Sema6c/Sema6d/Sema7a/S…	75
GO:0007015	GO:0007015	actin filament organization	117/3903	476/28928	0.245798	1.82179	7.13958	4.23905e-11	1.93906e-08	1.36701e-08	Abitram/Add3/Alox15/Ang/Arf1/Arfgef1/Arhgap12/Arhgap40/Arhgef15/Arpc2/Bcl2/Braf/Brk1/Cald1/Cap2/Carmil1/Catip/Ccdc88a/Cd2ap/Cdc42ep5/Cgnl1/Coro2b/Csf3/Ctnna2/Cyfip1/Cyfip2/Daam2/Diaph1/Diaph3/Dnm2/Elmo2/Evl/F11r/F2rl1/Fchsd1/Fer/Fhod3/Gas2l2/Grb2/Gsn/Hip1/Hip1r/Hsp90b1/Inpp5k/Inppl1/Iqgap1/Iqgap2/Iqgap3/Kbtbd13/Khdc3/Limch1/Mical1/Mkks/Msrb2/Mtor/Myo19/Myo1b/Myo1c/Myo1g/Nck1/Nckap1/Neb/Nebl/Nlrp5…	117
GO:0097485	GO:0097485	neuron projection guidance	75/3903	259/28928	0.289575	2.14626	7.31794	5.00488e-11	2.13675e-08	1.50638e-08	Ablim1/Adam17/Alcam/Ank3/Apbb2/Bmpr1b/Bmpr2/Boc/Chn1/Cntn1/Cntn5/Crppa/Cxcr4/Cyfip1/Cyfip2/Dag1/Dcc/Diaph1/Draxin/Dscam/Dvl1/Emb/Epha5/Epha6/Ephb1/Erbb2/Evl/Ext1/Fgf8/Flrt2/Foxp1/Fzd3/Gli2/Gli3/Kalrn/Kif21a/Kif5b/Kif5c/Klf7/Lama2/Lmx1a/Matn2/Mef2c/Mir9-3/Mycbp2/Ncam1/Neo1/Nexn/Nfasc/Nfib/Notch3/Nr4a3/Nrcam/Nrp1/Otx2/Pou4f3/Robo2/Ryk/Sema3c/Sema3d/Sema3f/Sema3g/Sema5b/Sema6a/Sema6c/Sema6d/Sema7a/S…	75
GO:0048813	GO:0048813	dendrite morphogenesis	61/3903	194/28928	0.314433	2.33049	7.3431	8.04669e-11	3.22069e-08	2.27054e-08	Abi1/Abi3bp/Abitram/Adgrb3/Afdn/Ankrd27/Arhgap33/Cacna1a/Celsr2/Chrna7/Cntnap2/Ctnna2/Ctnnd2/Dclk1/Dnm1l/Dnm3/Dock10/Dscam/Dvl1/Epha5/Ephb1/Farp1/Fyn/Grip1/Gsk3b/Hecw2/Kalrn/Kidins220/Kif1a/Klf7/Kndc1/Lrp4/Lzts1/Map6/Mfn1/Nedd4l/Ngef/Nlgn1/Nrp1/Pafah1b1/Pdlim5/Ppfia2/Ppp1r9a/Prex2/Ptn/Ptprd/Rapgef2/Rbfox2/Rock2/Sarm1/Sdc2/Shank1/Shank3/Sipa1l1/Srcin1/Tanc2/Tet1/Tiam1/Vldlr/Wls/Wnt7a	61
GO:0032956	GO:0032956	regulation of actin cytoskeleton organization	95/3903	366/28928	0.259563	1.92381	7.02414	1.2738e-10	4.60648e-08	3.24751e-08	Abitram/Add3/Alox15/Arap2/Arap3/Arf1/Arfgef1/Arhgap40/Arhgef15/Arpc2/Braf/Brk1/Carmil1/Ccdc88a/Cd2ap/Cdc42ep5/Cgnl1/Coro2b/Crk/Csf3/Ctnna2/Cyfip1/Cyfip2/Daam2/Dapk3/Epha5/Evl/F11r/F2rl1/Fchsd1/Fer/Fhod3/Grb2/Gsn/Hdac2/Hip1r/Inpp5k/Iqgap2/Jam3/Limch1/Mef2c/Mkks/Mtor/Mylk3/Myo1c/Myo3a/Myo3b/Naa20/Nck1/Nckap1/Neb/Nedd9/Ngef/Nphs1/Nrp1/Pam/Pecam1/Pfn4/Phldb2/Pik3r1/Ppfia1/Ppp1r9a/Prex1/Prkd1/Prkn/Ptk…	95
GO:0106027	GO:0106027	neuron projection organization	45/3903	124/28928	0.362903	2.68974	7.44679	1.29476e-10	4.60648e-08	3.24751e-08	Abi3bp/Adcy10/Afdn/Apoe/Arf1/Arhgap33/Chrna7/Ckap5/Cntnap2/Ctnnd2/Diaph1/Dnm1l/Dnm3/Dock10/Dvl1/Epha5/Ephb1/Fyn/Grin2a/Grin2b/Gsk3b/Igf1r/Ins1/Kalrn/Kif1a/Mfn1/Nedd9/Ngef/Nlgn1/Pafah1b1/Pdlim5/Pls1/Ppfia2/Ppp1r9a/Ptprd/Shank1/Shank3/Sipa1l1/Srcin1/Tanc1/Tanc2/Tiam1/Wnt7a/Zfp804a/Zmynd8	45
GO:0007611	GO:0007611	learning or memory	93/3903	356/28928	0.261236	1.93621	7.01928	1.37344e-10	4.6292e-08	3.26353e-08	Adcy1/Adcy8/Adgrb3/Aldh1a7/Amph/Apoe/Arf4/Asic1/Atxn1/Braf/Cacna1e/Ccnd2/Chrna7/Ckap5/Cln8/Clstn2/Cnr1/Cntnap2/Cpeb3/Creb1/Csmd1/Ctnnd2/Cyp7b1/D130043K22Rik/Dbh/Dgki/Dnaaf4/Eif2ak4/Foxp2/Gabrb3/Glp1r/Gm2a/Gria1/Grin2a/Grin2b/Grm5/Hif1a/Htr2a/Htt/Idua/Ift20/Itga8/Kalrn/Kcnab1/Large1/Lmx1a/Lmx1b/Mapt/Mef2c/Mme/Mtor/Ncam1/Nedd9/Nf1/Nptn/Nptx2/Nrg1/Nrxn1/Nrxn3/Ntan1/Pafah1b1/Pde4d/Pde8b/Pja2/Plcb1/Pr…	93
GO:0035418	GO:0035418	protein localization to synapse	42/3903	112/28928	0.375	2.7794	7.45126	1.60791e-10	5.14853e-08	3.62965e-08	Asic2/Bsn/Cacna2d2/Cacng3/Dag1/Dlg2/Dlgap1/Epb41l1/Erbb2/Erbb4/Gpc6/Gphn/Grin2a/Grin2c/Grip1/Gsk3b/Kalrn/Kif5b/Kif5c/Lrrc7/Magi2/Mapk10/Mapt/Mylk/Nbea/Neto2/Nlgn1/Nphs1/Nptx2/Nrxn1/Nrxn3/Pclo/Rab27b/Rapgef4/Sacm1l/Shank1/Snap23/Snap47/Tmem108/Vps26b/Vwc2/Zdhhc2	42
GO:0032535	GO:0032535	regulation of cellular component size	103/3903	411/28928	0.250608	1.85744	6.91413	1.90006e-10	5.79429e-08	4.0849e-08	Abitram/Adcy10/Add3/Akt3/Alox15/Anxa7/Apoe/Aqp11/Arfgef1/Arhgap40/Arpc2/Bmpr2/Brk1/Carmil1/Cdc42ep5/Cdhr2/Chmp3/Clcn3/Cln8/Clns1a/Creb1/Csf3/Cyfip1/Cyfip2/D130043K22Rik/Daam2/Dip2b/Disc1/Dnm2/Draxin/Dscam/Evl/F2rl1/Fchsd1/Fer/Fhod3/Fshr/Grb2/Gsk3b/Gsn/Hip1r/Hsp90aa1/Hsp90ab1/Iqgap3/Kcnma1/Lamtor5/Macf1/Mapt/Mgll/Mir205/Mkks/Mtor/Myo1c/Myo3a/Myo3b/Nck1/Nckap1/Neb/Nphs1/Nrp1/Oxsr1/Pafah1b1/Pclo/Pec…	103
GO:0032970	GO:0032970	regulation of actin filament-based process	103/3903	416/28928	0.247596	1.83512	6.77554	3.93744e-10	1.14615e-07	8.08023e-08	Abitram/Adcy10/Add3/Akap6/Alox15/Arap2/Arap3/Arf1/Arfgef1/Arhgap40/Arhgef15/Arpc2/Braf/Brk1/Carmil1/Ccdc88a/Cd2ap/Cdc42ep5/Cgnl1/Coro2b/Crk/Csf3/Ctnna2/Ctnna3/Cyfip1/Cyfip2/Daam2/Dapk3/Epha5/Evl/F11r/F2rl1/Fchsd1/Fer/Fhod3/Grb2/Gsn/Hdac2/Hip1r/Inpp5k/Iqgap2/Jam3/Limch1/Mef2c/Mkks/Mtor/Mylk3/Myo1c/Myo3a/Myo3b/Naa20/Nck1/Nckap1/Neb/Nedd9/Ngef/Nphs1/Nrp1/Pam/Pard3/Pde4d/Pecam1/Pfn4/Phldb2/Pik3r1/Ppf…	103
GO:0050890	GO:0050890	cognition	100/3903	401/28928	0.249377	1.84831	6.7556	4.64227e-10	1.29257e-07	9.11244e-08	Adcy1/Adcy8/Adgrb3/Aldh1a7/Amph/Apoe/Arf4/Asic1/Atxn1/Braf/Cacna1e/Cbr3/Ccnd2/Chrna7/Ckap5/Cln8/Clstn2/Cnr1/Cntnap2/Cpeb3/Creb1/Csmd1/Ctnnd2/Cyfip1/Cyp7b1/D130043K22Rik/Dbh/Dgki/Dnaaf4/Eif2ak4/Foxp2/Gabrb3/Glp1r/Gm2a/Gpr155/Gria1/Grin2a/Grin2b/Grm5/H2-Ea/Hif1a/Htr2a/Htt/Idua/Ift20/Itga8/Kalrn/Kcnab1/Large1/Lmx1a/Lmx1b/Mapt/Mef2c/Mme/Mtor/Ncam1/Nedd9/Nf1/Nptn/Nptx2/Nrg1/Nrxn1/Nrxn3/Ntan1/Pafah1b1/…	100
GO:1902414	GO:1902414	protein localization to cell junction	49/3903	147/28928	0.333333	2.47058	7.05924	6.11085e-10	1.59446e-07	1.12408e-07	Afdn/Asic2/Bsn/Cacna2d2/Cacng3/Cgnl1/Dag1/Dlg2/Dlgap1/Epb41l1/Erbb2/Erbb4/F11r/Gpc6/Gphn/Grin2a/Grin2c/Grip1/Gsk3b/Jam3/Kalrn/Kif5b/Kif5c/Lamtor3/Lrrc7/Magi2/Mapk10/Mapt/Mylk/Nbea/Neto2/Nlgn1/Nphs1/Nptx2/Nrxn1/Nrxn3/Pclo/Pecam1/Rab27b/Rapgef4/Sacm1l/Shank1/Snap23/Snap47/Tmem108/Vcl/Vps26b/Vwc2/Zdhhc2	49
GO:0097061	GO:0097061	dendritic spine organization	41/3903	112/28928	0.366071	2.71322	7.17415	6.22448e-10	1.59446e-07	1.12408e-07	Abi3bp/Afdn/Apoe/Arf1/Arhgap33/Chrna7/Ckap5/Cntnap2/Ctnnd2/Dnm1l/Dnm3/Dock10/Dvl1/Epha5/Ephb1/Fyn/Grin2a/Grin2b/Igf1r/Ins1/Kalrn/Kif1a/Mfn1/Nedd9/Ngef/Nlgn1/Pafah1b1/Pdlim5/Ppfia2/Ppp1r9a/Ptprd/Shank1/Shank3/Sipa1l1/Srcin1/Tanc1/Tanc2/Tiam1/Wnt7a/Zfp804a/Zmynd8	41
GO:0010639	GO:0010639	negative regulation of organelle organization	98/3903	393/28928	0.249364	1.84822	6.6862	6.92229e-10	1.70501e-07	1.20201e-07	Adck1/Add3/Ankrd27/Arfgef1/Arhgap33os/Arpc2/Atxn7/Baz1b/Bmerb1/Bub1b/Camsap3/Carmil1/Cgnl1/Coro2b/Ctnna2/Diaph3/Dmrt1/Dnm1l/Dnm2/Esr1/Evl/F11r/Fgfr2/Fhod3/Fkbp4/Fnip1/Gas2l2/Gclc/Ghitm/Gsn/Hdgfl3/Hgf/Hip1r/Hnrnpc/Hormad1/Incenp/Inpp5k/Iqschfp/Khdc3/Kntc1/Mad2l1bp/Mapt/Mfn1/Mkks/Mtor/Patl2/Pcid2/Pecam1/Pfn4/Phldb2/Pik3r1/Plk1/Ppfia1/Ppp1r9a/Prelid1/Prkn/Rad1/Rad50/Rbm14/Rhpn2/Rp1/Rps6ka2/Rtel1/Set…	98
GO:0099072	GO:0099072	regulation of postsynaptic membrane neurotransmitter receptor levels	53/3903	166/28928	0.319277	2.3664	6.97245	7.33822e-10	1.74052e-07	1.22704e-07	Ap3m1/Cacna2d2/Cacng3/Cntnap2/Ctnnd1/Ctnnd2/Dag1/Dlg2/Dnm3/Epb41l1/Erbb2/Erbb4/Erbin/Frrs1l/Gpc6/Gphn/Grid1/Grid2/Grip1/Gsk3b/Hip1/Hpca/Hsp90aa1/Iqsec1/Kalrn/Lrrc7/Magi2/Mapk10/Mylk/Nbea/Nedd4l/Neto2/Nptx2/Nrg1/Nrxn3/Ppfia1/Ppp3r1/Prkci/Prkn/Rabep1/Rapgef4/Rnf220/Sacm1l/Shisa6/Snap23/Snap47/Snx6/Stx12/Syt17/Tmem108/Vps26b/Vwc2/Zdhhc2	53
GO:0007612	GO:0007612	learning	61/3903	206/28928	0.296117	2.19474	6.79614	1.16969e-09	2.67525e-07	1.88602e-07	Adgrb3/Aldh1a7/Amph/Arf4/Asic1/Atxn1/Braf/Cacna1e/Chrna7/Ckap5/Cln8/Clstn2/Cntnap2/Creb1/Csmd1/Ctnnd2/D130043K22Rik/Dbh/Dgki/Eif2ak4/Foxp2/Gabrb3/Glp1r/Gria1/Grin2a/Grin2b/Grm5/Hif1a/Htr2a/Htt/Idua/Ift20/Kalrn/Mtor/Nf1/Nptn/Nptx2/Nrxn1/Nrxn3/Pde8b/Plcb1/Prkar2b/Prkn/Ptn/Rag1/Shank1/Shank3/Slc1a1/Slc24a2/Slc6a1/Sorcs3/Stra6/Synpo/Tac1/Taco1/Tafa2/Tanc1/Tnr/Uba6/Vdac1/Zzef1	61
GO:0001764	GO:0001764	neuron migration	63/3903	216/28928	0.291667	2.16176	6.76821	1.23455e-09	2.72623e-07	1.92196e-07	Abi1/Acap3/Adam17/Adgrl3/Apbb2/Aspm/Astn1/Astn2/AU040320/Bax/Celsr2/Cep85/Cep85l/Col3a1/Crk/Crkl/Ctnna2/Cxcr4/D130043K22Rik/Dab1/Dcc/Dclk1/Disc1/Dnaaf4/Fat3/Fbxo45/Fktn/Flrt2/Fyn/Fzd3/Gnrh1/Gsk3b/Hsp90aa1/Kif20b/Kirrel3/Large1/Lhx6/Lmx1b/Mapt/Mark1/Matn2/Mdga2/Mef2c/Mrtfa/Nav1/Neo1/Nrg1/Nrg3/Nrp1/Ntng1/Pafah1b1/Prkg1/Rapgef2/Satb2/Scrt2/Sdccag8/Sema6a/Sh3rf1/Stat3/Ulk4/Unc5c/Unc5d/Zfp609	63
GO:0043254	GO:0043254	regulation of protein-containing complex assembly	110/3903	463/28928	0.237581	1.76089	6.51807	1.31573e-09	2.80865e-07	1.98006e-07	Abitram/Add3/Ajuba/Alox15/Ambra1/Ankrd27/Apoe/Arfgef1/Arhgap40/Arpc2/Atr/Bax/Brk1/Camsap3/Carmil1/Cdc42ep5/Ckap5/Clec7a/Cptp/Creb1/Csf3/Cyfip1/Cyfip2/D1Pas1/Daam2/Dnajc6/Drg1/Eif2ak2/Eif4ebp1/Evl/Fas/Fchsd1/Fer/Fermt1/Fhod3/Fkbp4/Fnip1/Gak/Gbp5/Grb2/Gsk3b/Gsn/Hip1r/Hsp90aa1/Ica1/Ice1/Il5/Insm1/Jam3/Kif21a/Lgals3/Mapt/Mkks/Mtor/Myd88/Myo1c/Ncam1/Nck1/Nckap1/Nme7/Nphs1/Nrg1/Oprd1/P2ry12/Park7/Pcsk5…	110
GO:0030900	GO:0030900	forebrain development	113/3903	480/28928	0.235417	1.74485	6.49868	1.3851e-09	2.86135e-07	2.01721e-07	Afdn/Alk/Aplp1/Arid1a/Aspm/Bax/Bbs2/Bhlhe22/Bmerb1/Bmpr1a/Ccdc141/Ccdc85c/Cdh2/Cntnap2/Col3a1/Creb1/Crk/Crkl/Crtac1/Cxcr4/D130043K22Rik/Dab1/Dclk1/Disc1/Dlx1/Dnah5/Dock7/Draxin/Duox2/Dync2h1/Epha5/Erbb4/Ext1/Fbxo45/Fgf10/Fgf8/Fgfr2/Fktn/Foxp2/Fyn/Gak/Ghrh/Gli2/Gli3/Gria1/Gsk3b/Hdac2/Hif1a/Htt/Kcna1/Kdm6b/Kif1a/Kirrel3/Large1/Lhx5/Lhx6/Lmx1a/Mgarp/Mir9-3/Mkks/Mrtfa/Ncam1/Ncoa1/Ndst1/Nf1/Nfib/Nhlh2…	113
GO:0010563	GO:0010563	negative regulation of phosphorus metabolic process	96/3903	388/28928	0.247423	1.83383	6.53027	1.59373e-09	3.09279e-07	2.18038e-07	Ajuba/Angpt1/Apoc1/Apoe/Atxn1/Atxn7/Bag1/Bax/Bdkrb2/Cadm1/Cbfa2t3/Cdk5rap3/Cdkn1a/Cep85/Chp1/Chrna7/Cnksr3/Crkl/Ctdsp1/Ctdsp2/Ctdspl/Dgkq/Dusp19/Dvl1/Entpd1/Errfi1/Fis1/Gadd45b/Gfra2/Ggnbp2/Gpd1l/Grb10/Hdac4/Hexim2/Hgf/Hnf4a/Ibtk/Inpp5k/Insm1/Iqgap1/Kirrel2/Lats2/Macroh2a1/Mapt/Mical1/Mir26a-1/Mir26b/Mlxipl/Mtor/Myocd/Nck1/Nf1/Pard3/Park7/Pbk/Pdcd4/Pde4d/Pecam1/Pibf1/Pkig/Plk1/Ppef2/Ppp1r36/Prkag…	96
GO:0045936	GO:0045936	negative regulation of phosphate metabolic process	96/3903	388/28928	0.247423	1.83383	6.53027	1.59373e-09	3.09279e-07	2.18038e-07	Ajuba/Angpt1/Apoc1/Apoe/Atxn1/Atxn7/Bag1/Bax/Bdkrb2/Cadm1/Cbfa2t3/Cdk5rap3/Cdkn1a/Cep85/Chp1/Chrna7/Cnksr3/Crkl/Ctdsp1/Ctdsp2/Ctdspl/Dgkq/Dusp19/Dvl1/Entpd1/Errfi1/Fis1/Gadd45b/Gfra2/Ggnbp2/Gpd1l/Grb10/Hdac4/Hexim2/Hgf/Hnf4a/Ibtk/Inpp5k/Insm1/Iqgap1/Kirrel2/Lats2/Macroh2a1/Mapt/Mical1/Mir26a-1/Mir26b/Mlxipl/Mtor/Myocd/Nck1/Nf1/Pard3/Park7/Pbk/Pdcd4/Pde4d/Pecam1/Pibf1/Pkig/Plk1/Ppef2/Ppp1r36/Prkag…	96
GO:0099565	GO:0099565	chemical synaptic transmission, postsynaptic	45/3903	135/28928	0.333333	2.47058	6.76356	3.01029e-09	5.66997e-07	3.99726e-07	Abat/Adora2a/Afdn/Anks1b/Atxn1/Cbln1/Chrna6/Chrna7/Chrnb3/Ckap5/Cntnap2/Dgki/Dvl1/Eea1/Eif4a3/Gabrb3/Glra1/Glra3/Gria1/Gria2/Grid2/Grik2/Grin2a/Grin2b/Grin2c/Gsk3b/Hcrt/Insyn2b/Mef2c/Mpp2/Nlgn1/Nrxn1/Oprm1/Pclo/Ppp1r9a/Prkn/Ptk2b/Sez6/Shank1/Shank3/Slc29a1/Ssh1/Tmem108/Wnt7a/Zmynd8	45
GO:0098742	GO:0098742	cell-cell adhesion via plasma-membrane adhesion molecules	65/3903	231/28928	0.281385	2.08555	6.54188	3.37313e-09	6.17186e-07	4.35108e-07	Acvr1/Adgrl3/Ajuba/Alcam/Cadm1/Cadm2/Cbln1/Cd164/Cd177/Cdh10/Cdh12/Cdh13/Cdh18/Cdh2/Cdh20/Cdh23/Cdh9/Cdhr2/Ceacam5/Celsr2/Cldn10/Cldn15/Cldn16/Clstn2/Cntn5/Colec10/Crb1/Crtam/Dab1/Dscam/Emb/Epcam/Fat3/Grid2/Hmcn1/Igsf21/Kirrel3/Lrfn5/Lrrc4/Lrrc4c/Magi2/Mbp/Mdga2/Nectin4/Nexn/Nlgn1/Nptn/Nrcam/Nrg1/Nrxn1/Ntng1/Palld/Pcdh15/Pecam1/Ptprd/Ptprt/Robo2/Sdk1/Sparcl1/Tenm2/Tenm3/Tenm4/Tgfb2/Unc5d/Wnk1	65
GO:1901888	GO:1901888	regulation of cell junction assembly	80/3903	309/28928	0.2589	1.9189	6.41331	4.04353e-09	7.193e-07	5.07097e-07	Abi3bp/Ace/Acvrl1/Adgrb2/Adgrb3/Adgrl3/Afdn/Arhgap33/Arhgef15/Asic1/Asic2/Camsap3/Cbln1/Clstn2/Cntnap2/Cpeb3/Crtac1/Cyfip2/Dapk3/Dclk1/Dock10/Dock4/Elavl2/Ephb1/F11r/Farp1/Flrt2/Gna13/Gpbar1/Grid2/Gsk3b/Iqgap1/Iqsec1/Kdr/Limch1/Lims1/Lin7a/Lingo2/Lrfn5/Lrp4/Lrrtm2/Lrrtm3/Lrrtm4/Lzts1/Macf1/Mark1/Mdga2/Mef2c/Mycbp2/Myo1c/Nedd4l/Nlgn1/Nphp4/Nrg1/Nrp1/Nrxn1/Pdlim5/Peak1/Phldb2/Pik3r1/Poldip2/Ppp1r9a…	80
GO:0042326	GO:0042326	negative regulation of phosphorylation	85/3903	337/28928	0.252226	1.86943	6.34013	5.13375e-09	8.88556e-07	6.2642e-07	Ajuba/Angpt1/Apoe/Atxn1/Atxn7/Bag1/Bax/Bdkrb2/Cadm1/Cdk5rap3/Cdkn1a/Cep85/Chp1/Chrna7/Cnksr3/Crkl/Ctdsp1/Ctdsp2/Ctdspl/Dgkq/Dusp19/Dvl1/Errfi1/Gadd45b/Gfra2/Ggnbp2/Gpd1l/Grb10/Hexim2/Hgf/Hnf4a/Ibtk/Inpp5k/Insm1/Kirrel2/Lats2/Macroh2a1/Mapt/Mical1/Mir26a-1/Mir26b/Mlxipl/Mtor/Myocd/Nck1/Nf1/Pard3/Park7/Pbk/Pdcd4/Pde4d/Pecam1/Pibf1/Pkig/Plk1/Ppef2/Prkag2/Prkar1a/Prkca/Prkdc/Prkn/Prr5l/Ptk6/Ptpn22/Pt…	85
GO:0060996	GO:0060996	dendritic spine development	45/3903	138/28928	0.326087	2.41687	6.5889	6.54842e-09	1.10358e-06	7.78011e-07	Abi3bp/Afdn/Apoe/Arf1/Arf4/Arhgap33/Arid1b/Asap1/Cntnap2/Cpeb3/Ctnnd2/Disc1/Dnm1l/Dnm3/Dock10/Dvl1/Epha5/Ephb1/Grin3a/Hdac2/Iqsec1/Kalrn/Kif1a/Llph/Mef2c/Mfn1/Mtor/Ngef/Nlgn1/Pafah1b1/Pdlim5/Ppfia2/Ppp1r9a/Ptprd/Sdk1/Shank1/Shank3/Sipa1l1/Srcin1/Tanc2/Tiam1/Uba6/Ulk4/Wnt7a/Zmynd8	45
GO:1905475	GO:1905475	regulation of protein localization to membrane	64/3903	230/28928	0.278261	2.0624	6.38834	7.16295e-09	1.17619e-06	8.29201e-07	Agr2/Ank3/Arpc2/Cacna2d2/Cdh2/Chp1/Commd1/Crk/Crkl/Dag1/Dpp10/Dpp6/Epb41l1/Erbb2/Farp1/Fis1/Frrs1l/Fyn/Gpc5/Gpc6/Grin2a/Grip1/Gsk3b/Gsn/Hpca/Inpp5k/Ins1/Kalrn/Kcnb1/Kif5b/Lgals3/Lrp4/Lyplal1/Magi2/Myo1c/Nbea/Neto2/Nrxn1/Pik3r1/Pls1/Ppfia1/Prkci/Prkn/Ptn/Rapgef4/Shank3/Shisa6/Slc1a1/Slc51b/Sorbs1/Sorbs2/Ssh1/Stac/Stx8/Tgfb1/Tmbim1/Tmem108/Usp17le/Vil1/Vps26b/Vps4a/Wnk1/Zdhhc2/Zmynd8	64
GO:0042060	GO:0042060	wound healing	95/3903	394/28928	0.241117	1.78709	6.21236	7.83946e-09	1.2551e-06	8.84828e-07	Acvrl1/Adra2b/Ajuba/Alox12/Alox15/Apoe/Arfgef1/Arl8b/C1qtnf1/Cd9/Cdkn1a/Cfh/Cflar/Chmp3/Chmp4c/Chmp5/Clec7a/Col3a1/Crk/Cxcr4/Dag1/Dst/Duox1/Duox2/Dysf/Entpd1/Epb41l4b/Erbb2/Evl/Evpl/Ext1/F11/F11r/F2rl1/F2rl2/Fermt1/Fgf1/Fgf10/Fgfr1op2/Gna13/Gpr4/Hif1a/Hnf4a/Htr2a/Ins1/Itgav/Kdr/Macf1/Mertk/Mpig6b/Mrtfa/Mtor/Muc16/Mylk/Myof/Nbeal2/Nf1/Nfe2l2/Nrg1/Nrp1/P2ry12/Pard3/Pdia3/Pdia4/Pdia6/Pecam1/Phldb2/P…	95
GO:0051056	GO:0051056	regulation of small GTPase mediated signal transduction	66/3903	244/28928	0.270492	2.00481	6.22479	1.43299e-08	2.23825e-06	1.57794e-06	Apoe/Arfgef1/Arfgef3/Arhgap12/Arhgap22/Arhgap40/Arhgap42/Arhgdib/Cbl/Cd2ap/Cdc42se2/Cdh2/Cgnl1/Chn1/Col3a1/Crk/Crkl/Cyth4/Dennd1a/Dgki/Dnm2/Dock10/Dock2/Dock7/Dock9/Epo/Erbb2/F11r/F2rl1/Fgf10/Garnl3/Gpr4/Grin2a/Grin2b/Iqsec1/Itgav/Lrp4/Lztr1/Mmd2/Nf1/Nrg1/Nrp1/Plxnb1/Prag1/Psd3/Ralgapa2/Rap1gap2/Rapgef1/Rasgrf1/Rasgrp1/Ripor2/Rit2/Shoc2/Sipa1l1/Sipa1l3/Sos1/Sos2/Spry4/Src/Stard13/Stmn1/Stmn3/Tgfb…	66
GO:0031589	GO:0031589	cell-substrate adhesion	91/3903	377/28928	0.241379	1.78904	6.09007	1.51737e-08	2.31363e-06	1.63108e-06	Abi3bp/Acer2/Acvrl1/Adam9/Adamts12/Adamts9/Agr2/Ajuba/Alox15/Angpt1/Arpc2/Bcl2/Braf/Camsap3/Carmil1/Cdh13/Col3a1/Coro2b/Crk/Crkl/Cspg5/Dag1/Dapk3/Disc1/Dnm2/Dock5/Ephb1/Fer/Fermt1/Frem1/Gcnt2/Gsk3b/Iqgap1/Itga10/Itga2/Itga8/Itgae/Itgav/Itgb2/Jag1/Jam3/Kdr/Limch1/Lims1/Macf1/Mertk/Mia/Myo1g/Nedd9/Nf1/Nrp1/Olfm4/Parva/Pcsk5/Peak1/Pecam1/Phldb2/Pik3r1/Poldip2/Prex1/Ptk2b/Ptn/Ptpn11/Ptpra/Ptprk/Rac2/…	91
GO:1903539	GO:1903539	protein localization to postsynaptic membrane	30/3903	76/28928	0.394737	2.92568	6.63847	1.60733e-08	2.3938e-06	1.6876e-06	Cacna2d2/Cacng3/Dag1/Dlg2/Epb41l1/Erbb2/Erbb4/Gpc6/Gphn/Grin2a/Grin2c/Grip1/Gsk3b/Kalrn/Lrrc7/Magi2/Mapk10/Mylk/Nbea/Neto2/Nptx2/Nrxn3/Rapgef4/Sacm1l/Snap23/Snap47/Tmem108/Vps26b/Vwc2/Zdhhc2	30
GO:0048854	GO:0048854	brain morphogenesis	22/3903	46/28928	0.478261	3.54474	6.82139	2.03555e-08	2.88702e-06	2.03531e-06	Afdn/Akt3/Bbs2/Cdh2/Ctnna2/Duox2/Fancc/Fancd2/Fbxw11/Fgf8/Foxo3/Gak/Mir124a-1/Mkks/Nf1/Otx1/Otx2/Pafah1b1/Shank3/Slc4a10/Sos1/Zfp335	22
GO:0097120	GO:0097120	receptor localization to synapse	36/3903	102/28928	0.352941	2.61591	6.45636	2.05559e-08	2.88702e-06	2.03531e-06	Anks1b/Cacna2d2/Cacng3/Cnih2/Dag1/Dlg2/Epb41l1/Erbb2/Erbb4/Gpc6/Gphn/Grip1/Gsk3b/Kalrn/Kif5b/Kif5c/Lrrc7/Magi2/Mapk10/Mylk/Nbea/Neto2/Nlgn1/Nptn/Nptx2/Nrxn1/Nrxn3/Rapgef4/Sacm1l/Shisa6/Snap23/Snap47/Tmem108/Vps26b/Vwc2/Zdhhc2	36
GO:0010976	GO:0010976	positive regulation of neuron projection development	65/3903	241/28928	0.26971	1.99902	6.15038	2.07375e-08	2.88702e-06	2.03531e-06	Adam17/Afdn/Alk/Ankrd27/Apoe/Arsb/Bmp5/Braf/Camk1d/Cflar/Cnr1/Cntn1/Creb3l2/Cyfip1/Dcc/Disc1/Dnm1l/Dvl1/Epo/Fbxo38/Fut9/Fyn/Hgf/Igf1r/Iqgap1/Itpr1/Kalrn/Khdc3/Kidins220/Lrrc7/Magi2/Mapt/Mfn1/Mir124a-1/Mtor/Nck1/Nf1/Nfe2l2/Nlgn1/Nptn/Nrg1/Nrxn1/Pafah1b1/Plppr5/Ppp1r9a/Prkci/Prkd1/Ptk2b/Ptk6/Ptk7/Ptn/Ptprd/Pum2/Rapgef1/Rapgef2/Rit2/Scarb2/Serpinf1/Shoc2/Stmn2/Tenm3/Tiam1/Trim67/Vldlr/Zfp804a	65
GO:0010959	GO:0010959	regulation of metal ion transport	103/3903	447/28928	0.230425	1.70785	5.95636	2.37217e-08	3.23221e-06	2.27866e-06	Abcc9/Ace/Adora2a/Akap6/Akt3/Ank3/Arf1/Atp1b1/Bax/Bcl2/Cacna2d1/Cacnb1/Cacnb2/Cacnb4/Calm1/Chp1/Cldn16/Cnksr3/Cntn1/Commd1/Cxcl1/Cxcr4/Diaph1/Dpp10/Dpp6/Dysf/Efhb/Epb41/Epo/Fgf14/Fyn/Glp1r/Gnai2/Gnao1/Gnb2/Gpd1l/Hcrt/Hpca/Htr2a/Htt/Inpp5k/Iscu/Itpr1/Kcnab1/Kcnab2/Kcnip1/Kcnip4/Kcnmb1/Kcnn2/Kcnq1/Kif5b/Lgals3/Lime1/Mchr1/Mylk/Nedd4l/Nkain2/Nkain3/Npsr1/Nr3c2/Oga/Oprd1/Oxsr1/P2ry12/Pawr/Pde4d/Pkd2/…	103
GO:0060079	GO:0060079	excitatory postsynaptic potential	40/3903	121/28928	0.330579	2.45016	6.31282	2.88105e-08	3.8438e-06	2.70983e-06	Adora2a/Afdn/Atxn1/Cbln1/Chrna6/Chrna7/Chrnb3/Ckap5/Cntnap2/Dgki/Dvl1/Eif4a3/Glra1/Glra3/Gria1/Gria2/Grid2/Grik2/Grin2a/Grin2b/Grin2c/Gsk3b/Hcrt/Mef2c/Mpp2/Nlgn1/Nrxn1/Oprm1/Pclo/Ppp1r9a/Prkn/Ptk2b/Sez6/Shank1/Shank3/Slc29a1/Ssh1/Tmem108/Wnt7a/Zmynd8	40
GO:0030111	GO:0030111	regulation of Wnt signaling pathway	81/3903	329/28928	0.246201	1.82477	5.94184	3.6698e-08	4.7962e-06	3.38126e-06	Adgra2/Apcdd1/Apoe/Aspm/Atp6v1c2/Cdc73/Cdh2/Cdk14/Chd8/Cmah/Csnk1e/Ctnnd1/Ctnnd2/Cyld/D1Pas1/Daam2/Dapk3/Disc1/Dkk3/Draxin/Fam53b/Fermt1/Fgf10/Fgfr2/Foxo1/Foxo3/Frzb/Gli3/Gpc5/Grb10/Gsk3b/Hdac2/Hic1/Ift20/Invs/Kpna1/Lats2/Lgr5/Limd1/Lmx1a/Lrp4/Macf1/Mllt3/Nkd1/Nle1/Nlk/Nphp4/Nrarp/Ppm1a/Ppm1b/Prkn/Ptk7/Rapgef1/Rnf220/Rps12/Rspo3/Ruvbl2/Scyl2/Shisa6/Smad3/Smad4/Sox30/Spef1/Src/Tcf7l2/Tgfb1/Tiam1/T…	81
GO:0007265	GO:0007265	Ras protein signal transduction	39/3903	118/28928	0.330508	2.44964	6.23152	4.29681e-08	5.50336e-06	3.8798e-06	Cdkn1a/Dgki/Dok6/Epo/Erbb2/Fgf10/Grb2/Iqgap3/Ksr2/Lztr1/Mmd2/Mras/Nf1/Nrg1/Plce1/Rapgef1/Rapgef2/Rapgef4/Rapgef5/Rapgef6/Rasgef1b/Rasgef1c/Rasgrf1/Rasgrf2/Rasgrp1/Rb1/Rgl1/Rit2/Rras2/Sdcbp/Shoc2/Sos1/Sos2/Spry4/Src/Tgfb2/Trim67/Usp50/Usp8	39
GO:0009100	GO:0009100	glycoprotein metabolic process	89/3903	374/28928	0.237968	1.76376	5.87111	4.39902e-08	5.52379e-06	3.8942e-06	A4galt/Aatf/Acer2/Adamts12/Aqp11/Arfgef1/Arsb/B3galt1/B3galt5/B3glct/B3gnt6/Bcl2/Bmpr1b/Bmpr2/Cant1/Chp1/Chst13/Chst14/Chst3/Chst9/Col11a1/Crppa/Csgalnact1/Ctsl/Dhdds/Dpy19l1/Dpy19l3/Dse/Edem1/Edem2/Engase/Ext1/Fktn/Fut8/Fut9/Galnt13/Galnt16/Galnt17/Galnt5/Galntl6/Gcnt2/Gnptab/Gusb/Hif1a/Hs3st2/Hs3st4/Hs3st5/Hs6st1/Hs6st3/Idua/Ihh/Large1/Lipc/Man1a2/Manba/Mgat1/Mgat2/Mgat4a/Mgat5b/Ndst1/Ndst4/Nec…	89
GO:0062237	GO:0062237	protein localization to postsynapse	30/3903	79/28928	0.379747	2.81458	6.37806	4.56304e-08	5.61955e-06	3.96171e-06	Cacna2d2/Cacng3/Dag1/Dlg2/Epb41l1/Erbb2/Erbb4/Gpc6/Gphn/Grin2a/Grin2c/Grip1/Gsk3b/Kalrn/Lrrc7/Magi2/Mapk10/Mylk/Nbea/Neto2/Nptx2/Nrxn3/Rapgef4/Sacm1l/Snap23/Snap47/Tmem108/Vps26b/Vwc2/Zdhhc2	30
GO:0031503	GO:0031503	protein-containing complex localization	70/3903	272/28928	0.257353	1.90743	5.9382	4.74431e-08	5.73256e-06	4.04138e-06	1700009N14Rik/Akap6/Anks1b/Ap3m1/Arl3/Cacna2d2/Cacng3/Cnih2/Dag1/Dlg2/Dnm3/Dync2h1/Epb41l1/Erbb2/Erbb4/Exoc3l4/Fcgr4/Fkbp4/Gpc6/Gphn/Grin2a/Grip1/Gsk3b/Hip1/Hpca/Ift20/Ift22/Ift81/Iqsec1/Kalrn/Kif5b/Kif5c/Lmnb2/Lrrc7/Ltv1/Magi2/Mapk10/Mylk/Nbea/Nedd4l/Neto2/Nlgn1/Nmd3/Nme7/Nptn/Nptx2/Nrg1/Nrxn1/Nrxn3/Ppp3r1/Rab7/Rabep1/Ralgapa2/Rapgef4/Riok2/Rnf220/Sacm1l/Sgcd/Shisa6/Slc1a1/Snap23/Snap47/Syt17/Tm…	70
GO:0001933	GO:0001933	negative regulation of protein phosphorylation	78/3903	316/28928	0.246835	1.82948	5.85516	5.7913e-08	6.86805e-06	4.84189e-06	Angpt1/Apoe/Bag1/Bax/Bdkrb2/Cadm1/Cdk5rap3/Cdkn1a/Cep85/Chp1/Chrna7/Cnksr3/Crkl/Ctdsp1/Ctdsp2/Ctdspl/Dgkq/Dusp19/Dvl1/Errfi1/Gadd45b/Gfra2/Ggnbp2/Gpd1l/Hexim2/Hgf/Hnf4a/Ibtk/Inpp5k/Insm1/Kirrel2/Lats2/Macroh2a1/Mical1/Mir26a-1/Mir26b/Mlxipl/Mtor/Myocd/Nck1/Nf1/Pard3/Park7/Pbk/Pdcd4/Pde4d/Pecam1/Pibf1/Pkig/Plk1/Ppef2/Prkag2/Prkar1a/Prkca/Prkdc/Prkn/Prr5l/Ptk6/Ptpn22/Ptprt/Pycard/Rb1/Rps23rg1/Sh3bp…	78
GO:0110053	GO:0110053	regulation of actin filament organization	72/3903	284/28928	0.253521	1.87903	5.8791	5.90659e-08	6.87742e-06	4.84849e-06	Abitram/Add3/Alox15/Arf1/Arfgef1/Arhgap40/Arhgef15/Arpc2/Braf/Brk1/Carmil1/Ccdc88a/Cdc42ep5/Cgnl1/Coro2b/Csf3/Ctnna2/Cyfip1/Cyfip2/Daam2/Evl/F11r/F2rl1/Fchsd1/Fer/Fhod3/Grb2/Gsn/Hip1r/Inpp5k/Limch1/Mkks/Mtor/Myo1c/Nck1/Nckap1/Nphs1/Nrp1/Pecam1/Pfn4/Phldb2/Pik3r1/Ppfia1/Ppp1r9a/Prex1/Prkn/Ptk2b/Pycard/Rasa1/Rgcc/Rhpn2/Rock2/Shank1/Shank3/Smad3/Sorbs3/Specc1l/Sptb/Ssh1/Stmn1/Synpo/Synpo2/Tac1/Tmeff…	72
GO:0006887	GO:0006887	exocytosis	93/3903	399/28928	0.233083	1.72755	5.77921	6.31323e-08	7.21963e-06	5.08975e-06	Abca12/Abr/Adora3/Arf1/Arl8b/Atp9a/Braf/Brsk2/Cacna1a/Cacna1e/Cacnb4/Cadps/Cadps2/Cbl/Cd160/Cd177/Chga/Cspg5/Dnm1l/Dvl1/Epb41l1/Exoc2/Exoc3l4/Exoc4/Exoc6b/F2rl1/Fbxo45/Fcgr4/Gab2/Gnai2/Gnao1/Itgb2/Kcnb1/Kcnq3/Lin7a/Mical1/Milr1/Myo1g/Ncam1/Nkg7/Nlgn1/Nlrp5/Npy1r/Nr4a3/Pclo/Pex5l/Ppfia2/Ppp3cb/Prkca/Prkcb/Prkn/Ptgdr/Rab12/Rab27a/Rab27b/Rab2b/Rab31/Rab40b/Rab7/Rac2/Rapgef4/Rasgrp1/Rimbp2/Rph3al/Sac…	93
GO:0099003	GO:0099003	vesicle-mediated transport in synapse	78/3903	317/28928	0.246057	1.82371	5.82371	6.67795e-08	7.50274e-06	5.28933e-06	Aak1/Abca13/Amph/Ap3m1/Atp6v0a1/Atp6v0d1/Atp6v1a/Atp6v1b2/Atp6v1e1/Braf/Bsn/Cacna1a/Cacna1e/Cacnb4/Cadps/Cadps2/Calm1/Cdh2/Clcn3/Cspg5/Cyfip1/Dennd1a/Dgkq/Diaph1/Dnajc5/Dnajc6/Dnm1l/Dnm2/Dnm3/Dvl1/Fbxo45/Fcho2/Fgf14/Grip1/Hip1/Hpca/Iqsec1/Magi2/Mapk10/Nedd4l/Nlgn1/Npy1r/Nrg1/Nrxn1/Park7/Pclo/Ppfia2/Ppp3cb/Ppp3cc/Ppp3r1/Prkca/Prkcb/Prkn/Rab27b/Rab7/Rabep1/Rapgef4/Rimbp2/Rnf220/Rph3al/Sacm1l/Scamp5…	78
GO:1903828	GO:1903828	negative regulation of protein localization	66/3903	254/28928	0.259843	1.92588	5.8532	7.652e-08	8.44886e-06	5.95634e-06	Acvr1c/Akap1/Angpt1/Apoe/Astn2/Bag3/Chga/Chp1/Commd1/Coro2b/Ctnna1/Dclk1/F2rl1/Fbn1/Fermt1/Foxo1/Gnao1/Gopc/Gsk3b/Hadh/Hdac3/Hnf4a/Idua/Ilrun/Inpp5k/Ins1/Kcnb1/Kcnj6/Kcnq1/Klf7/Lats2/Lyplal1/Macroh2a1/Mapt/Mtor/Ndfip1/Ndufaf2/Nedd4l/Neo1/Nf1/Oprm1/Park7/Pde1c/Pde8b/Pias4/Pkig/Ppfia1/Prkn/Ptger3/Ptpn11/Rab11fip3/Ripor2/Rnf4/Rock2/Rptor/Sirt4/Spi1/Srcin1/Stxbp5l/Tbc1d1/Tgfb1/Tmbim1/Ttbk2/Usp17le/Vs…	66
GO:0031644	GO:0031644	regulation of nervous system process	50/3903	173/28928	0.289017	2.14212	5.95034	8.26198e-08	8.96774e-06	6.32214e-06	Abat/Afdn/Cartpt/Cbln1/Chrna7/Cntnap2/Dag1/Dlgap2/Dvl1/Eif4a3/Fgfbp3/Glra1/Gpr171/Gria1/Grik2/Grin2a/Grin2b/Grin2c/Grm1/Gsk3b/Hcrt/Hgf/Itga2/Kcnc4/Mgll/Mir23a/Nlgn1/Nrxn1/Pard3/Pawr/Pclo/Prkn/Ptk2b/Rapgef4/Rock2/S100b/Shank1/Shank3/Shisa6/Shisa9/Ssh1/Tac1/Tafa4/Tenm4/Tmem108/Tnr/Trf/Wasf3/Wnt7a/Zmynd8	50
GO:0006814	GO:0006814	sodium ion transport	67/3903	260/28928	0.257692	1.90995	5.8206	8.62023e-08	9.20066e-06	6.48635e-06	Akt3/Ank3/Arf1/Asic1/Asic2/Atp12a/Atp1b1/Chp1/Cnksr3/Cntn1/Commd1/Commd9/Cxcl1/Fgf14/Gpd1l/Grin2a/Hcn1/Kcnq1/Klhl3/Mcoln1/Mfsd4b1/Nalcn/Nedd4l/Nkain2/Nkain3/Oxsr1/Pkd2/Plcb1/Prss30/Prss8/Ptpn3/Scn11a/Scn1a/Scn3a/Scn3b/Scn8a/Scn9a/Slc10a2/Slc12a2/Slc12a3/Slc22a5/Slc24a2/Slc24a3/Slc24a5/Slc38a3/Slc41a3/Slc4a10/Slc4a5/Slc5a4b/Slc5a5/Slc6a1/Slc6a11/Slc6a15/Slc6a17/Slc8a1/Slc9a8/Slc9a9/Slc9b1/Slmap/Sn…	67
GO:0006935	GO:0006935	chemotaxis	107/3903	481/28928	0.222453	1.64876	5.66637	8.82188e-08	9.26153e-06	6.52926e-06	Abcc1/Adam17/Adgra2/Agr2/Agtr1b/Akirin1/Angpt1/Bmpr2/Camk1d/Ccl1/Ccl4/Ccl6/Ccl9/Cdh13/Chga/Cnr2/Colec10/Creb1/Crk/Crkl/Csf3r/Cxcl1/Cxcl2/Cxcr1/Cxcr4/Cxcr5/Cyp7b1/Defb7/Dnm1l/Dock2/Dock4/Dscam/Dysf/Edn2/Elmo2/Ephb1/F2rl1/Fcgr3/Fer/Fgf1/Fgf10/Fgf8/Flrt2/Fpr-rs6/Hgf/Il34/Itga2/Itgav/Itgb2/Jam3/Kdr/Kif21a/Lgals3/Lox/Mapk1/Mmp28/Mtus1/Mycbp2/Nedd9/Nod2/Nrg1/Nrg3/Nrp1/Oxsr1/P2ry12/Parva/Pde4b/Pde4d/Pik…	107
GO:0010810	GO:0010810	regulation of cell-substrate adhesion	62/3903	235/28928	0.26383	1.95544	5.8078	1.03657e-07	1.07067e-05	7.54812e-06	Abi3bp/Acer2/Acvrl1/Agr2/Alox15/Arpc2/Bcl2/Braf/Camsap3/Carmil1/Cdh13/Coro2b/Crk/Crkl/Cspg5/Dag1/Dapk3/Disc1/Dnm2/Dock5/Fermt1/Gcnt2/Gsk3b/Iqgap1/Jag1/Kdr/Limch1/Lims1/Macf1/Nedd9/Nf1/Nrp1/Olfm4/Pcsk5/Peak1/Phldb2/Pik3r1/Poldip2/Prex1/Ptk2b/Ptn/Ptpn11/Ptpra/Rac2/Rasa1/Rell2/Rin2/Rreb1/Smad3/Smoc1/Spock2/Spp1/Spry4/Src/St6gal1/Tbcd/Tek/Utrn/Vcl/Vtn/Vwc2/Wdpcp	62
GO:0042330	GO:0042330	taxis	107/3903	483/28928	0.221532	1.64194	5.61859	1.10027e-07	1.11843e-05	7.88478e-06	Abcc1/Adam17/Adgra2/Agr2/Agtr1b/Akirin1/Angpt1/Bmpr2/Camk1d/Ccl1/Ccl4/Ccl6/Ccl9/Cdh13/Chga/Cnr2/Colec10/Creb1/Crk/Crkl/Csf3r/Cxcl1/Cxcl2/Cxcr1/Cxcr4/Cxcr5/Cyp7b1/Defb7/Dnm1l/Dock2/Dock4/Dscam/Dysf/Edn2/Elmo2/Ephb1/F2rl1/Fcgr3/Fer/Fgf1/Fgf10/Fgf8/Flrt2/Fpr-rs6/Hgf/Il34/Itga2/Itgav/Itgb2/Jam3/Kdr/Kif21a/Lgals3/Lox/Mapk1/Mmp28/Mtus1/Mycbp2/Nedd9/Nod2/Nrg1/Nrg3/Nrp1/Oxsr1/P2ry12/Parva/Pde4b/Pde4d/Pik…	107
GO:0035249	GO:0035249	synaptic transmission, glutamatergic	40/3903	128/28928	0.3125	2.31617	5.89364	1.62529e-07	1.62631e-05	1.14653e-05	Adora2a/Cacna1a/Cacnb4/Cacng3/Cdh2/Clcn3/Cnih2/Cnr1/Dgki/Disc1/Ext1/Frrs1l/Gria1/Gria2/Gria4/Grid1/Grid2/Grik2/Grik4/Grin2a/Grin2b/Grin2c/Grin3a/Grm1/Grm5/Grm8/Htr2a/Kmo/Mef2c/Nf1/Nlgn1/Nrxn1/Prkn/Ptk2b/Shank3/Syt1/Tnr/Unc13a/Unc13c/Zzef1	40
GO:1990138	GO:1990138	neuron projection extension	55/3903	202/28928	0.272277	2.01805	5.73416	1.73974e-07	1.71405e-05	1.20838e-05	Adcy10/Afdn/Alcam/Apoe/Bmpr2/Cpne5/Cpne9/Cxcr4/Cyfip1/Cyfip2/D130043K22Rik/Dclk1/Dip2b/Disc1/Dnm2/Draxin/Dscam/Dvl1/Edn2/Eif2ak4/Gsk3b/Iqgap1/Llph/Macf1/Mapt/Mgll/Mir124a-1/Nedd4l/Nrn1/Nrp1/Pafah1b1/Pou4f3/Prkn/Rnf6/Ryk/S100b/Sema3f/Sema3g/Sema5b/Sema6c/Sema6d/Sema7a/Sh3gl2/Slc39a12/Slit3/Spag9/Spg11/Syt1/Syt17/Tiam1/Tmem108/Tnr/Ttc3/Unc13a/Vcl	55
GO:0051258	GO:0051258	protein polymerization	73/3903	297/28928	0.245791	1.82174	5.62158	1.81168e-07	1.75787e-05	1.23928e-05	Abitram/Add3/Alox15/Ambra1/Ang/Arfgef1/Arhgap40/Arpc2/Camsap3/Carmil1/Catip/Cd2ap/Cdc42ep5/Cenpj/Chmp3/Ckap5/Csf3/Cyfip1/Cyfip2/Daam2/Diaph1/Diaph3/Dnm2/Drg1/Evl/Fchsd1/Fer/Fhod3/Fkbp4/Grb2/Gsn/Haus2/Hdgfl3/Hip1r/Hsp90aa1/Kif21a/Map4/Mapt/Mkks/Msrb2/Mtor/Myo1c/Nck1/Nckap1/Nme7/Nphs1/Orc4/Pde4dip/Pecam1/Pfn4/Ppp1r9a/Prex1/Prkn/Psrc1/Ptk2b/Pycard/Rasa1/Rp1/Slc39a12/Sptb/Ssh1/Stmn1/Stmn2/Tbcd/Tmod1/…	73
GO:0050708	GO:0050708	regulation of protein secretion	81/3903	341/28928	0.237537	1.76056	5.57943	1.88455e-07	1.80129e-05	1.26988e-05	Abat/Abca12/Acvr1c/Adam9/Adcy8/Adora2a/Ang/Anxa7/Apoe/Arf1/Brsk2/Cacna1e/Cartpt/Cd2ap/Chga/Chrm3/Clock/Cnr1/Dnm1l/Epha5/F2rl1/F2rl2/Fbn1/Foxo1/Glp1r/Gnao1/Golph3l/Gpld1/Hadh/Hif1a/Hmgn3/Hnf4a/Idua/Ins1/Itpr1/Kcnb1/Kcnj6/Kcnq1/Kif5b/Klf7/Krt20/Malrd1/Myrip/Ncoa6/Ndufaf2/Neo1/Oga/Oprm1/Pcsk1/Pde1c/Pde8b/Pfkm/Plcb1/Ppp3cb/Prkar1a/Prkcb/Prkn/Ptger3/Ptpn11/Rab11fip3/Rap1gds1/Rapgef4/Rfx3/Rph3al/Rptor/…	81
GO:0060828	GO:0060828	regulation of canonical Wnt signaling pathway	65/3903	255/28928	0.254902	1.88927	5.63286	2.04919e-07	1.92985e-05	1.36052e-05	Adgra2/Apoe/Aspm/Cdh2/Cdk14/Chd8/Csnk1e/Ctnnd1/Ctnnd2/Cyld/D1Pas1/Daam2/Dapk3/Dkk3/Draxin/Fam53b/Fermt1/Fgf10/Fgfr2/Foxo1/Foxo3/Frzb/Gli3/Gpc5/Gsk3b/Hdac2/Ift20/Invs/Kpna1/Lats2/Lgr5/Limd1/Lmx1a/Lrp4/Mllt3/Nkd1/Nle1/Nphp4/Nrarp/Ppm1a/Ppm1b/Prkn/Ptk7/Rapgef1/Rnf220/Rps12/Rspo3/Ruvbl2/Scyl2/Shisa6/Smad3/Smad4/Src/Tcf7l2/Tgfb1/Tle3/Tmem131l/Tmem88/Tnks2/Ubr5/Usp8/Wls/Wnk1/Wnt5b/Znrf3	65
GO:0060491	GO:0060491	regulation of cell projection assembly	58/3903	219/28928	0.26484	1.96293	5.64897	2.28537e-07	2.12109e-05	1.49534e-05	Abitram/Akirin1/Arf4/Arpc2/Brk1/Ccdc88a/Cdc42ep5/Cdkl1/Cenpj/Cyfip1/Cyld/Daam2/Def8/Dnm2/Dnm3/Evl/F2rl1/Fer/Fnbp1l/Gsk3b/Hdac4/Hnf4a/Hsp90aa1/Htt/Ift20/Mien1/Mtor/Myo10/Myo3a/Myo3b/Nckap1/Nlgn1/Nrp1/Nrxn1/P2ry12/Pik3r1/Plce1/Plppr5/Ppp1r16b/Ppp1r9a/Rab11fip3/Rac2/Ripor2/Rp1/Sdccag8/Src/Stap1/Syne1/Syne2/Tapt1/Tenm2/Tmem67/Trpm2/Ttbk2/Usp17le/Wdpcp/Wrap73/Zmynd8	58
GO:0006816	GO:0006816	calcium ion transport	104/3903	473/28928	0.219873	1.62964	5.45266	2.42263e-07	2.21636e-05	1.56251e-05	Ace/Adora2a/Akap6/Asic1/Atp13a4/Atp1b1/Bax/Bcl2/C2cd6/Cachd1/Cacna1a/Cacna1e/Cacna2d1/Cacna2d2/Cacna2d3/Cacnb1/Cacnb2/Cacnb4/Cacng3/Calm1/Catsper2/Cdh23/Chrna7/Cldn16/Cxcr4/Diaph1/Dnm1l/Dysf/Efhb/Epb41/Epo/Fasl/Fgf14/Fyn/Ghitm/Glp1r/Gnai2/Gnao1/Grin2a/Grin2b/Grin2c/Grin3a/Hcrt/Hpca/Htr2a/Htt/Ibtk/Inpp5k/Itgav/Itpr1/Lgals3/Lime1/Mchr1/Mcoln1/Mcoln2/Micu2/Micu3/Mylk/Nalcn/Npsr1/Oga/Oprd1/P2ry12/Paw…	104
GO:0001508	GO:0001508	action potential	51/3903	184/28928	0.277174	2.05434	5.66604	2.62956e-07	2.37179e-05	1.67208e-05	Abcc9/Ank3/Cacna2d1/Cacnb2/Cacnb4/Calm1/Chrna7/Cnr1/Cnr2/Cntnap2/Ctnna3/Dpp6/Foxp1/Glra1/Gna14/Gpd1l/Gria1/Grik2/Grin2a/Grin2b/Hcn1/Kcna1/Kcnab2/Kcnb1/Kcnb2/Kcnc4/Kcnd2/Kcnh6/Kcnip1/Kcnma1/Kcnmb2/Kcnn2/Kcnq1/Kcnq3/Mtor/Nedd4l/Nrcam/Pawr/Ptpn3/Rapgef4/Ryr2/Scn11a/Scn1a/Scn3a/Scn3b/Scn8a/Scn9a/Slmap/Snta1/Tac1/Trpc4	51
GO:0030100	GO:0030100	regulation of endocytosis	83/3903	355/28928	0.233803	1.73288	5.48701	2.74035e-07	2.43739e-05	1.71833e-05	Aak1/Abca13/Abr/Alox15/Amph/Angpt1/Ank3/Apoc1/Apoc2/Apoe/Arf1/Bmp2k/Camk1d/Cbl/Cd177/Cd2ap/Cdh13/Ckap5/Clec7a/Colec10/Dgkq/Dnajc6/Dnm1l/Dnm2/Dock2/Dysf/Epn2/F2rl1/Fcgr3/Fpr-rs6/Hip1/Hip1r/Hpca/Iqsec1/Itga2/Itgav/Lgals3/Lman2/Lrrtm2/Magi2/Mbl1/Mctp1/Mertk/Nedd4l/Nlgn1/Nod2/Nrg1/Pacsin2/Pard3/Park7/Pip4p2/Ppp3cb/Ppp3cc/Ppp3r1/Prkca/Prkn/Pycard/Rab27a/Rab31/Rab4b/Rab5c/Rabep1/Rapgef1/Rin3/Rit2/Rnf22…	83
GO:0035592	GO:0035592	establishment of protein localization to extracellular region	99/3903	446/28928	0.221973	1.64521	5.42306	2.92836e-07	2.56894e-05	1.81107e-05	Abat/Abca12/Acvr1c/Adam9/Adcy8/Adora2a/Ang/Anxa7/Ap1b1/Apoe/Arf1/B3glct/Brsk2/Cacna1e/Cartpt/Cavin1/Cbln1/Cd2ap/Chga/Chrm3/Clock/Cnr1/Copg1/Dnm1l/Epha5/F2rl1/F2rl2/Fbn1/Foxo1/Glp1r/Gnao1/Gnptab/Golph3l/Gpld1/Hadh/Hif1a/Hmgn3/Hnf4a/Htt/Idua/Ildr2/Ins1/Itpr1/Kcnb1/Kcnj6/Kcnq1/Kif5b/Klf7/Krt20/Ltbp1/Malrd1/Mia2/Mttp/Myrip/Ncoa6/Ndufaf2/Neo1/Oga/Oprm1/Pafah1b1/Park7/Pclo/Pcsk1/Pde1c/Pde8b/Pfkm/Plcb1/…	99
GO:0071692	GO:0071692	protein localization to extracellular region	100/3903	452/28928	0.221239	1.63976	5.41394	3.01428e-07	2.60858e-05	1.83901e-05	Abat/Abca12/Acvr1c/Adam9/Adcy8/Adora2a/Ang/Anxa7/Ap1b1/Apoe/Arf1/B3glct/Brsk2/Cacna1e/Cartpt/Cavin1/Cbln1/Cd2ap/Chga/Chrm3/Clock/Cnr1/Copg1/Dnm1l/Epha5/F2rl1/F2rl2/Fbn1/Fbn2/Foxo1/Glp1r/Gnao1/Gnptab/Golph3l/Gpld1/Hadh/Hif1a/Hmgn3/Hnf4a/Htt/Idua/Ildr2/Ins1/Itpr1/Kcnb1/Kcnj6/Kcnq1/Kif5b/Klf7/Krt20/Ltbp1/Malrd1/Mia2/Mttp/Myrip/Ncoa6/Ndufaf2/Neo1/Oga/Oprm1/Pafah1b1/Park7/Pclo/Pcsk1/Pde1c/Pde8b/Pfkm/P…	100
GO:0051494	GO:0051494	negative regulation of cytoskeleton organization	50/3903	180/28928	0.277778	2.05882	5.62751	3.18733e-07	2.72155e-05	1.91866e-05	Add3/Arfgef1/Arpc2/Atxn7/Bmerb1/Camsap3/Carmil1/Cgnl1/Coro2b/Ctnna2/Diaph3/Evl/F11r/Fhod3/Fkbp4/Gas2l2/Gsn/Hdgfl3/Hip1r/Inpp5k/Iqschfp/Mkks/Pecam1/Pfn4/Phldb2/Pik3r1/Ppfia1/Ppp1r9a/Prkn/Rbm14/Rhpn2/Rp1/Shank1/Shank3/Smad4/Specc1l/Spef1/Sptb/Ssh1/Stmn1/Stmn2/Tbcd/Tmeff2/Tmem67/Tmod1/Tpm1/Ttbk2/Vil1/Vill/Wdr47	50
GO:0120032	GO:0120032	regulation of plasma membrane bounded cell projection assembly	57/3903	216/28928	0.263889	1.95587	5.56878	3.29064e-07	2.7728e-05	1.95479e-05	Abitram/Akirin1/Arf4/Arpc2/Brk1/Ccdc88a/Cdc42ep5/Cdkl1/Cenpj/Cyfip1/Cyld/Daam2/Def8/Dnm2/Dnm3/Evl/F2rl1/Fer/Fnbp1l/Gsk3b/Hdac4/Hnf4a/Hsp90aa1/Htt/Ift20/Mien1/Mtor/Myo10/Myo3a/Myo3b/Nckap1/Nlgn1/Nrp1/Nrxn1/P2ry12/Pik3r1/Plce1/Plppr5/Ppp1r16b/Ppp1r9a/Rab11fip3/Rac2/Ripor2/Rp1/Sdccag8/Stap1/Syne1/Syne2/Tapt1/Tenm2/Tmem67/Trpm2/Ttbk2/Usp17le/Wdpcp/Wrap73/Zmynd8	57
GO:0120034	GO:0120034	positive regulation of plasma membrane bounded cell projection assembly	38/3903	122/28928	0.311475	2.30857	5.72006	3.59686e-07	2.99147e-05	2.10895e-05	Akirin1/Arpc2/Brk1/Ccdc88a/Cdc42ep5/Cenpj/Cyfip1/Def8/Dnm2/Dnm3/F2rl1/Fnbp1l/Gsk3b/Hdac4/Hsp90aa1/Htt/Ift20/Mien1/Mtor/Myo3a/Myo3b/Nckap1/Nlgn1/Nrp1/P2ry12/Pik3r1/Plce1/Plppr5/Rab11fip3/Rac2/Ripor2/Rp1/Tapt1/Tenm2/Tmem67/Ttbk2/Wrap73/Zmynd8	38
GO:0060560	GO:0060560	developmental growth involved in morphogenesis	70/3903	286/28928	0.244755	1.81406	5.46389	3.79723e-07	3.11763e-05	2.19789e-05	Adcy10/Afdn/Alcam/Apoe/Bmpr2/Cadm1/Cd2ap/Cpne5/Cpne9/Cxcr4/Cyfip1/Cyfip2/D130043K22Rik/Dclk1/Dip2b/Disc1/Dnm2/Draxin/Dscam/Dvl1/Edn2/Eif2ak4/Esr1/Ext1/Fgf1/Fgf10/Fgfr2/Gsk3b/Iqgap1/Llph/Macf1/Mapt/Mgll/Mir124a-1/Nat8f3/Nedd4l/Nkd1/Nrn1/Nrp1/Pafah1b1/Pou4f3/Prkg1/Prkn/Ptk7/Pum2/Rnf6/Ryk/S100b/Sema3f/Sema3g/Sema5b/Sema6c/Sema6d/Sema7a/Sh3gl2/Slc12a2/Slc39a12/Slit3/Spag9/Spg11/Syt1/Syt17/Tfap2c/Tgfb…	70
GO:0090596	GO:0090596	sensory organ morphogenesis	80/3903	341/28928	0.234604	1.73882	5.41998	3.84595e-07	3.11765e-05	2.1979e-05	Abr/Adamts9/Aldh1a1/Arid1a/Bax/Bcl2/Bhlhe22/Bhlhe23/Cdh23/Cfh/Chrna9/Col11a1/Crb1/Dscam/Dvl1/Dzank1/Ephb1/Fasl/Fat3/Fbn1/Fbn2/Fgf10/Fgf8/Fgfr2/Frzb/Fzd3/Gdf11/Gli2/Gli3/Gnat2/Hcn1/Hdac2/Hif1a/Hipk1/Ihh/Insig2/Itga8/Jag1/Kcnq1/Kdr/Large1/Mapk1/Megf11/Mir124a-1/Mir23a/Myo3a/Myo3b/Nf1/Nr4a3/Otx1/Otx2/Pax8/Pcdh15/Pde6c/Pdzd7/Pls1/Pou4f3/Prkci/Prom1/Prrx1/Ptk7/Ptn/Ripor2/Rorb/Rp1/Rpgrip1/Sdk1/Six2/Ski…	80
GO:0009306	GO:0009306	protein secretion	98/3903	443/28928	0.221219	1.63962	5.35768	3.95744e-07	3.16793e-05	2.23335e-05	Abat/Abca12/Acvr1c/Adam9/Adcy8/Adora2a/Ang/Anxa7/Ap1b1/Apoe/Arf1/B3glct/Brsk2/Cacna1e/Cartpt/Cavin1/Cbln1/Cd2ap/Chga/Chrm3/Clock/Cnr1/Copg1/Dnm1l/Epha5/F2rl1/F2rl2/Fbn1/Foxo1/Glp1r/Gnao1/Gnptab/Golph3l/Gpld1/Hadh/Hif1a/Hmgn3/Hnf4a/Htt/Idua/Ildr2/Ins1/Itpr1/Kcnb1/Kcnj6/Kcnq1/Kif5b/Klf7/Krt20/Malrd1/Mia2/Mttp/Myrip/Ncoa6/Ndufaf2/Neo1/Oga/Oprm1/Pafah1b1/Park7/Pclo/Pcsk1/Pde1c/Pde8b/Pfkm/Plcb1/Ppp3cb…	98
GO:0099068	GO:0099068	postsynapse assembly	34/3903	104/28928	0.326923	2.42307	5.74155	4.11698e-07	3.25495e-05	2.2947e-05	Abi3bp/Afdn/Arhgap33/Arhgef15/Asic1/Asic2/Cbln1/Cdh2/Cpeb3/Crk/Crkl/Csmd2/Cyfip2/Dclk1/Dock10/Dock4/Dock7/Flrt2/Gna13/Grid2/Iqgap1/Lrp4/Lrrtm2/Lzts1/Magi2/Mark1/Nlgn1/Nrxn1/Nrxn3/Ptk2b/Ptprd/Pum2/Shank3/Sipa1l1	34
GO:0016055	GO:0016055	Wnt signaling pathway	102/3903	467/28928	0.218415	1.61884	5.32444	4.38229e-07	3.42246e-05	2.41279e-05	Adgra2/Apcdd1/Apoe/Aspm/Atp6v1c2/Bbip1/Bcl7b/Bcl9/Calcoco1/Cdc73/Cdh2/Cdk14/Celsr2/Chd8/Cmah/Cpe/Csnk1e/Ctnnd1/Ctnnd2/Cyld/D1Pas1/Daam2/Dapk3/Disc1/Dkk3/Draxin/Dvl1/Ext1/Fam53b/Fbxw11/Fermt1/Fgf10/Fgfr2/Foxo1/Foxo3/Frzb/Fzd3/Gli3/Gpc5/Grb10/Grk5/Gsk3b/Hdac2/Hic1/Ift20/Invs/Kpna1/Lats2/Lgr5/Limd1/Lmx1a/Lrp4/Lrrfip2/Macf1/Mark1/Mitf/Mllt3/Nkd1/Nle1/Nlk/Nphp4/Nrarp/Pias4/Pkd2/Ppm1a/Ppm1b/Prkn/Ptk7/R…	102
GO:0007215	GO:0007215	glutamate receptor signaling pathway	23/3903	57/28928	0.403509	2.9907	5.94123	4.66131e-07	3.59651e-05	2.5355e-05	Frrs1l/Fyn/Gria1/Gria2/Gria4/Grik2/Grin2a/Grin2b/Grin2c/Grin3a/Grm1/Grm5/Grm8/Kalrn/Kcnb1/Mef2c/Nrxn1/Plcb1/Ptk2b/Shank3/Slc1a1/Tiam1/Unc13a	23
GO:0019226	GO:0019226	transmission of nerve impulse	36/3903	114/28928	0.315789	2.34055	5.66366	4.97272e-07	3.79111e-05	2.67268e-05	Ank3/Cacna1a/Cacna1e/Cacnb4/Cacng3/Cartpt/Chrna7/Cntnap2/Dpp6/Glra1/Gria1/Grik2/Hcn1/Hcrt/Itga2/Jam3/Kcna1/Kcnc4/Kcnd2/Kcnma1/Kcnmb2/Kcnq3/Mtor/Nfasc/Nrcam/Oprm1/Pafah1b1/Pawr/Rapgef4/Rgs21/Scn11a/Scn1a/Scn3a/Scn8a/Scn9a/Tnr	36
GO:1901987	GO:1901987	regulation of cell cycle phase transition	103/3903	475/28928	0.216842	1.60718	5.2694	5.52296e-07	4.16106e-05	2.93349e-05	Acvr1/Adam17/Ambra1/Anapc5/Apbb2/Arhgap33os/Arid1a/Atr/Aven/Babam2/Bcl2/Bcl7a/Bcl7b/Blm/Brsk2/Bub1b/Cacnb4/Ccnd2/Ccnd3/Cdc25b/Cdc73/Cdk14/Cdk3/Cdk5rap3/Cdkn1a/Cenpj/Cep63/Chmp4c/Clock/Clspn/Cradd/Ctdsp1/Ctdsp2/Ctdspl/Cul4a/D1Pas1/D7Ertd443e/Diaph3/Dpf3/Eif2ak4/Eme1/Etaa1/Fancd2/Fgf10/Hecw2/Hormad1/Hus1b/Incenp/Ino80/Khdc3/Klf11/Kmt2e/Kntc1/Lsm11/Macroh2a1/Mad2l1bp/Mir124a-1/Mir26a-1/Mir26b/Mta3/M…	103
GO:0007517	GO:0007517	muscle organ development	89/3903	395/28928	0.225316	1.66999	5.29486	5.80793e-07	4.29162e-05	3.02554e-05	Abcc9/Akirin1/Alx4/Angpt1/Ankrd33/Atf3/Bcl2/Bcl9/Bmpr1a/Boc/Cd164/Cflar/Chd2/Cntfr/Cntnap2/Col11a1/Col19a1/Col3a1/Creb1/Dag1/Ddx5/Dner/Dpf3/Ephb1/Epo/Fgf8/Fgfr2/Fktn/Foxp1/Foxp2/Hdac4/Hdac9/Hivep3/Jph1/Kat8/Kmt5b/Ky/Large1/Lox/Luc7l/Ly6e/Mbnl1/Med20/Mef2c/Mir675/Myl6/Myl6b/Mylk/Mymx/Myocd/Nf1/Nphs1/Nr1d2/Nrg1/Pax5/Popdc3/Ppp3cb/Prr14/Rb1/Rbfox1/Ripor2/Ryr2/S100b/Scn11a/Scn8a/Shox2/Ski/Smad3/Smad4…	89
GO:0002064	GO:0002064	epithelial cell development	65/3903	262/28928	0.248092	1.83879	5.38622	5.83028e-07	4.29162e-05	3.02554e-05	Abca12/Adam7/Afdn/Bmp5/Ccm2/Cdh2/Clock/Cxcr4/Dmrt1/Dnase1l2/Epas1/Esr1/F11r/F2rl1/Fer/Fgfr2/Fndc3a/Frzb/Fshr/Gak/Gdf11/Gpr4/Grhl2/Hif1a/Hydin/Ihh/Il6st/Insm1/Iqgap1/Jag1/Kcnma1/Kdr/Magi2/Map7/Mir205/Mir375/Myd88/Nphs1/Palld/Pard3/Pde4d/Pecam1/Pgr/Plcb1/Plod3/Ppp1r16b/Proc/Rapgef1/Rapgef2/Rara/Rfx3/Rheb/Rilpl1/Rnase10/Rock2/Sipa1l3/Slc4a5/Src/Tfap2c/Tgfb1/Tigar/Tmod1/Ubiad1/Vcl/Wt1	65
GO:0019722	GO:0019722	calcium-mediated signaling	61/3903	241/28928	0.253112	1.876	5.39304	6.18498e-07	4.50098e-05	3.17313e-05	Adgrb2/Adora3/Agtr1b/Akap6/Atp1b1/Camkk2/Camta1/Cdh13/Chp1/Chrm3/Clec7a/Cxcr1/Cxcr4/Cxcr5/Edn2/Efhb/Exoc4/Fpr-rs6/Gria1/Grik2/Grin2a/Grin2b/Grin2c/Grm1/Grm5/Gsk3b/Hdac4/Hpca/Htt/Itpr1/Kdr/Ksr2/Mapt/Mcoln1/Mtor/Ncald/Ncam1/Nfam1/Nfat5/Nmur1/Nrg1/P2ry12/Pkd2/Plcg1/Ppp1r9a/Ppp3cb/Ppp3cc/Ppp3r1/Prkd1/Rit2/Ryr2/Ryr3/Sgcd/Siglecg/Slc8a1/Syk/Tmbim1/Tmbim4/Tmem38b/Tpcn2/Trpm2	61
GO:0061448	GO:0061448	connective tissue development	78/3903	334/28928	0.233533	1.73088	5.30577	6.47462e-07	4.65882e-05	3.28441e-05	Adamts12/Arid5a/Bbs2/Bmp3/Bmp5/Bmpr1a/Bmpr1b/Bmpr2/Cd2ap/Cfh/Cflar/Chrdl2/Col10a1/Col11a1/Col3a1/Cr2/Creb3l2/Csgalnact1/Ctsk/Dgat2/Errfi1/Ext1/Frzb/Gli2/Gli3/Gpld1/Gpr4/Hif1a/Idua/Ihh/Klf7/Large1/Lipa/Lox/Maf/Mef2c/Mkks/Mycn/Ncoa1/Nfib/Paxip1/Por/Prkca/Prkg2/Prrx1/Pth/Ptpn11/Pum2/Rara/Rasal2/Rb1/Rflnb/Runx1/Runx2/Rxfp1/Satb2/Scube2/Shox2/Sik3/Six2/Slc39a13/Smad1/Smad3/Snorc/Snx19/Sorl1/Sox5/Sox6/…	78
GO:0035725	GO:0035725	sodium ion transmembrane transport	50/3903	184/28928	0.271739	2.01406	5.44957	6.57753e-07	4.68028e-05	3.29953e-05	Ank3/Arf1/Asic1/Asic2/Atp12a/Atp1b1/Chp1/Cnksr3/Commd1/Fgf14/Gpd1l/Grin2a/Hcn1/Kcnq1/Mcoln1/Nalcn/Nedd4l/Pkd2/Plcb1/Prss8/Ptpn3/Scn11a/Scn1a/Scn3a/Scn3b/Scn8a/Scn9a/Slc12a2/Slc12a3/Slc24a2/Slc24a3/Slc24a5/Slc41a3/Slc4a10/Slc4a5/Slc6a1/Slc6a11/Slc6a15/Slc6a17/Slc8a1/Slc9a8/Slc9a9/Slmap/Snta1/Stk39/Tmem168/Tpcn2/Trpm2/Trpm5/Wnk1	50
GO:0051592	GO:0051592	response to calcium ion	43/3903	149/28928	0.288591	2.13896	5.50461	6.73461e-07	4.71207e-05	3.32195e-05	Abcc9/Adam9/Adcy1/Adcy8/Adgrv1/Alox15/Anxa7/Braf/Calm1/Cpne4/Cpne5/Cpne9/Fus/Gpld1/Hcn1/Hpca/Htt/Iqgap1/Junb/Kcnb1/Kcnma1/Kcnmb1/Kcnmb2/Kcnq3/Mcoln1/Mef2c/Micu2/Micu3/Mttp/Mylk/Nlgn1/Nrxn1/Pcdh15/Pcsk1/Pde1c/Pkd2/Ptk2b/Ryr2/Ryr3/Stim1/Syt1/Trpm2/Wnk1	43
GO:0050974	GO:0050974	detection of mechanical stimulus involved in sensory perception	22/3903	54/28928	0.407407	3.0196	5.8664	6.76937e-07	4.71207e-05	3.32195e-05	Adgrv1/Asic2/Chrna9/Col11a1/Cxcr4/Fyn/Grin2b/Grm8/Htr2a/Itga2/Kcna1/Kcnq1/Mkks/Pawr/Pcdh15/Pdzd7/Scn11a/Scn1a/Scn9a/Slc12a2/Strc/Tmc2	22
GO:0006936	GO:0006936	muscle contraction	77/3903	329/28928	0.234043	1.73466	5.29266	6.95267e-07	4.78763e-05	3.37521e-05	Abat/Abcc9/Adcy10/Adra2b/Akap6/Apbb2/Arhgap42/Atp1b1/Bbs2/Bdkrb2/Cacna2d1/Cacnb1/Cacnb2/Calca/Cald1/Calm1/Ccdc78/Chga/Chrm2/Chrm3/Ctnna3/Cxcr4/Dock4/Dock5/Edn2/Eno1/Gaa/Glra1/Gpd1l/Gsn/Gucy1a1/Hdac4/Hsp90aa1/Htr2a/Itga2/Kbtbd13/Kcna1/Kcnd2/Kcnip1/Kcnma1/Kcnn2/Kcnq1/Large1/Mkks/Mtor/Myl4/Myl6/Myl6b/Mylk/Myocd/Nedd4l/Nmur1/Npy1r/Pawr/Pde4d/Prkca/Prkd1/Prkg1/Ptger3/Rap1gds1/Rock2/Ryr2/Ryr3/Scn11a/Sc…	77
GO:0098926	GO:0098926	postsynaptic signal transduction	27/3903	75/28928	0.36	2.66822	5.71286	7.39478e-07	5.03789e-05	3.55165e-05	Abi1/Anks1b/Anxa7/Chrm2/Chrm3/Chrna6/Chrna7/Chrnb3/Crkl/Gnai2/Htt/Itpr1/Kpna1/Large1/Ly6e/Ly6g6d/Ly6i/Nf1/Nrg1/Oprm1/Plcb1/Prkcb/Rgs8/Sorbs1/Sorbs2/Stat3/Stim1	27
GO:0010948	GO:0010948	negative regulation of cell cycle process	77/3903	330/28928	0.233333	1.7294	5.26286	7.88524e-07	5.31548e-05	3.74735e-05	Acvr1/Apbb2/Arhgap33os/Atr/Aven/Babam2/Baz1b/Bcl2/Blm/Brsk2/Bub1b/Cacnb4/Cdc73/Cdk5rap3/Cdkn1a/Cep63/Chmp4c/Clock/Clspn/Cradd/Ctdsp1/Ctdsp2/Ctdspl/Cul4a/D7Ertd443e/Diaph3/Dmrt1/Eif2ak4/Eme1/Esr1/Etaa1/Fancd2/Fgfr2/Grb14/Hormad1/Hus1b/Incenp/Khdc3/Kntc1/Macroh2a1/Mad2l1bp/Mir26a-1/Mir26b/Myo16/Nek1/Orc1/Pcid2/Pidd1/Pkd2/Plk1/Prkdc/Prmt2/Ptpn11/Rad1/Rad50/Rb1/Rbl1/Rbl2/Rbm14/Rbm38/Rgcc/Rps6ka2/Setm…	77
GO:0032271	GO:0032271	regulation of protein polymerization	55/3903	211/28928	0.260664	1.93197	5.36583	8.00642e-07	5.34095e-05	3.7653e-05	Abitram/Add3/Alox15/Ambra1/Arfgef1/Arhgap40/Arpc2/Camsap3/Carmil1/Cdc42ep5/Ckap5/Csf3/Cyfip1/Cyfip2/Daam2/Drg1/Evl/Fchsd1/Fer/Fhod3/Fkbp4/Grb2/Gsn/Hip1r/Hsp90aa1/Kif21a/Mapt/Mkks/Mtor/Myo1c/Nck1/Nckap1/Nme7/Nphs1/Pde4dip/Pecam1/Pfn4/Ppp1r9a/Prex1/Psrc1/Ptk2b/Pycard/Rasa1/Slc39a12/Sptb/Ssh1/Stmn1/Stmn2/Tbcd/Tmod1/Tpm1/Ttbk1/Vasp/Vil1/Vill	55
GO:0007163	GO:0007163	establishment or maintenance of cell polarity	61/3903	243/28928	0.251029	1.86056	5.32011	8.35382e-07	5.51524e-05	3.88818e-05	Ank3/Arf4/Arfgef1/Brsk2/Camsap3/Carmil1/Ccdc85c/Cenpa/Ckap5/Crb1/Crk/Crkl/Crtam/Ctnna1/Diaph3/Dlg2/Dock2/Dock7/Dst/Ephb1/Exoc4/Fbf1/Fbxw11/Fermt1/Fgf10/Frmd4b/Gsk3b/Gsn/Hdac3/Htt/Ift20/Igf1r/Jam3/Kif20b/Lims1/Lrrc7/Macf1/Map4/Nckap1/Pafah1b1/Pard3/Pard3b/Parva/Patj/Phldb2/Plekhg3/Plk1/Prkci/Ptk7/Rhobtb1/Rhobtb2/Rhou/Ripor2/Sdccag8/Sipa1l3/Ska3/Tek/Traf3ip2/Wdpcp/Wnt7a/Zw10	61
GO:0050905	GO:0050905	neuromuscular process	57/3903	222/28928	0.256757	1.90301	5.33394	8.66458e-07	5.62655e-05	3.96665e-05	Abr/Adora2a/Cacna1a/Camta1/Ccdc78/Cdh23/Cfh/Chd8/Cln8/Cntnap2/Csmd1/Ctnna2/Dvl1/Fgf14/Gaa/Glra1/Gm2a/Grid2/Grin2a/Grin2b/Grin2c/Grin3a/Hsp90aa1/Igdcc3/Itpr1/Kbtbd13/Kcna1/Kcnab2/Kcnma1/Large1/Mdga2/Mtor/Mycbp2/Npas3/Nr4a3/Nrxn1/Opa3/Pafah1b1/Pcdh15/Pde8b/Pnkd/Pou4f3/Prkd1/Prkn/Rbfox1/Rbfox2/Rubie/Scn1a/Shank1/Shank3/Stac/Stra6/Tnnc1/Tnni1/Tnr/Vti1a/Zfp212	57
GO:0007528	GO:0007528	neuromuscular junction development	25/3903	67/28928	0.373134	2.76557	5.71388	8.69814e-07	5.62655e-05	3.96665e-05	Ank3/Cacna2d2/Cacnb4/Cntnap2/Col4a1/Crk/Crkl/Dvl1/Erbb2/Farp1/Fgfr2/Gphn/Gsk3b/Kalrn/Ky/Large1/Lin7a/Lrp4/Mycbp2/Ptn/Snta1/Sorbs1/Sorbs2/Spg11/Unc13a	25
GO:0071805	GO:0071805	potassium ion transmembrane transport	55/3903	212/28928	0.259434	1.92286	5.32603	9.40612e-07	6.02368e-05	4.24662e-05	Abcc9/Akap6/Ank3/Atp12a/Atp1b1/Dpp10/Dpp6/Ghitm/Gnb2/Hcn1/Kcna1/Kcnab1/Kcnab2/Kcnb1/Kcnb2/Kcnc4/Kcnd2/Kcnh4/Kcnh6/Kcnh7/Kcnip1/Kcnip4/Kcnj15/Kcnj6/Kcnk13/Kcnma1/Kcnmb1/Kcnmb2/Kcnn1/Kcnn2/Kcnq1/Kcnq3/Kcnq5/Large1/Mcoln1/Nalcn/Nedd4l/Nr3c2/Oxsr1/P2ry12/Pkd2/Ptger3/Slc12a2/Slc12a3/Slc12a6/Slc24a2/Slc24a3/Slc24a5/Slc9a8/Slc9a9/Stk39/Tmem175/Tmem38b/Trpm5/Wnk1	55
GO:1902904	GO:1902904	negative regulation of supramolecular fiber organization	49/3903	181/28928	0.270718	2.00649	5.36435	9.54212e-07	6.05027e-05	4.26536e-05	Add3/Apoe/Arfgef1/Arpc2/Atxn7/Bmerb1/Camsap3/Carmil1/Cgnl1/Coro2b/Ctnna2/Diaph3/Evl/F11r/Fhod3/Fkbp4/Gas2l2/Gsn/Hdgfl3/Hip1r/Inpp5k/Mkks/Pecam1/Pfdn2/Pfn4/Phldb2/Pik3r1/Ppfia1/Ppp1r9a/Prkn/Rhpn2/Rp1/Shank1/Shank3/Smad4/Specc1l/Spef1/Sptb/Ssh1/Stmn1/Stmn2/Tbcd/Tmeff2/Tmod1/Tpm1/Ttbk2/Vil1/Vill/Wdr47	49
GO:0001941	GO:0001941	postsynaptic membrane organization	22/3903	55/28928	0.4	2.96469	5.75962	9.84744e-07	6.18265e-05	4.35869e-05	Apoe/Cdh2/Crk/Crkl/Dvl1/Farp1/Frrs1l/Gphn/Lrp4/Lrrc4/Lrrtm4/Magi2/Nlgn1/Nrxn1/Ptn/Shank3/Shisa6/Sorbs1/Sorbs2/Ssh1/Zdhhc2/Zmynd8	22
GO:0014909	GO:0014909	smooth muscle cell migration	37/3903	122/28928	0.303279	2.24782	5.4545	1.05679e-06	6.53286e-05	4.60558e-05	Ace/Arpc2/Bcl2/Bmpr1a/Crk/Dock4/Dock5/Dock7/Gna12/Gna13/Grb10/Hdac4/Il6st/Iqgap1/Itga2/Mef2c/Myocd/Nf1/Nfe2l2/Nr4a3/Nrp1/Park7/Parva/Pcsk5/Pde4d/Pgr/Prkg1/Rapgef4/S100a11-ps/Sema6d/Sorl1/Src/Ssh1/Tafa5/Tpm1/Vtn/Zfp950	37
GO:0097581	GO:0097581	lamellipodium organization	31/3903	94/28928	0.329787	2.4443	5.539	1.06093e-06	6.53286e-05	4.60558e-05	Abi1/Ablim1/Ablim2/Ajuba/Akirin1/Arhgef4/Arpc2/Brk1/Carmil1/Ccdc88a/Cdh13/Cyfip1/Dnm2/Fer/Fgd4/Hdac4/Hsp90aa1/Mtor/Nck1/Nckap1/P2ry12/Pik3r1/Plce1/Rac2/Rreb1/Snx2/Spef1/Src/Vcl/Vil1/Wasf3	31
GO:0099504	GO:0099504	synaptic vesicle cycle	64/3903	261/28928	0.245211	1.81744	5.23899	1.09378e-06	6.67102e-05	4.70298e-05	Abca13/Amph/Atp6v0a1/Atp6v0d1/Atp6v1a/Atp6v1b2/Atp6v1e1/Braf/Bsn/Cacna1a/Cacna1e/Cacnb4/Cadps/Cadps2/Cdh2/Clcn3/Cspg5/Cyfip1/Dennd1a/Dgkq/Diaph1/Dnajc5/Dnajc6/Dnm1l/Dnm2/Dnm3/Dvl1/Fbxo45/Fcho2/Fgf14/Magi2/Nlgn1/Npy1r/Nrxn1/Park7/Pclo/Ppfia2/Ppp3cb/Ppp3cc/Ppp3r1/Prkca/Prkcb/Prkn/Rab27b/Rab7/Rapgef4/Rimbp2/Rph3al/Scamp5/Scrn1/Sgip1/Sh3gl2/Sh3gl3/Snap23/Snap29/Snap47/Sncg/Stxbp5/Stxbp5l/Syt1/Trim9/U…	64
GO:0021700	GO:0021700	developmental maturation	92/3903	418/28928	0.220096	1.63129	5.13432	1.11348e-06	6.7271e-05	4.74252e-05	Adam7/Adamts12/Adgrb3/Ank3/Ankrd27/Arhgef15/Atp6v0a1/Atp6v0d1/Atp6v1a/Atp6v1b2/Atp6v1e1/Bcl2/Bloodlinc/C2cd6/Cacna1a/Calca/Catsper2/Catspere2/Cbfb/Cdc25b/Cend1/Clcn3/Clec7a/Cntnap2/Ctsl/Dab1/Dag1/Diaph3/Disc1/Dlg2/Epas1/Epo/Erbb4/Ext1/Fermt1/Fev/Foxo3/Gdf11/Gldn/Grb14/Gsk3b/Hif1a/Igsf21/Ihh/Kcnb1/Kcnma1/Kcnq3/Kdr/Lhx6/Mir132/Mir212/Mtor/Nf1/Nfasc/Nlgn1/Nrcam/Nrn1/Nrxn1/Pabpc1l/Pgr/Plcb1/Plxnb1/Pt…	92
GO:0070588	GO:0070588	calcium ion transmembrane transport	82/3903	361/28928	0.227147	1.68355	5.16127	1.12447e-06	6.73002e-05	4.74457e-05	Akap6/Asic1/Atp13a4/Atp1b1/Bax/Bcl2/C2cd6/Cacna1a/Cacna1e/Cacna2d1/Cacna2d2/Cacna2d3/Cacnb1/Cacnb2/Cacnb4/Cacng3/Calm1/Catsper2/Diaph1/Dysf/Epo/Fasl/Fgf14/Fyn/Ghitm/Glp1r/Grin2a/Grin2b/Grin2c/Grin3a/Hpca/Htr2a/Htt/Ibtk/Itgav/Itpr1/Lime1/Mcoln1/Mcoln2/Micu2/Micu3/Nalcn/Npsr1/Oga/P2ry12/Pawr/Pde4d/Pkd2/Plcb1/Plcb4/Plce1/Plcg1/Plch1/Plch2/Ppp3cb/Ppp3cc/Ppp3r1/Prkd1/Ptger3/Ptk2b/Ptpn22/Rgs9/Ryr2/Ryr3…	82
GO:0043113	GO:0043113	receptor clustering	28/3903	81/28928	0.345679	2.56208	5.55981	1.19814e-06	7.10059e-05	5.00582e-05	Apoe/Cacna1a/Cdh2/Crk/Crkl/Dlg2/Dvl1/Farp1/Frrs1l/Gphn/Grik2/Grin2b/Gsn/Itgb2/Lrp4/Lrrc7/Lrrtm4/Magi2/Nlgn1/Nme7/Nrxn1/Ptn/Shank3/Shisa6/Sorbs1/Sorbs2/Ssh1/Zdhhc2	28
GO:0045786	GO:0045786	negative regulation of cell cycle	91/3903	413/28928	0.220339	1.63309	5.11765	1.20856e-06	7.10059e-05	5.00582e-05	Acvr1/Apbb2/Arhgap33os/Atr/Aven/Babam2/Baz1b/Bcl2/Blm/Brinp3/Brsk2/Bub1b/Cacnb4/Cdc73/Cdk5rap3/Cdkn1a/Cep63/Chmp4c/Clock/Clspn/Cradd/Ctdsp1/Ctdsp2/Ctdspl/Cul4a/D7Ertd443e/Diaph3/Dmrt1/Eif2ak4/Eme1/Esr1/Etaa1/Fancd2/Fgfr2/Fzd3/Grb14/Heca/Hexim2/Hnf4a/Hormad1/Hus1b/Incenp/Khdc3/Kntc1/Lats2/Macroh2a1/Mad2l1bp/Mir26a-1/Mir26b/Mov10l1/Myo16/Myocd/Nek1/Nle1/Orc1/Pcid2/Pidd1/Pkd2/Plk1/Prkdc/Prmt2/Ptpn11…	91
GO:0003012	GO:0003012	muscle system process	99/3903	460/28928	0.215217	1.59513	5.08135	1.29459e-06	7.53686e-05	5.31339e-05	Abat/Abcc9/Adcy10/Adk/Adra2b/Akap1/Akap6/Apbb2/Arhgap42/Atp1b1/Bbs2/Bdkrb2/Cacna2d1/Cacnb1/Cacnb2/Calca/Cald1/Calm1/Ccdc78/Cflar/Chga/Chrm2/Chrm3/Ctnna3/Cxcr4/Dag1/Dock4/Dock5/Edn2/Eno1/Errfi1/Foxo1/Foxo3/Foxp1/Gaa/Glra1/Gpd1l/Gsk3b/Gsn/Gucy1a1/Hdac4/Hsp90aa1/Htr2a/Itga2/Kbtbd13/Kcna1/Kcnd2/Kcnip1/Kcnma1/Kcnn2/Kcnq1/Large1/Mef2c/Mkks/Mlip/Mtor/Myl4/Myl6/Myl6b/Mylk/Myocd/Nedd4l/Nmur1/Npy1r/Nr4a3/O…	99
GO:0061035	GO:0061035	regulation of cartilage development	27/3903	77/28928	0.350649	2.59892	5.54824	1.34306e-06	7.64745e-05	5.39136e-05	Adamts12/Bmpr1b/Bmpr2/Ctsk/Frzb/Gli2/Gli3/Idua/Ihh/Maf/Por/Prkg2/Pth/Ptpn11/Rara/Rflnb/Runx2/Shox2/Six2/Smad1/Smad3/Sox5/Sox6/Tapt1/Tgfb1/Tgfb2/Trps1	27
GO:1990806	GO:1990806	ligand-gated ion channel signaling pathway	19/3903	44/28928	0.431818	3.20052	5.76882	1.34419e-06	7.64745e-05	5.39136e-05	Anxa7/Chrm3/F2rl2/Gria1/Gria2/Gria4/Grik2/Grin2a/Grin2b/Grin2c/Grin3a/Itpr1/Kalrn/Mef2c/Nrxn1/Plcb1/Ptk2b/Stim1/Tiam1	19
GO:0060070	GO:0060070	canonical Wnt signaling pathway	73/3903	312/28928	0.233974	1.73416	5.14903	1.34941e-06	7.64745e-05	5.39136e-05	Adgra2/Apoe/Aspm/Bcl9/Cdh2/Cdk14/Chd8/Csnk1e/Ctnnd1/Ctnnd2/Cyld/D1Pas1/Daam2/Dapk3/Disc1/Dkk3/Draxin/Dvl1/Ext1/Fam53b/Fermt1/Fgf10/Fgfr2/Foxo1/Foxo3/Frzb/Fzd3/Gli3/Gpc5/Gsk3b/Hdac2/Ift20/Invs/Kpna1/Lats2/Lgr5/Limd1/Lmx1a/Lrp4/Mllt3/Nkd1/Nle1/Nphp4/Nrarp/Ppm1a/Ppm1b/Prkn/Ptk7/Rapgef1/Rnf220/Rps12/Rspo3/Ruvbl2/Scyl2/Shisa6/Smad3/Smad4/Src/Tcf7/Tcf7l2/Tgfb1/Tle3/Tmem131l/Tmem88/Tnks2/Ubr5/Usp8/Wls/W…	73
GO:0038127	GO:0038127	ERBB signaling pathway	38/3903	128/28928	0.296875	2.20036	5.37506	1.36674e-06	7.67769e-05	5.41268e-05	Adam17/Agr2/Arf4/Braf/Btc/Cadm1/Cbl/Ccdc88a/Cdh13/Erbb2/Erbb4/Errfi1/Esr1/Fasl/Fer/Garem1/Grb2/Hip1/Hip1r/Iqgap1/Mapk1/Nrg1/Nrg3/Pde6h/Plce1/Plcg1/Ptk2b/Ptpn11/Rab7/Rnf115/Socs4/Socs5/Sos1/Src/Tgfb1/Vil1/Zfyve28/Zgpat	38
GO:0051962	GO:0051962	positive regulation of nervous system development	88/3903	397/28928	0.221662	1.6429	5.09385	1.38323e-06	7.70279e-05	5.43036e-05	Ace/Adcy10/Adgrb2/Adgrb3/Adgrl3/Afdn/Ankrd27/Apoe/Asic2/Aspm/Atxn1/Bag1/Bmpr2/Braf/Cbln1/Clstn2/Cxcr4/Cyfip1/Dag1/Disc1/Dnm1l/Dscam/Ephb1/Flrt2/Fzd3/Gli3/Grid2/Grip1/Grm5/Gsk3b/Hdac2/Hif1a/Il34/Il6st/Iqsec1/Kalrn/Kdr/Khdc3/Lingo2/Lrrtm2/Lrrtm3/Lrrtm4/Macf1/Map6/Mapt/Metrn/Mfn1/Mir124a-1/Mir23a/Mme/Mtor/Nap1l1/Nlgn1/Nptn/Nrg1/Nrp1/Nrxn1/Olig2/Oprm1/Pafah1b1/Pik3r1/Plxna2/Plxnb1/Plxnd1/Prkca/Prkci/…	88
GO:1904950	GO:1904950	negative regulation of establishment of protein localization	45/3903	163/28928	0.276074	2.04618	5.28973	1.45366e-06	8.02519e-05	5.65766e-05	Acvr1c/Akap1/Angpt1/Apoe/Bag3/Chga/Chp1/Coro2b/F2rl1/Fbn1/Fermt1/Foxo1/Gnao1/Hadh/Hdac3/Hnf4a/Idua/Inpp5k/Ins1/Kcnb1/Kcnj6/Kcnq1/Klf7/Lyplal1/Mapt/Ndfip1/Ndufaf2/Neo1/Nf1/Oprm1/Park7/Pde1c/Pde8b/Pkig/Prkn/Ptger3/Ptpn11/Rab11fip3/Rptor/Sirt4/Srcin1/Stxbp5l/Tbc1d1/Usp17le/Vsnl1	45
GO:0034765	GO:0034765	regulation of monoatomic ion transmembrane transport	84/3903	375/28928	0.224	1.66023	5.08216	1.52495e-06	8.34681e-05	5.88439e-05	Abcc9/Akap6/Ank3/Arf1/Asic2/Atp1b1/Bax/Bcl2/Cacna2d1/Cacnb1/Cacnb2/Cacnb4/Calm1/Chp1/Cnksr3/Commd1/Diaph1/Dpp10/Dpp6/Dysf/Epo/Fgf14/Fyn/Gnb2/Gopc/Gpd1l/Gria1/Grin2a/Grin2b/Grin2c/Hpca/Htt/Iscu/Kcnab1/Kcnab2/Kcnip1/Kcnip4/Kcnj15/Kcnj6/Kcnmb1/Kcnn2/Kcnq1/Lime1/Mtor/Nedd4l/Npsr1/Nr3c2/Oga/Oxsr1/Park7/Pde4d/Pkd2/Plcb1/Plcg1/Ppp3cb/Ppp3cc/Ppp3r1/Prkd1/Prss8/Ptger3/Ptk2b/Ptpn22/Ptpn3/Rgs9/Ryr2/Scn3b/Sl…	84
GO:0009101	GO:0009101	glycoprotein biosynthetic process	73/3903	314/28928	0.232484	1.72311	5.08796	1.73397e-06	9.35081e-05	6.5922e-05	A4galt/Aatf/Acer2/Aqp11/Arfgef1/B3galt1/B3galt5/B3glct/B3gnt6/Bcl2/Bmpr1b/Bmpr2/Cant1/Chp1/Chst13/Chst14/Chst3/Chst9/Crppa/Csgalnact1/Dhdds/Dpy19l1/Dpy19l3/Dse/Ext1/Fktn/Fut8/Fut9/Galnt13/Galnt16/Galnt17/Galnt5/Galntl6/Gcnt2/Hs3st2/Hs3st4/Hs3st5/Hs6st1/Hs6st3/Large1/Lipc/Man1a2/Mgat1/Mgat2/Mgat4a/Mgat5b/Ndst1/Ndst4/Necab1/Oga/Pawr/Phlda1/Plcb1/Plod3/Pxylp1/Slc4a10/Slc51b/St6gal1/St6galnac3/St6gal…	73
GO:0007173	GO:0007173	epidermal growth factor receptor signaling pathway	34/3903	110/28928	0.309091	2.2909	5.35699	1.76356e-06	9.35081e-05	6.5922e-05	Adam17/Agr2/Arf4/Braf/Btc/Cbl/Ccdc88a/Cdh13/Erbb2/Erbb4/Errfi1/Esr1/Fasl/Fer/Garem1/Grb2/Hip1/Hip1r/Iqgap1/Pde6h/Plce1/Plcg1/Ptk2b/Ptpn11/Rab7/Rnf115/Socs4/Socs5/Sos1/Src/Tgfb1/Vil1/Zfyve28/Zgpat	34
GO:0014910	GO:0014910	regulation of smooth muscle cell migration	34/3903	110/28928	0.309091	2.2909	5.35699	1.76356e-06	9.35081e-05	6.5922e-05	Ace/Arpc2/Bcl2/Bmpr1a/Crk/Dock4/Dock5/Dock7/Gna12/Gna13/Hdac4/Il6st/Iqgap1/Itga2/Mef2c/Myocd/Nf1/Nfe2l2/Nr4a3/Nrp1/Park7/Pcsk5/Pde4d/Pgr/Prkg1/Rapgef4/S100a11-ps/Sema6d/Sorl1/Src/Ssh1/Tafa5/Tpm1/Vtn	34
GO:0050796	GO:0050796	regulation of insulin secretion	58/3903	232/28928	0.25	1.85293	5.15125	1.76678e-06	9.35081e-05	6.5922e-05	Abat/Abca12/Acvr1c/Adcy8/Anxa7/Brsk2/Cacna1e/Cartpt/Chga/Chrm3/Clock/Cnr1/Epha5/F2rl1/F2rl2/Fbn1/Foxo1/Glp1r/Gnao1/Gpld1/Hadh/Hif1a/Hmgn3/Hnf4a/Itpr1/Kcnb1/Kcnj6/Kcnq1/Kif5b/Klf7/Myrip/Ncoa6/Ndufaf2/Oga/Pde1c/Pde8b/Pfkm/Plcb1/Ppp3cb/Prkar1a/Prkcb/Prkn/Ptger3/Ptpn11/Rapgef4/Rfx3/Rph3al/Rptor/Sirt4/Slc25a22/Stim1/Stxbp5l/Tbc1d1/Tcf7l2/Tiam1/Trpm2/Trpm5/Vsnl1	58
GO:1901990	GO:1901990	regulation of mitotic cell cycle phase transition	80/3903	354/28928	0.225989	1.67497	5.04619	1.86322e-06	9.78036e-05	6.89503e-05	Acvr1/Adam17/Ambra1/Anapc5/Arhgap33os/Arid1a/Atr/Aven/Babam2/Bcl2/Bcl7a/Bcl7b/Blm/Bub1b/Cacnb4/Ccnd2/Ccnd3/Cdc25b/Cdc73/Cdk3/Cdk5rap3/Cdkn1a/Cenpj/Chmp4c/Clspn/Cradd/Ctdsp1/Ctdsp2/Ctdspl/Cul4a/D1Pas1/D7Ertd443e/Dpf3/Etaa1/Fgf10/Hecw2/Hus1b/Incenp/Ino80/Khdc3/Klf11/Kmt2e/Kntc1/Lsm11/Mad2l1bp/Mir124a-1/Mir26a-1/Mir26b/Mta3/Myo16/Nsmce2/Orc1/Pbx1/Pcid2/Pidd1/Pkd2/Plcb1/Plk1/Prkdc/Prmt2/Rad50/Rad51b/…	80
GO:0006813	GO:0006813	potassium ion transport	61/3903	249/28928	0.24498	1.81573	5.10536	1.99307e-06	0.000102809	7.24793e-05	Abcc9/Akap6/Ank3/Atp12a/Atp1b1/Cxcl1/Dpp10/Dpp6/Ghitm/Gnb2/Hcn1/Hcrt/Htr2a/Kcna1/Kcnab1/Kcnab2/Kcnb1/Kcnb2/Kcnc4/Kcnd2/Kcnh4/Kcnh6/Kcnh7/Kcnip1/Kcnip4/Kcnj15/Kcnj6/Kcnk13/Kcnma1/Kcnmb1/Kcnmb2/Kcnn1/Kcnn2/Kcnq1/Kcnq3/Kcnq5/Kif5b/Large1/Mcoln1/Nalcn/Nedd4l/Nr3c2/Oxsr1/P2ry12/Pkd2/Plcb4/Ptger3/Ptk2b/Slc12a2/Slc12a3/Slc12a6/Slc24a2/Slc24a3/Slc24a5/Slc9a8/Slc9a9/Stk39/Tmem175/Tmem38b/Trpm5/Wnk1	61
GO:0045930	GO:0045930	negative regulation of mitotic cell cycle	61/3903	249/28928	0.24498	1.81573	5.10536	1.99307e-06	0.000102809	7.24793e-05	Acvr1/Arhgap33os/Atr/Aven/Babam2/Bcl2/Blm/Brinp3/Brsk2/Bub1b/Cacnb4/Cdc73/Cdk5rap3/Cdkn1a/Chmp4c/Clspn/Cradd/Ctdsp1/Ctdsp2/Ctdspl/D7Ertd443e/Eme1/Esr1/Etaa1/Fancd2/Fgfr2/Fzd3/Heca/Hnf4a/Hus1b/Incenp/Khdc3/Kntc1/Mad2l1bp/Mir26a-1/Mir26b/Myo16/Nle1/Orc1/Pcid2/Pidd1/Pkd2/Plk1/Prkdc/Prmt2/Ptpn3/Rad50/Rb1/Rbl1/Rbl2/Rbm38/Rgcc/Setmar/Ska3/Stk33/Tex14/Tom1l1/Trim35/Trip13/Vps4a/Zw10	61
GO:0030032	GO:0030032	lamellipodium assembly	26/3903	74/28928	0.351351	2.60412	5.4565	2.00674e-06	0.000102809	7.24793e-05	Ablim1/Ablim2/Ajuba/Akirin1/Arhgef4/Arpc2/Brk1/Carmil1/Ccdc88a/Cdh13/Cyfip1/Dnm2/Fer/Fgd4/Hdac4/Hsp90aa1/Mtor/Nck1/Nckap1/P2ry12/Pik3r1/Plce1/Rac2/Spef1/Vcl/Wasf3	26
GO:0046928	GO:0046928	regulation of neurotransmitter secretion	34/3903	111/28928	0.306306	2.27026	5.29534	2.21507e-06	0.000112582	7.93687e-05	Adora2a/Asic1/Braf/Cacna1a/Cacna1e/Cacnb4/Cspg5/Dnm1l/Dvl1/Fbxo45/Grm8/Hcrt/Ica1/Kcnc4/Kmo/Mctp1/Mef2c/Micu3/Nf1/Nlgn1/Npy1r/Pnkd/Ppfia2/Ppp1r9a/Prkca/Prkcb/Prkn/Snap29/Sncg/Stxbp5/Stxbp5l/Syt1/Unc13a/Wnt7a	34
GO:0097191	GO:0097191	extrinsic apoptotic signaling pathway	61/3903	250/28928	0.244	1.80846	5.07014	2.2934e-06	0.000115427	8.13745e-05	Acsl5/Acvr1/Atf3/Bag3/Bax/Bcl2/Bmpr1b/Casp8ap2/Cflar/Ctnna1/Cyld/D1Pas1/Dapk1/Dapk3/Dbh/Ddx47/Dedd/Eya3/Fas/Fasl/Fgf10/Fgfr2/Foxo3/Fyn/Gclc/Gsk3b/Hgf/Hipk1/Htt/Itgav/Krt8/Lgals3/Nf1/Nrg1/Nrp1/Park7/Pdia3/Pidd1/Pik3r1/Prdx2/Pycard/Rffl/Rock2/Sgk3/Sh3rf1/Smad3/Smad4/Sort1/Spi1/Src/Stradb/Tcf7l2/Tgfb1/Tgfb2/Tmbim1/Tnfrsf10b/Tnfrsf22/Trps1/Unc5b/Wwox/Zmynd11	61
GO:0030010	GO:0030010	establishment of cell polarity	48/3903	181/28928	0.265193	1.96554	5.1461	2.31265e-06	0.000115427	8.13745e-05	Arfgef1/Brsk2/Camsap3/Ccdc85c/Cenpa/Crb1/Crk/Crkl/Crtam/Diaph3/Dock2/Dock7/Ephb1/Exoc4/Fbf1/Fbxw11/Fermt1/Fgf10/Frmd4b/Gsk3b/Gsn/Hdac3/Htt/Ift20/Igf1r/Jam3/Kif20b/Map4/Pafah1b1/Pard3/Pard3b/Patj/Phldb2/Plekhg3/Plk1/Prkci/Ptk7/Rhobtb1/Rhobtb2/Rhou/Ripor2/Sdccag8/Sipa1l3/Ska3/Traf3ip2/Wdpcp/Wnt7a/Zw10	48
GO:0021537	GO:0021537	telencephalon development	74/3903	322/28928	0.229814	1.70332	5.01204	2.3273e-06	0.000115427	8.13745e-05	Afdn/Alk/Aspm/Bax/Bbs2/Bhlhe22/Bmerb1/Ccdc141/Ccdc85c/Cdh2/Col3a1/Crk/Crkl/Crtac1/Cxcr4/Dab1/Disc1/Dlx1/Dnah5/Draxin/Epha5/Erbb4/Ext1/Fbxo45/Fgf8/Fktn/Foxp2/Gli3/Gria1/Gsk3b/Hdac2/Hif1a/Htt/Kcna1/Kdm6b/Kirrel3/Large1/Lhx5/Lhx6/Lmx1a/Mgarp/Mir9-3/Mkks/Ncoa1/Nf1/Nfib/Nr4a3/Nrg1/Nrg3/Otx2/P2ry12/Pafah1b1/Pax5/Plcb1/Rara/Rfx4/Robo2/Ryk/Sema7a/Shank3/Ski/Socs7/Syne2/Tacc1/Tacc2/Tfap2c/Tmem108/Tnr/Trap…	74
GO:0051216	GO:0051216	cartilage development	58/3903	234/28928	0.247863	1.8371	5.07752	2.36726e-06	0.000115427	8.13745e-05	Adamts12/Arid5a/Bbs2/Bmp3/Bmp5/Bmpr1a/Bmpr1b/Bmpr2/Cfh/Chrdl2/Col10a1/Col11a1/Col3a1/Cr2/Creb3l2/Csgalnact1/Ctsk/Errfi1/Ext1/Frzb/Gli2/Gli3/Gpld1/Hif1a/Idua/Ihh/Maf/Mef2c/Mkks/Mycn/Nfib/Por/Prkca/Prkg2/Prrx1/Pth/Ptpn11/Rara/Rb1/Rflnb/Runx1/Runx2/Satb2/Scube2/Shox2/Sik3/Six2/Smad1/Smad3/Snorc/Snx19/Sox5/Sox6/Tapt1/Tgfb1/Tgfb2/Trps1/Wnt7a	58
GO:0060997	GO:0060997	dendritic spine morphogenesis	27/3903	79/28928	0.341772	2.53312	5.38877	2.37329e-06	0.000115427	8.13745e-05	Abi3bp/Afdn/Arhgap33/Ctnnd2/Dnm1l/Dnm3/Dock10/Dvl1/Epha5/Ephb1/Kalrn/Kif1a/Mfn1/Ngef/Nlgn1/Pafah1b1/Pdlim5/Ppfia2/Ppp1r9a/Ptprd/Shank1/Shank3/Sipa1l1/Srcin1/Tanc2/Tiam1/Wnt7a	27
GO:0007613	GO:0007613	memory	47/3903	176/28928	0.267045	1.97927	5.14622	2.37919e-06	0.000115427	8.13745e-05	Adcy1/Adcy8/Apoe/Asic1/Atxn1/Ccnd2/Chrna7/Cnr1/Cpeb3/Creb1/Csmd1/Cyp7b1/Dbh/Eif2ak4/Gabrb3/Glp1r/Gria1/Grin2a/Grin2b/Htr2a/Idua/Itga8/Kalrn/Large1/Lmx1a/Lmx1b/Mapt/Mtor/Nrg1/Ntan1/Pde4d/Pja2/Plcb1/Ptn/S100b/Serpinf1/Shank1/Shank3/Slc1a1/Slc24a2/Slc6a1/Sorcs3/Spg11/Tac1/Tafa2/Ulk4/Vps13b	47
GO:0015914	GO:0015914	phospholipid transport	32/3903	102/28928	0.313725	2.32525	5.29505	2.45507e-06	0.00011733	8.27163e-05	Abca12/Abca4/Abcb4/Abcc1/Ano3/Apoc1/Apoc2/Apoe/Atp10a/Atp10b/Atp11b/Atp9a/Atp9b/Cptp/Esyt1/Etnppl/Fasl/Mttp/Osbpl8/Pitpnb/Pitpnc1/Pitpnm2/Pltp/Prelid1/Prelid3b/Scarb2/Scp2/Slc4a1/Tmem30c/Xkr6/Xkr8/Xrcc4	32
GO:0043954	GO:0043954	cellular component maintenance	32/3903	102/28928	0.313725	2.32525	5.29505	2.45507e-06	0.00011733	8.27163e-05	Adgrb3/Adgrl3/Afdn/Apoe/Bsn/Cadm1/Camsap3/Cbln1/Cd177/Ckap5/Cntnap2/Csmd2/Dlg2/Epb41l3/F2rl1/Fyn/Grin2b/Igf1r/Ins1/Mpp2/Myocd/Nedd9/Nlgn1/Nrxn1/Pclo/Rimbp2/Shank1/Shank3/Sort1/Tanc1/Zfp804a/Zmynd8	32
GO:0002062	GO:0002062	chondrocyte differentiation	37/3903	126/28928	0.293651	2.17646	5.22656	2.49356e-06	0.000118233	8.33528e-05	Adamts12/Arid5a/Bmpr1a/Bmpr1b/Bmpr2/Chrdl2/Col11a1/Col3a1/Creb3l2/Ext1/Gli2/Gli3/Gpld1/Hif1a/Ihh/Maf/Mef2c/Nfib/Por/Prkca/Prkg2/Pth/Ptpn11/Rb1/Rflnb/Runx1/Runx2/Scube2/Shox2/Six2/Smad3/Snx19/Sox5/Sox6/Tgfb1/Trps1/Wnt7a	37
GO:0021543	GO:0021543	pallium development	54/3903	213/28928	0.253521	1.87903	5.08515	2.51088e-06	0.000118233	8.33528e-05	Afdn/Alk/Aspm/Bax/Bbs2/Bhlhe22/Bmerb1/Ccdc141/Ccdc85c/Cdh2/Col3a1/Crk/Crkl/Dab1/Disc1/Dlx1/Epha5/Fbxo45/Fgf8/Fktn/Gli3/Gria1/Gsk3b/Hdac2/Hif1a/Kcna1/Kdm6b/Kirrel3/Large1/Lhx5/Lhx6/Lmx1a/Mgarp/Mkks/Ncoa1/Nf1/Nr4a3/P2ry12/Pafah1b1/Pax5/Plcb1/Rara/Socs7/Syne2/Tacc1/Tacc2/Tfap2c/Tmem108/Trappc9/Trp73/Uba6/Ulk4/Vps13b/Wdr47	54
GO:0044772	GO:0044772	mitotic cell cycle phase transition	97/3903	455/28928	0.213187	1.58008	4.92543	2.53917e-06	0.000118693	8.36767e-05	Acvr1/Adam17/Ambra1/Anapc1/Anapc5/Arhgap33os/Arid1a/Atr/Aven/Babam2/Bcl2/Bcl7a/Bcl7b/Blm/Brsk2/Bub1b/Cables1/Cacnb4/Calm1/Ccnd2/Ccnd3/Cdc25b/Cdc27/Cdc73/Cdk14/Cdk3/Cdk5rap3/Cdk8/Cdkn1a/Cenpj/Chmp4c/Clspn/Cradd/Ctdsp1/Ctdsp2/Ctdspl/Cul4a/D1Pas1/D7Ertd443e/Dpf3/Eif4ebp1/Etaa1/Fbxl7/Fgf10/Hecw2/Hus1b/Incenp/Ino80/Iqgap3/Kat14/Kdm8/Khdc3/Klf11/Kmt2e/Kntc1/Lats2/Lsm11/Mad2l1bp/Mir124a-1/Mir26a-1/Mir26…	97
GO:0050773	GO:0050773	regulation of dendrite development	41/3903	146/28928	0.280822	2.08138	5.17318	2.60686e-06	0.000120909	8.52391e-05	Adgrb3/Afdn/Alk/Ankrd27/Bmp5/Camk1d/Crk/Crkl/Csmd3/Cyfip1/D130043K22Rik/Dgkg/Dnm1l/Fat3/Grip1/Gsk3b/Hecw2/Iqgap1/Kalrn/Khdc3/Kndc1/Lzts1/Mark1/Mfn1/Mgarp/Mir132/Mir212/Nedd4l/Pafah1b1/Prex1/Ptn/Ptprd/Rapgef2/Rapgef4/Sarm1/Sdc2/Sez6/Sipa1l1/Tiam1/Vldlr/Wls	41
GO:0018209	GO:0018209	peptidyl-serine modification	56/3903	224/28928	0.25	1.85293	5.06095	2.63798e-06	0.000120909	8.52391e-05	Akt3/Angpt1/Atr/Bax/Bcl2/Bdkrb2/Braf/Brsk2/Chrna7/Clspn/Cnksr3/Dclk1/Dgkq/Dock7/Epo/Fnip1/Galnt13/Galnt16/Ggnbp2/Gpd1l/Gsk3b/Hgf/Inpp5k/Mapk1/Mapkapk3/Mgat5b/Mlxipl/Morc3/Mtor/Myo3a/Myo3b/Nck1/Nrxn1/Nsd1/Ntmt1/Oprd1/Park7/Pbk/Pde4d/Plk1/Prkca/Prkd1/Prkdc/Rps6ka2/Rptor/Slc1a1/Smg1/Smtnl1/Smyd3/Stk39/Syk/Tek/Tlk2/Ttbk1/Ttbk2/Wnk1	56
GO:1904062	GO:1904062	regulation of monoatomic cation transmembrane transport	77/3903	340/28928	0.226471	1.67854	4.97035	2.64323e-06	0.000120909	8.52391e-05	Abcc9/Akap6/Ank3/Arf1/Atp1b1/Bax/Bcl2/Cacna2d1/Cacnb1/Cacnb2/Cacnb4/Calm1/Chp1/Cnksr3/Commd1/Diaph1/Dpp10/Dpp6/Dysf/Epo/Fgf14/Fyn/Gnb2/Gpd1l/Grin2a/Grin2b/Grin2c/Hpca/Htt/Iscu/Kcnab1/Kcnab2/Kcnip1/Kcnip4/Kcnmb1/Kcnn2/Kcnq1/Lime1/Nedd4l/Npsr1/Nr3c2/Oga/Oxsr1/Park7/Pde4d/Pkd2/Plcb1/Plcg1/Ppp3cb/Ppp3cc/Ppp3r1/Prkd1/Prss8/Ptger3/Ptk2b/Ptpn22/Ptpn3/Rgs9/Ryr2/Scn3b/Slc36a2/Slc8a1/Slmap/Snta1/Stac/Stim1…	77
GO:0050767	GO:0050767	regulation of neurogenesis	102/3903	485/28928	0.210309	1.55876	4.90083	2.68782e-06	0.000122076	8.60623e-05	Ace/Adcy10/Afdn/Ankrd27/Apoe/Aspm/Atxn1/Bag1/Bmpr1a/Bmpr2/Braf/Cers2/Ctdsp1/Ctnna1/Cxcr4/Cyfip1/D130043K22Rik/Daam2/Dab1/Dag1/Dip2b/Disc1/Dlx1/Dnm1l/Dock7/Draxin/Dscam/Fas/Fzd3/Gli3/Grip1/Grm5/Gsk3b/Hdac2/Hif1a/Il34/Il6st/Kalrn/Kdr/Khdc3/Lrp4/Macf1/Map6/Mapt/Mbd1/Mbp/Metrn/Mfn1/Mir124a-1/Mir23a/Mme/Mtor/Mycn/Nap1l1/Nf1/Nptn/Nrg1/Nrp1/Olig2/Oprm1/Pafah1b1/Plxna2/Plxnb1/Plxnd1/Prkci/Prmt5/Ptn/Ptpra…	102
GO:0060271	GO:0060271	cilium assembly	90/3903	415/28928	0.216867	1.60736	4.92171	2.76399e-06	0.000124439	8.77276e-05	2700049A03Rik/4933427D14Rik/Ablim1/Alpk1/Arf4/Arl3/Armc12/Asap1/Atp6v0d1/B3glct/B9d2/Bbip1/Bbs2/Bbs9/Ccdc66/Ccdc88a/Cdkl1/Celsr2/Cenpj/Cep162/Cep70/Cep89/Cfap43/Cfap44/Cfap53/Cfap54/Cfap61/Cfap65/Cfap70/Cfap74/Cplane1/Cyld/Disc1/Dnaaf2/Dnaaf4/Dnah17/Dnah2/Dnah5/Dnah7b/Dnah7c/Dnah8/Dnm2/Dync2h1/Elmod1/Erich3/Fbf1/Fnbp1l/Fsip2/Gsk3b/Gsn/Htt/Hydin/Ift20/Ift22/Ift81/Jhy/Kcnq1/Kif27/Mkks/Nek1/Nisch/Pa…	90
GO:0031334	GO:0031334	positive regulation of protein-containing complex assembly	55/3903	219/28928	0.251142	1.86139	5.05335	2.77869e-06	0.000124439	8.77276e-05	Ajuba/Alox15/Ambra1/Arpc2/Atr/Bax/Brk1/Carmil1/Cdc42ep5/Ckap5/Clec7a/Creb1/Csf3/Drg1/Evl/Fas/Fchsd1/Fer/Fermt1/Fnip1/Gbp5/Grb2/Gsk3b/Hip1r/Hsp90aa1/Ice1/Il5/Lgals3/Mapt/Mtor/Myd88/Myo1c/Nck1/Nckap1/Nphs1/Nrg1/P2ry12/Park7/Pcsk5/Pde4dip/Prkd1/Psrc1/Ptk2b/Ptpn22/Pycard/Slf1/Spidr/Src/Syk/Tgfb1/Trabd2b/Ttbk1/Usp50/Vasp/Zdhhc1	55
GO:0048588	GO:0048588	developmental cell growth	67/3903	285/28928	0.235088	1.74241	4.97416	3.01789e-06	0.000134212	9.46179e-05	Adcy10/Afdn/Akap6/Alcam/Apoe/Bmpr2/Cd2ap/Cpne5/Cpne9/Cxcr4/Cyfip1/Cyfip2/D130043K22Rik/Dclk1/Dip2b/Disc1/Dnm2/Draxin/Dscam/Dvl1/Edn2/Eif2ak4/Ext1/Foxp1/Fubp1/Gsk3b/Iqgap1/Llph/Macf1/Mapt/Mgll/Mir124a-1/Mtor/Myocd/Nedd4l/Nrn1/Nrp1/Pafah1b1/Pdlim5/Pou4f3/Prkg1/Prkn/Prmt2/Pum2/Rnf6/Ryk/S100b/Sema3f/Sema3g/Sema5b/Sema6c/Sema6d/Sema7a/Sh3gl2/Slc39a12/Slit3/Sorbs2/Spag9/Spg11/Syt1/Syt17/Tiam1/Tmem108/T…	67
GO:0009582	GO:0009582	detection of abiotic stimulus	40/3903	142/28928	0.28169	2.08781	5.13182	3.15617e-06	0.000139394	9.82709e-05	Adgrv1/Ano3/Asic2/Cacnb4/Calca/Ccdc66/Chrna9/Col11a1/Crb1/Cxcr4/Disc1/Ephb1/Fyn/Gja10/Gnat2/Grik2/Grin2b/Grm8/Htr2a/Itga2/Kcna1/Kcnq1/Mkks/Nrg1/Opn3/Pawr/Pcdh15/Pde6c/Pdzd7/Pkd2/Rgs9bp/Scn11a/Scn1a/Scn9a/Sema5b/Slc12a2/Strc/Tac1/Tmc2/Wdr47	40
GO:0043087	GO:0043087	regulation of GTPase activity	55/3903	220/28928	0.25	1.85293	5.01521	3.22379e-06	0.000141405	9.96887e-05	Abr/Ajuba/Arap2/Arap3/Arfgef1/Arhgap11a/Arhgap42/Asap1/Ccpg1/Chn1/Chn2/Crk/Crkl/Dennd1a/Dgki/Dock10/Dock7/Dock9/Epha5/F2rl1/Gsk3b/Kalrn/Lims1/Lrch1/Mkks/Mtor/Nedd9/Nf1/Ngef/Pafah1b1/Pkp4/Plxnb1/Prex1/Prkg1/Pycard/Ralgapa2/Rap1gds1/Rapgef1/Rapgef2/Rapgef6/Rasgrf1/Rasgrp1/Rgs6/Rgs8/Ripor2/Sipa1l1/Snx13/Stmn1/Stmn3/Tbc1d15/Tiam1/Tiam2/Tns3/Usp17le/Wnk1	55
GO:0008625	GO:0008625	extrinsic apoptotic signaling pathway via death domain receptors	28/3903	85/28928	0.329412	2.44151	5.2562	3.55025e-06	0.00015362	0.0001083	Atf3/Bag3/Bax/Bcl2/Bmpr1b/Casp8ap2/Cflar/D1Pas1/Dapk1/Ddx47/Dedd/Fas/Fasl/Gsk3b/Hgf/Lgals3/Nf1/Park7/Pidd1/Pik3r1/Rffl/Rock2/Sort1/Spi1/Tmbim1/Tnfrsf10b/Tnfrsf22/Trps1	28
GO:0071277	GO:0071277	cellular response to calcium ion	28/3903	85/28928	0.329412	2.44151	5.2562	3.55025e-06	0.00015362	0.0001083	Abcc9/Adcy1/Adcy8/Adgrv1/Alox15/Braf/Cpne4/Cpne5/Cpne9/Fus/Gpld1/Hpca/Iqgap1/Junb/Kcnb1/Kcnq3/Mcoln1/Mef2c/Micu2/Micu3/Mylk/Nlgn1/Nrxn1/Pkd2/Ryr3/Syt1/Trpm2/Wnk1	28
GO:0098597	GO:0098597	observational learning	2025-08-03	10/28928	0.8	5.92939	6.15705	3.80627e-06	0.000162923	0.000114859	Cntnap2/D130043K22Rik/Foxp2/Htt/Nf1/Nrxn1/Shank3/Stra6	8
GO:0009581	GO:0009581	detection of external stimulus	40/3903	143/28928	0.27972	2.07321	5.08083	3.81612e-06	0.000162923	0.000114859	Adgrv1/Ano3/Asic2/Cacnb4/Calca/Ccdc66/Chrna9/Col11a1/Crb1/Cxcr4/Disc1/Ephb1/Fyn/Gja10/Gnat2/Grik2/Grin2b/Grm8/Htr2a/Itga2/Kcna1/Kcnq1/Mkks/Nrg1/Opn3/Pawr/Pcdh15/Pde6c/Pdzd7/Pkd2/Rgs9bp/Scn11a/Scn1a/Scn9a/Sema5b/Slc12a2/Strc/Tac1/Tmc2/Wdr47	40
GO:0097106	GO:0097106	postsynaptic density organization	22/3903	59/28928	0.372881	2.7637	5.35548	3.94063e-06	0.000167124	0.00011782	Abi3bp/Adgrl3/Cadm1/Cbln1/Cdh2/Cntnap2/Csmd2/Dlg2/Grid2/Lrrc4/Lrrtm2/Mpp2/Nlgn1/Nrxn1/Nrxn3/Ptk2b/Ptprd/Shank1/Shank3/Sipa1l1/Tmem108/Zmynd8	22
GO:0046434	GO:0046434	organophosphate catabolic process	63/3903	265/28928	0.237736	1.76204	4.92154	3.97366e-06	0.000167417	0.000118026	Abhd12b/Apoc1/Apoc2/Bpgm/Cant1/Cbfa2t3/Dnph1/Dpyd/Dpys/Eno1/Enpp3/Entpd1/Entpd7/Esrrb/Etnppl/Fhit/Gpd1l/Hdac4/Hif1a/Hk1/Hk2/Hkdc1/Htr2a/Ins1/Lipa/Lipc/Mgat1/Mlxipl/Mlycd/Mtor/Ncf2/Nudt12/Nudt3/Nudt4/Nudt9/Pank4/Pde1a/Pde4d/Pde7a/Pde8b/Pfkm/Pla2g1b/Pla2g2c/Pla2g4d/Pla2g4f/Plb1/Plbd2/Plcb1/Plcg1/Pon1/Prkag2/Prkag3/Rptor/Samhd1/Sarm1/Sik2/Slc4a1/Src/Stat3/Tigar/Tpi1/Upp2/Zbtb20	63
GO:1904752	GO:1904752	regulation of vascular associated smooth muscle cell migration	17/3903	39/28928	0.435897	3.23076	5.50531	4.12725e-06	0.000172751	0.000121787	Dock4/Dock5/Dock7/Gna12/Gna13/Iqgap1/Mef2c/Myocd/Nf1/Nfe2l2/Nr4a3/Nrp1/Pcsk5/Prkg1/Ssh1/Tafa5/Tpm1	17
GO:0045055	GO:0045055	regulated exocytosis	63/3903	266/28928	0.236842	1.75541	4.88804	4.52954e-06	0.000188358	0.00013279	Abca12/Abr/Adora3/Arf1/Arl8b/Braf/Cacna1a/Cacna1e/Cacnb4/Cadps/Cadps2/Cbl/Cd160/Cd177/Chga/Cspg5/Dnm1l/Dvl1/F2rl1/Fbxo45/Fcgr4/Gab2/Gnai2/Itgb2/Kcnb1/Mical1/Milr1/Nkg7/Nlgn1/Nlrp5/Npy1r/Nr4a3/Pclo/Pex5l/Ppfia2/Ppp3cb/Prkca/Prkcb/Ptgdr/Rab27a/Rab31/Rac2/Rapgef4/Rasgrp1/Rimbp2/Rph3al/Scamp5/Scn11a/Snap23/Snap29/Snap47/Spi1/Stxbp5/Stxbp5l/Syk/Syt1/Syt17/Tmed10/Trim9/Tspan18/Unc13a/Unc13c/Wnt7a	63
GO:0031400	GO:0031400	negative regulation of protein modification process	90/3903	420/28928	0.214286	1.58823	4.79569	4.61493e-06	0.000190671	0.000134421	Angpt1/Apoe/Bag1/Bax/Bdkrb2/Cadm1/Cdk5rap3/Cdkn1a/Cep63/Cep85/Chp1/Chrna7/Cnksr3/Crkl/Ctdsp1/Ctdsp2/Ctdspl/Dgkq/Dusp19/Dvl1/Dysf/Errfi1/Fyn/Gadd45b/Gclc/Gfra2/Ggnbp2/Gpd1l/Gsk3b/Hdac2/Hexim2/Hgf/Hnf4a/Ibtk/Inpp5k/Insm1/Kirrel2/Lats2/Macroh2a1/Mapt/Mical1/Mir26a-1/Mir26b/Mlxipl/Mtor/Myocd/Nck1/Nf1/Oga/Pard3/Park7/Pbk/Pdcd4/Pde4d/Pecam1/Pibf1/Pkig/Plk1/Ppef2/Prkag2/Prkar1a/Prkca/Prkdc/Prkn/Prr5l/Pt…	90
GO:0044782	GO:0044782	cilium organization	95/3903	450/28928	0.211111	1.5647	4.76796	4.92569e-06	0.000202206	0.000142552	2700049A03Rik/4933427D14Rik/Ablim1/Alpk1/Arf4/Arl3/Armc12/Asap1/Atp6v0d1/B3glct/B9d2/Bbip1/Bbs2/Bbs9/Catip/Ccdc66/Ccdc88a/Cdkl1/Celsr2/Cenpj/Cep162/Cep70/Cep89/Cfap43/Cfap44/Cfap53/Cfap54/Cfap61/Cfap65/Cfap70/Cfap74/Cplane1/Cyld/Disc1/Dnaaf2/Dnaaf4/Dnah17/Dnah2/Dnah5/Dnah7b/Dnah7c/Dnah8/Dnm2/Dync2h1/Elmod1/Erich3/Fbf1/Fnbp1l/Fsip2/Gsk3b/Gsn/Htt/Hydin/Ift20/Ift22/Ift81/Jhy/Kcnq1/Kif27/Map4/Mkks/Ne…	95
GO:0006869	GO:0006869	lipid transport	96/3903	456/28928	0.210526	1.56037	4.76331	4.97502e-06	0.00020293	0.000143063	Abca12/Abca13/Abca4/Abca6/Abcb4/Abcc1/Abcc10/Abcd4/Ace/Acsl1/Acsl5/Ano3/Apoc1/Apoc2/Apoc4/Apoe/Arl8b/Atg2b/Atp10a/Atp10b/Atp11b/Atp9a/Atp9b/Bdkrb2/C1qtnf1/Ces1h/Commd1/Cptp/Crot/Dennd5b/Esyt1/Esyt3/Etnppl/Fasl/Fis1/Gm2a/Gramd1b/Gulp1/Itgav/Kcnq1/Lipa/Lipc/Mttp/Nrg1/Osbpl10/Osbpl1a/Osbpl6/Osbpl8/Osbpl9/Pitpnb/Pitpnc1/Pitpnm2/Pla2g1b/Pla2g2c/Pla2g2f/Pla2g4f/Pla2r1/Plekha8/Pltp/Pon1/Prelid1/Prelid3b…	96
GO:0099084	GO:0099084	postsynaptic specialization organization	25/3903	73/28928	0.342466	2.53827	5.19692	5.31963e-06	0.000215613	0.000152005	Abi3bp/Adgrl3/Cadm1/Cbln1/Cdh2/Cntnap2/Crk/Crkl/Csmd2/Dlg2/Dock7/Grid2/Lrrc4/Lrrtm2/Mpp2/Nlgn1/Nrxn1/Nrxn3/Ptk2b/Ptprd/Shank1/Shank3/Sipa1l1/Tmem108/Zmynd8	25
GO:0006836	GO:0006836	neurotransmitter transport	58/3903	240/28928	0.241667	1.79117	4.86059	5.51019e-06	0.000221932	0.000156459	Adora2a/Asic1/Braf/Cacna1a/Cacna1e/Cacnb4/Cadps/Cadps2/Cln8/Cspg5/Dgki/Dnm1l/Dvl1/Fbxo45/Fev/Grm8/Hcrt/Ica1/Kcnc4/Kmo/Lin7a/Mctp1/Mef2c/Micu3/Nf1/Nlgn1/Npy1r/Nrxn1/Nrxn3/Park7/Pclo/Pnkd/Ppfia2/Ppp1r9a/Prkca/Prkcb/Prkn/Rimbp2/Rph3al/Slc18b1/Slc29a1/Slc29a3/Slc29a4/Slc6a1/Slc6a11/Slc6a15/Slc6a17/Snap23/Snap29/Snap47/Sncg/Stxbp5/Stxbp5l/Syt1/Trim9/Unc13a/Unc13c/Wnt7a	58
GO:0030832	GO:0030832	regulation of actin filament length	45/3903	171/28928	0.263158	1.95046	4.92292	5.86434e-06	0.000234153	0.000165075	Abitram/Add3/Alox15/Arfgef1/Arhgap40/Arpc2/Brk1/Carmil1/Cdc42ep5/Csf3/Cyfip1/Cyfip2/Daam2/Evl/F2rl1/Fchsd1/Fer/Fhod3/Grb2/Gsn/Hip1r/Mkks/Mtor/Myo1c/Myo3a/Myo3b/Nck1/Nckap1/Neb/Nphs1/Pecam1/Pfn4/Ppp1r9a/Prex1/Ptk2b/Pycard/Rasa1/Specc1l/Sptb/Ssh1/Tmod1/Tpm1/Vasp/Vil1/Vill	45
GO:0051963	GO:0051963	regulation of synapse assembly	52/3903	208/28928	0.25	1.85293	4.87549	5.88673e-06	0.000234153	0.000165075	Abi3bp/Adgrb2/Adgrb3/Adgrl3/Afdn/Arhgap33/Arhgef15/Asic1/Asic2/Cbln1/Clstn2/Cpeb3/Crtac1/Cyfip2/Dclk1/Dock10/Dock4/Elavl2/Ephb1/Farp1/Flrt2/Gna13/Grid2/Gsk3b/Iqgap1/Iqsec1/Lin7a/Lingo2/Lrfn5/Lrp4/Lrrtm2/Lrrtm3/Lrrtm4/Lzts1/Mark1/Mdga2/Mef2c/Mycbp2/Nlgn1/Nrg1/Nrxn1/Pdlim5/Pik3r1/Ppp1r9a/Prkca/Ptk2b/Ptprd/Pum2/Sipa1l1/Srcin1/Vldlr/Wnt7a	52
GO:0050982	GO:0050982	detection of mechanical stimulus	24/3903	69/28928	0.347826	2.57799	5.18267	6.00158e-06	0.000237248	0.000167256	Adgrv1/Ano3/Asic2/Chrna9/Col11a1/Cxcr4/Fyn/Grin2b/Grm8/Htr2a/Itga2/Kcna1/Kcnq1/Mkks/Pawr/Pcdh15/Pdzd7/Pkd2/Scn11a/Scn1a/Scn9a/Slc12a2/Strc/Tmc2	24
GO:0098917	GO:0098917	retrograde trans-synaptic signaling	2025-09-03	13/28928	0.692308	5.1312	5.8837	6.2754e-06	0.00024655	0.000173815	Cadm1/Cnr1/Dag1/Farp1/Gucy1a1/Mgll/Nlgn1/Plcb1/Tenm2	9
GO:0007269	GO:0007269	neurotransmitter secretion	47/3903	182/28928	0.258242	1.91402	4.88502	6.4008e-06	0.000247889	0.000174758	Adora2a/Asic1/Braf/Cacna1a/Cacna1e/Cacnb4/Cadps/Cadps2/Cspg5/Dgki/Dnm1l/Dvl1/Fbxo45/Grm8/Hcrt/Ica1/Kcnc4/Kmo/Lin7a/Mctp1/Mef2c/Micu3/Nf1/Nlgn1/Npy1r/Nrxn1/Nrxn3/Pclo/Pnkd/Ppfia2/Ppp1r9a/Prkca/Prkcb/Prkn/Rimbp2/Rph3al/Snap23/Snap29/Snap47/Sncg/Stxbp5/Stxbp5l/Syt1/Trim9/Unc13a/Unc13c/Wnt7a	47
GO:0099643	GO:0099643	signal release from synapse	47/3903	182/28928	0.258242	1.91402	4.88502	6.4008e-06	0.000247889	0.000174758	Adora2a/Asic1/Braf/Cacna1a/Cacna1e/Cacnb4/Cadps/Cadps2/Cspg5/Dgki/Dnm1l/Dvl1/Fbxo45/Grm8/Hcrt/Ica1/Kcnc4/Kmo/Lin7a/Mctp1/Mef2c/Micu3/Nf1/Nlgn1/Npy1r/Nrxn1/Nrxn3/Pclo/Pnkd/Ppfia2/Ppp1r9a/Prkca/Prkcb/Prkn/Rimbp2/Rph3al/Snap23/Snap29/Snap47/Sncg/Stxbp5/Stxbp5l/Syt1/Trim9/Unc13a/Unc13c/Wnt7a	47
GO:0030534	GO:0030534	adult behavior	50/3903	198/28928	0.252525	1.87165	4.86039	6.52156e-06	0.000247889	0.000174758	Abat/Alk/Atxn1/Bbs2/Cacna1a/Cacnb4/Cartpt/Ccnd2/Cdh23/Cend1/Chrna7/Clcn3/Cln8/Cntnap2/Dab1/Dbh/Fgf14/Fgfbp3/Glra1/Htr2a/Idua/Kalrn/Kcnma1/Mapt/Mir23a/Nr4a3/Nrxn1/Nrxn3/Ntan1/Oprd1/Oprm1/Pafah1b1/Park7/Pax5/Pcdh15/Prex2/Prkn/Rnf180/Scn1a/Scn8a/Sdk1/Sez6/Shank1/Shank3/Slc1a1/Sncg/Tmod1/Trmt1l/Ulk4/Wdr47	50
GO:1903531	GO:1903531	negative regulation of secretion by cell	50/3903	198/28928	0.252525	1.87165	4.86039	6.52156e-06	0.000247889	0.000174758	Abat/Abr/Acvr1c/Apoe/Asic1/Atp9a/Braf/Cartpt/Chga/Cnr1/Edn2/Entpd1/F2rl1/Fbn1/Foxo1/Gnai2/Gnao1/Hadh/Idua/Ins1/Kalrn/Kcnb1/Kcnj6/Kcnq1/Klf7/Ndufaf2/Neo1/Nf1/Npy1r/Nrg1/Oprm1/P2ry12/Pde1c/Pde8b/Pnkd/Ppp1r9a/Prkg1/Prkn/Ptger3/Ptpn11/Rab11fip3/Rab7/Rptor/Sirt4/Spi1/Srcin1/Stxbp5l/Tbc1d1/Trim9/Vsnl1	50
GO:0032886	GO:0032886	regulation of microtubule-based process	65/3903	280/28928	0.232143	1.72058	4.78496	6.54113e-06	0.000247889	0.000174758	Adam7/Atxn7/Bbs2/Bmerb1/Camsap3/Cenpj/Cep70/Cfap43/Cfap45/Chmp3/Chmp4c/Chmp5/Ckap5/Cnih2/Cyb5d1/Cyld/D7Ertd443e/Diaph1/Diaph3/Drg1/Erbb2/Fkbp4/Fsd1/Gas2l2/Gnai1/Gsk3b/Hdgfl3/Hsph1/Kif21a/Macf1/Map6/Mapt/Memo1/Mkks/Nme7/Pafah1b1/Pde4dip/Phldb2/Plk1/Psrc1/Rae1/Rbm14/Ripor2/Rnase10/Rnf4/Rock2/Rp1/Ska3/Slc39a12/Specc1l/Spef1/Stmn1/Stmn2/Stmn3/Stmn4/Tac1/Tacc1/Tacc2/Tbcd/Tmem67/Traf3ip1/Trim58/Ttbk2/T…	65
GO:0071375	GO:0071375	cellular response to peptide hormone stimulus	77/3903	348/28928	0.221264	1.63995	4.74319	6.54173e-06	0.000247889	0.000174758	Ace/Adcy8/Agtr1b/Agtrap/Akt3/Crk/Cyfip1/Eif4ebp1/Fam114a1/Fbn1/Fer/Foxo1/Gclc/Ghr/Glp1r/Gnai2/Gpam/Gpld1/Grb10/Grb14/Grb2/Gria1/Gsk3b/H2az1/Hdac9/Igf1r/Inpp5k/Inppl1/Ins1/Insig2/Lpin3/Mapk1/Mbd5/Mgarp/Mtor/Myo1c/Nck1/Ncl/Ncoa1/Nfe2l2/Nr3c2/Nr4a3/Osbpl8/Pik3r1/Plcb1/Prkar1a/Prkca/Prkcb/Prkci/Prkd1/Prkdc/Ptpn11/Ptpra/Rab31/Rap1gds1/Rb1/Rbm4/Rock2/Serpina12/Shoc2/Sik2/Smarcc1/Socs7/Sorbs1/Sorl1/Sos1…	77
GO:0051224	GO:0051224	negative regulation of protein transport	40/3903	146/28928	0.273973	2.03061	4.93032	6.63948e-06	0.000250113	0.000176326	Acvr1c/Akap1/Angpt1/Apoe/Chga/Chp1/F2rl1/Fbn1/Fermt1/Foxo1/Gnao1/Hadh/Hdac3/Hnf4a/Idua/Ins1/Kcnb1/Kcnj6/Kcnq1/Klf7/Lyplal1/Ndfip1/Ndufaf2/Neo1/Nf1/Oprm1/Park7/Pde1c/Pde8b/Pkig/Prkn/Ptger3/Ptpn11/Rab11fip3/Rptor/Sirt4/Srcin1/Stxbp5l/Tbc1d1/Vsnl1	40
GO:0043271	GO:0043271	negative regulation of monoatomic ion transport	39/3903	141/28928	0.276596	2.05005	4.93613	6.72238e-06	0.000251755	0.000177484	Ace/Ank3/Bcl2/Best3/Calm1/Cnr1/Commd1/Dysf/Epo/Gnao1/Gopc/Hcrt/Htr2a/Inpp5k/Iscu/Kcnab1/Kcnq1/Mtor/Nedd4l/Oxsr1/Pawr/Pkd2/Plcb4/Ppp3cb/Ppp3cc/Ppp3r1/Prkg2/Ptger3/Ptk2b/Pxk/Stk39/Tgfb1/Tgfb2/Tmbim6/Trim27/Ubr3/Vdac1/Wnk1/Ywhaq	39
GO:1901988	GO:1901988	negative regulation of cell cycle phase transition	66/3903	286/28928	0.230769	1.7104	4.76813	6.87478e-06	0.000255966	0.000180452	Acvr1/Apbb2/Arhgap33os/Atr/Aven/Babam2/Bcl2/Blm/Brsk2/Bub1b/Cacnb4/Cdc73/Cdk5rap3/Cdkn1a/Cep63/Chmp4c/Clock/Clspn/Cradd/Ctdsp1/Ctdsp2/Ctdspl/Cul4a/D7Ertd443e/Diaph3/Eif2ak4/Eme1/Etaa1/Fancd2/Hormad1/Hus1b/Incenp/Khdc3/Kntc1/Macroh2a1/Mad2l1bp/Mir26a-1/Mir26b/Myo16/Nek1/Orc1/Pcid2/Pidd1/Pkd2/Plk1/Prkdc/Prmt2/Ptpn11/Rad1/Rad50/Rb1/Rbl1/Rbl2/Rbm38/Rgcc/Setmar/Ska3/Stk33/Susd2/Sycp2l/Tex14/Tiprl/Trip…	66
GO:0051048	GO:0051048	negative regulation of secretion	54/3903	220/28928	0.245455	1.81924	4.81712	7.03378e-06	0.000258897	0.000182519	Abat/Abr/Acvr1c/Apoe/Asic1/Atp9a/Braf/Cartpt/Chga/Cnr1/Edn2/Entpd1/F2rl1/Fbn1/Foxo1/Gnai2/Gnao1/Hadh/Idua/Ins1/Kalrn/Kcnb1/Kcnj6/Kcnq1/Klf7/Ndufaf2/Neo1/Nf1/Npsr1/Npy1r/Nrg1/Oprm1/P2ry12/Pde1c/Pde8b/Pla2r1/Pnkd/Ppp1r9a/Prkg1/Prkn/Ptger3/Ptpn11/Rab11fip3/Rab7/Rptor/Sirt4/Spi1/Srcin1/Stk39/Stxbp5l/Tbc1d1/Trim9/Vsnl1/Wnk1	54
GO:0030073	GO:0030073	insulin secretion	64/3903	275/28928	0.232727	1.72491	4.77014	7.03438e-06	0.000258897	0.000182519	Abat/Abca12/Acvr1c/Adcy8/Anxa7/Brsk2/Cacna1e/Cartpt/Chga/Chrm3/Clock/Cnr1/Epha5/F2rl1/F2rl2/Fbn1/Foxo1/Glp1r/Gnao1/Gpld1/Hadh/Hif1a/Hmgn3/Hnf4a/Htt/Ildr2/Itpr1/Kcnb1/Kcnj6/Kcnq1/Kif5b/Klf7/Myrip/Ncoa6/Ndufaf2/Oga/Park7/Pclo/Pde1c/Pde8b/Pfkm/Plcb1/Ppp3cb/Prkar1a/Prkcb/Prkn/Ptger3/Ptpn11/Rapgef4/Rbm4/Rfx3/Rph3al/Rptor/Sirt4/Slc25a22/Snx19/Stim1/Stxbp5l/Tbc1d1/Tcf7l2/Tiam1/Trpm2/Trpm5/Vsnl1	64
GO:0070507	GO:0070507	regulation of microtubule cytoskeleton organization	44/3903	167/28928	0.263473	1.95279	4.87661	7.15772e-06	0.000261858	0.000184606	Atxn7/Bmerb1/Camsap3/Cenpj/Cep70/Chmp3/Chmp4c/Chmp5/Ckap5/Cyld/Diaph3/Drg1/Fkbp4/Fsd1/Gas2l2/Gnai1/Gsk3b/Hdgfl3/Hsph1/Kif21a/Map6/Mapt/Nme7/Pafah1b1/Pde4dip/Phldb2/Plk1/Psrc1/Rae1/Ripor2/Rnf4/Rp1/Ska3/Slc39a12/Specc1l/Spef1/Stmn1/Stmn2/Stmn3/Stmn4/Tbcd/Traf3ip1/Ttbk2/Wdr47	44
GO:0003205	GO:0003205	cardiac chamber development	51/3903	204/28928	0.25	1.85293	4.82805	7.19659e-06	0.000261858	0.000184606	Acvr1/Arid1a/Bmp5/Bmpr1a/Bmpr2/Col11a1/Cpe/Cplane1/Cxcr4/Dctn5/Dnm2/Epo/Fgf8/Fgfr2/Grhl2/Hif1a/Jag1/Ltbp1/Ly6e/Mef2c/Myocd/Ndst1/Nrg1/Nrp1/Ovol2/Parva/Pax8/Pcsk5/Plxnd1/Ptk7/Rnls/Robo2/Ryr2/Sall4/Sema3c/Shox2/Slit3/Smad4/Sos1/Stra6/Sufu/Tek/Tgfb1/Tgfb2/Tnnc1/Tnni1/Tpm1/Ube4b/Xirp2/Zfpm1/Zfpm2	51
GO:0042886	GO:0042886	amide transport	87/3903	407/28928	0.213759	1.58433	4.6885	7.28805e-06	0.000263688	0.000185896	Abat/Abca12/Abca13/Abcc1/Abcc5/Acvr1c/Adcy8/Anxa7/Brsk2/Cacna1e/Cartpt/Chga/Chrm3/Clock/Cnr1/Cpe/Cptp/Epha5/F2rl1/F2rl2/Fbn1/Foxo1/Ghrh/Glp1r/Gnao1/Gpld1/Hadh/Hif1a/Hmgn3/Hnf4a/Htt/Ildr2/Itpr1/Kalrn/Kcnb1/Kcnj6/Kcnq1/Kif5b/Klf7/Mttp/Myrip/Ncoa6/Ndufaf2/Oga/Park7/Pax8/Pclo/Pde1c/Pde8b/Pex5l/Pfkm/Plcb1/Plekha8/Pltp/Ppp3cb/Prkar1a/Prkcb/Prkd1/Prkn/Ptger3/Ptpn11/Rapgef4/Rasl10b/Rbm4/Rfx3/Rph3al/Rptor…	87
GO:0072659	GO:0072659	protein localization to plasma membrane	71/3903	315/28928	0.225397	1.67058	4.72595	7.54286e-06	0.000270148	0.000190451	Abca12/Afdn/Agr2/Ank1/Ank3/Arfrp1/Atp1b1/Bbs2/Cacnb2/Ccdc88a/Cdh2/Commd1/Dpp10/Dpp6/Epb41l3/Errfi1/F11r/Fcho2/Gak/Golph3l/Gorasp2/Gpr179/Grip1/Ift20/Inpp5k/Ins1/Kcnb1/Kcnb2/Kcnip4/Kif13a/Kif5b/Large1/Lgals3/Lrrc7/Lyplal1/Macf1/Map7/Nfasc/Nrxn1/Pigw/Pik3r1/Plekhf1/Pls1/Ppfia1/Prkci/Prkg2/Rab11fip3/Rab31/Rab7/Rapgef2/Rapgef6/Rilpl1/Rock2/Scarb2/Scn3b/Scp2/Slc4a1/Slmap/Sorbs1/Sorl1/Stac/Stx8/Tgfb1/T…	71
GO:0060998	GO:0060998	regulation of dendritic spine development	28/3903	88/28928	0.318182	2.35828	5.03961	7.55099e-06	0.000270148	0.000190451	Afdn/Apoe/Arf1/Asap1/Cpeb3/Disc1/Dnm1l/Dnm3/Grin3a/Hdac2/Kalrn/Kif1a/Llph/Mef2c/Mfn1/Mtor/Ngef/Nlgn1/Pafah1b1/Ppfia2/Ppp1r9a/Ptprd/Sdk1/Shank1/Shank3/Tanc2/Tiam1/Zmynd8	28
GO:0090276	GO:0090276	regulation of peptide hormone secretion	64/3903	276/28928	0.231884	1.71866	4.73769	7.96688e-06	0.000283444	0.000199824	Abat/Abca12/Acvr1c/Adcy8/Anxa7/Brsk2/Cacna1e/Cartpt/Chga/Chrm3/Clock/Cnr1/Epha5/F2rl1/F2rl2/Fbn1/Foxo1/Ghrh/Glp1r/Gnao1/Gpld1/Hadh/Hif1a/Hmgn3/Hnf4a/Itpr1/Kalrn/Kcnb1/Kcnj6/Kcnq1/Kif5b/Klf7/Myrip/Ncoa6/Ndufaf2/Oga/Pax8/Pde1c/Pde8b/Pex5l/Pfkm/Plcb1/Ppp3cb/Prkar1a/Prkcb/Prkd1/Prkn/Ptger3/Ptpn11/Rapgef4/Rasl10b/Rfx3/Rph3al/Rptor/Sirt4/Slc25a22/Stim1/Stxbp5l/Tbc1d1/Tcf7l2/Tiam1/Trpm2/Trpm5/Vsnl1	64
GO:0016050	GO:0016050	vesicle organization	83/3903	385/28928	0.215584	1.59785	4.6638	8.35779e-06	0.000294477	0.000207602	Ankrd27/Ap1b1/Ap3m1/Apoe/Aqp11/Arf1/Arl8b/Atp6v0a1/Atp6v0d1/Atp6v1a/Atp6v1b2/Atp6v1e1/AU040320/Bcl2/Cadps/Cd2ap/Chmp3/Chmp4c/Chmp5/Chn2/Chp1/Clcn3/Creb1/Diaph3/Dnm2/Dnm3/Dysf/Eea1/Fasl/Fnbp1l/Gnai3/Golph3l/Gosr1/Kif13a/Kif5b/Nbeal2/Pafah1b1/Pfn4/Plekhf1/Prkci/Prkn/Rab20/Rab27a/Rab4b/Rab5c/Rab7/Rimbp2/Rph3al/Sar1a/Sdcbp/Sec23b/Septin8/Slc9a8/Snap23/Snap29/Snap47/Snph/Snx19/Sort1/Sox30/Spg11/Stx12/…	83
GO:1902905	GO:1902905	positive regulation of supramolecular fiber organization	48/3903	189/28928	0.253968	1.88235	4.80615	8.36895e-06	0.000294477	0.000207602	Alox15/Arhgef15/Arpc2/Braf/Brk1/Carmil1/Ccdc88a/Cdc42ep5/Ckap5/Colgalt1/Csf3/Cyfip1/Drg1/Evl/F2rl1/Fchsd1/Fer/Grb2/Gsn/Limch1/Mapt/Mtor/Mylk3/Myo1c/Nck1/Nckap1/Nphs1/Nrp1/Pde4dip/Prkd1/Psrc1/Ptk2b/Pycard/Rb1/Rgcc/Rock2/Smad3/Sorbs3/Stmn2/Synpo/Synpo2/Tac1/Tpm1/Trim27/Usp8/Vasp/Vil1/Wasf3	48
GO:1902745	GO:1902745	positive regulation of lamellipodium organization	16/3903	37/28928	0.432432	3.20507	5.30038	8.96447e-06	0.00031287	0.000220569	Akirin1/Arpc2/Brk1/Carmil1/Cyfip1/Dnm2/Hdac4/Hsp90aa1/Mtor/Nckap1/Pik3r1/Plce1/Rac2/Rreb1/Src/Vil1	16
GO:0099171	GO:0099171	presynaptic modulation of chemical synaptic transmission	23/3903	66/28928	0.348485	2.58288	5.08417	8.9894e-06	0.00031287	0.000220569	Adcy1/Adora2a/Adora3/Apba1/Apba2/Chrm2/Chrna6/Chrna7/Chrnb3/Dgki/Glra3/Grik2/Grin3a/Grm8/Gsk3b/Hip1/Htr2a/Nr3c2/Nrn1/Nrxn3/Oprm1/Prkca/Prkcb	23
GO:1904738	GO:1904738	vascular associated smooth muscle cell migration	18/3903	45/28928	0.4	2.96469	5.20887	9.41426e-06	0.000325886	0.000229746	Dock4/Dock5/Dock7/Gna12/Gna13/Grb10/Iqgap1/Mef2c/Myocd/Nf1/Nfe2l2/Nr4a3/Nrp1/Pcsk5/Prkg1/Ssh1/Tafa5/Tpm1	18
GO:0034504	GO:0034504	protein localization to nucleus	75/3903	340/28928	0.220588	1.63494	4.65099	9.58889e-06	0.000330146	0.000232749	1700009N14Rik/Akap1/Angpt1/Bag3/Cacnb4/Cd2ap/Cdk5rap3/Cdkn1a/Chp1/Ctnna1/Dclk1/Ddx5/Dvl1/Eif4enif1/Fam53b/Fermt1/Fyn/Gli3/Gsk3b/Hdac3/Hnf4a/Hsp90aa1/Hsp90ab1/Htt/Ilrun/Ins1/Ints13/Ipo11/Ipo5/Kcnq3/Kpna1/Kpna7/Lamtor5/Lats2/Lmnb2/Mapk1/Morc3/Mtor/Nf1/Nmd3/Nup35/Nup50/Nup54/Nup93/Osbpl8/Park7/Pgr/Pik3r1/Pkig/Plk1/Ppp3cb/Ppp3r1/Prkd1/Ptpn22/Pttg1ip/Rap1gds1/Rassf5/Six2/Spg11/Sprn/Src/Stat3/Syk/Syne1…	75
GO:0014812	GO:0014812	muscle cell migration	38/3903	138/28928	0.275362	2.04091	4.84057	9.81345e-06	0.000335101	0.000236242	Ace/Akirin1/Arpc2/Bcl2/Bmpr1a/Crk/Dock4/Dock5/Dock7/Gna12/Gna13/Grb10/Hdac4/Il6st/Iqgap1/Itga2/Mef2c/Myocd/Nf1/Nfe2l2/Nr4a3/Nrp1/Park7/Parva/Pcsk5/Pde4d/Pgr/Prkg1/Rapgef4/S100a11-ps/Sema6d/Sorl1/Src/Ssh1/Tafa5/Tpm1/Vtn/Zfp950	38
GO:0005976	GO:0005976	polysaccharide metabolic process	34/3903	118/28928	0.288136	2.13558	4.88149	9.83745e-06	0.000335101	0.000236242	1810024B03Rik/Adcy10/Agl/Atg2b/Chia1/Chil3/Csgalnact1/Epm2aip1/Esrrb/Ext1/Fut9/Gaa/Gbe1/Grb10/Gsk3b/Gys1/Il6st/Inpp5k/Ins1/Mtor/Ndst1/Ndst4/Pfkm/Phkb/Phkg1/Prkag2/Prkag3/Pth/Slc37a4/Sorbs1/Tcf7l2/Tgfb1/Wdr45b/Wipi1	34
GO:0008361	GO:0008361	regulation of cell size	53/3903	217/28928	0.24424	1.81024	4.73133	9.90035e-06	0.000335459	0.000236495	Adcy10/Akt3/Anxa7/Apoe/Aqp11/Bmpr2/Clcn3/Cln8/Clns1a/Creb1/Cyfip1/D130043K22Rik/Dip2b/Disc1/Dnm2/Draxin/Dscam/Fshr/Gsk3b/Hsp90aa1/Hsp90ab1/Iqgap3/Kcnma1/Lamtor5/Macf1/Mapt/Mgll/Mir205/Mtor/Nrp1/Oxsr1/Pafah1b1/Prkd1/Prkg2/Prr16/Pum2/Rnf6/Rptor/Ryk/Sema3f/Sema3g/Sema6c/Sema6d/Sema7a/Shank3/Slc12a2/Slc12a3/Slc12a6/Stk39/Tnr/Trp73/Ttc3/Wnk1	53
GO:0046847	GO:0046847	filopodium assembly	26/3903	80/28928	0.325	2.40881	4.98316	1.02902e-05	0.000346832	0.000244512	Abitram/Arhgef4/Arpc2/Cd2ap/Daam2/Dnm3/Fgd4/Fmnl3/Fnbp1l/Mien1/Myo10/Myo3a/Myo3b/Nlgn1/Nrp1/Nrxn1/Pik3r1/Plppr5/Ppp1r16b/Ppp1r9a/Ripor2/Spef1/Tenm2/Trpm2/Ttyh1/Zmynd8	26
GO:0018105	GO:0018105	peptidyl-serine phosphorylation	52/3903	212/28928	0.245283	1.81797	4.72072	1.05089e-05	0.000352352	0.000248404	Akt3/Angpt1/Atr/Bax/Bcl2/Bdkrb2/Braf/Brsk2/Chrna7/Clspn/Cnksr3/Dclk1/Dgkq/Dock7/Epo/Fnip1/Ggnbp2/Gpd1l/Gsk3b/Hgf/Inpp5k/Mapk1/Mapkapk3/Mlxipl/Morc3/Mtor/Myo3a/Myo3b/Nck1/Nrxn1/Nsd1/Oprd1/Park7/Pbk/Pde4d/Plk1/Prkca/Prkd1/Prkdc/Rps6ka2/Rptor/Slc1a1/Smg1/Smtnl1/Smyd3/Stk39/Syk/Tek/Tlk2/Ttbk1/Ttbk2/Wnk1	52
GO:0150063	GO:0150063	visual system development	98/3903	476/28928	0.205882	1.52595	4.56932	1.06034e-05	0.000352765	0.000248695	Acvrl1/Adamts9/Aldh1a1/Arhgef15/Arid1a/B3glct/Bax/Bcl2/Bhlhe22/Bhlhe23/Bmpr1b/Bmpr2/Cdk20/Cfh/Cln8/Col4a1/Crb1/Cryba2/Crybb2/Crygf/Dlx1/Dscam/Dzank1/Ephb1/Fasl/Fat3/Fbn1/Fbn2/Fgf10/Fgfr2/Foxp2/Gdf11/Gli3/Gnat2/Grhl2/Hcn1/Hdac2/Hif1a/Hipk1/Hpca/Ihh/Jag1/Kdr/Kmt2c/Krt12/Large1/Lim2/Lmx1b/Maf/Megf11/Mertk/Mir124a-1/Mir23a/Mir24-2/Mir27a/Mitf/Nf1/Nfib/Nphp4/Nrp1/Otx2/P2ry12/Pbx1/Pde6c/Pds5a/Prkci/Pro…	98
GO:0003015	GO:0003015	heart process	60/3903	256/28928	0.234375	1.73713	4.67839	1.06314e-05	0.000352765	0.000248695	Abcc9/Ace/Adcy10/Akap6/Atp1b1/Cacna1e/Cacna2d1/Cacnb2/Calm1/Chga/Chrm2/Chrm3/Chrna7/Ctnna3/Cxcr4/Dnm1l/Edn2/Epas1/Ext1/Fyn/Gaa/Glp1r/Gnao1/Gpd1l/Gsn/Hdac4/Hsp90aa1/Kcnd2/Kcnh6/Kcnip1/Kcnn2/Kcnq1/Mtor/Myl4/Nedd4l/Nos1ap/Pde4d/Pik3r1/Prkca/Rap1gds1/Rnls/Rps6ka2/Ryr2/Scn1a/Scn3b/Sgcd/Sgcz/Shox2/Slc1a1/Slc8a1/Snta1/Src/Tac1/Tgfb2/Tmem38b/Tnnc1/Tnni1/Tnni3k/Tpm1/Znhit1	60
GO:0051651	GO:0051651	maintenance of location in cell	57/3903	240/28928	0.2375	1.76029	4.67086	1.15055e-05	0.000379346	0.000267434	Akap6/Ank3/Ankrd13c/Apoe/Aspm/Bax/Calm1/Ccdc88a/Diaph1/E230001N04Rik/Fasl/Gaa/Ghitm/Glp1r/Gm2a/Gsn/Hdac3/Hk1/Hk2/Htr2a/Htt/Ibtk/Insig2/Itgav/Itpr1/Lime1/Mcoln1/Morc3/Npsr1/Pafah1b1/Park7/Pde4d/Pfn4/Pgr/Pkd2/Plcb1/Plcb4/Plce1/Plcg1/Plch1/Plch2/Prkd1/Ptk2b/Rit2/Ryr2/Ryr3/Slc8a1/Sorl1/Syne1/Tgfb1/Tgfb2/Tmem38b/Tnrc6a/Tpcn2/Trpm2/Uvrag/Vps13d	57
GO:0010811	GO:0010811	positive regulation of cell-substrate adhesion	39/3903	144/28928	0.270833	2.00734	4.78573	1.1551e-05	0.000379346	0.000267434	Abi3bp/Agr2/Alox15/Arpc2/Braf/Carmil1/Cdh13/Crk/Crkl/Cspg5/Dag1/Disc1/Dnm2/Dock5/Fermt1/Gsk3b/Iqgap1/Kdr/Lims1/Nedd9/Nrp1/Olfm4/Pcsk5/Poldip2/Prex1/Ptk2b/Ptn/Ptpn11/Rell2/Rin2/Rreb1/Smad3/Smoc1/Spock2/Spp1/Tek/Utrn/Vtn/Vwc2	39
GO:0050805	GO:0050805	negative regulation of synaptic transmission	25/3903	76/28928	0.328947	2.43807	4.9575	1.19316e-05	0.000389846	0.000274837	Adcy8/Arf1/Cbln1/Cnr2/Cntnap2/Dgki/Gnai1/Gnai2/Gria1/Grid2/Grik2/Htr2a/Kcnb1/Mapt/Mgll/Ppp1r9a/Prkn/Ptk2b/Rapgef4/Shank3/Slc24a2/Slc6a1/Sorcs2/Sorcs3/Tnr	25
GO:0046883	GO:0046883	regulation of hormone secretion	76/3903	348/28928	0.218391	1.61865	4.58533	1.22004e-05	0.000396605	0.000279602	Abat/Abca12/Acvr1c/Adcy8/Anxa7/Brsk2/C1qtnf1/Cacna1e/Cartpt/Chga/Chrm3/Clock/Cnr1/Creb1/Edn2/Epha5/F2rl1/F2rl2/Fbn1/Foxo1/Ghrh/Glp1r/Gnao1/Gpld1/Hadh/Hif1a/Hmgn3/Hnf4a/Itpr1/Kalrn/Kcnb1/Kcnj6/Kcnq1/Kif5b/Klf7/Myrip/Ncoa6/Ndufaf2/Npy1r/Nrg1/Oga/Oprm1/Pax8/Pde1c/Pde8b/Pex5l/Pfkm/Plcb1/Ppp3cb/Prkar1a/Prkcb/Prkd1/Prkn/Ptger3/Ptpn11/Rab11fip3/Rapgef4/Rasl10b/Rfx3/Rph3al/Rptor/Runx1/Scg5/Sirt4/Slc25a22…	76
GO:0099633	GO:0099633	protein localization to postsynaptic specialization membrane	19/3903	50/28928	0.38	2.81646	5.07681	1.29122e-05	0.000415527	0.000292941	Cacna2d2/Cacng3/Dag1/Dlg2/Erbb2/Erbb4/Gpc6/Gphn/Gsk3b/Kalrn/Magi2/Nbea/Neto2/Nptx2/Nrxn3/Rapgef4/Tmem108/Vps26b/Vwc2	19
GO:0099645	GO:0099645	neurotransmitter receptor localization to postsynaptic specialization membrane	19/3903	50/28928	0.38	2.81646	5.07681	1.29122e-05	0.000415527	0.000292941	Cacna2d2/Cacng3/Dag1/Dlg2/Erbb2/Erbb4/Gpc6/Gphn/Gsk3b/Kalrn/Magi2/Nbea/Neto2/Nptx2/Nrxn3/Rapgef4/Tmem108/Vps26b/Vwc2	19
GO:0030041	GO:0030041	actin filament polymerization	45/3903	176/28928	0.255682	1.89505	4.70361	1.31042e-05	0.000419596	0.00029581	Abitram/Add3/Alox15/Ang/Arfgef1/Arhgap40/Arpc2/Carmil1/Catip/Cd2ap/Cdc42ep5/Csf3/Cyfip1/Cyfip2/Daam2/Diaph1/Diaph3/Evl/Fchsd1/Fer/Fhod3/Grb2/Gsn/Hip1r/Mkks/Msrb2/Mtor/Myo1c/Nck1/Nckap1/Nphs1/Pecam1/Pfn4/Ppp1r9a/Prex1/Ptk2b/Pycard/Rasa1/Sptb/Ssh1/Tmod1/Tpm1/Vasp/Vil1/Vill	45
GO:1904951	GO:1904951	positive regulation of establishment of protein localization	80/3903	372/28928	0.215054	1.59392	4.55319	1.32247e-05	0.000421348	0.000297045	Abat/Adam9/Adcy10/Adcy8/Adora2a/Ang/Ank3/Anxa7/Arf1/Arpc2/Bag3/Cd2ap/Cenpj/Chp1/Chrm3/Commd1/Coro2b/Dnm1l/Edem1/Edem2/Erbb2/F2rl1/F2rl2/Fis1/Fyn/Gli3/Glp1r/Golph3l/Gpld1/Grin2a/Gsk3b/Hdac3/Hif1a/Hpca/Hsp90aa1/Hsp90ab1/Ice1/Ins1/Ipo5/Itpr1/Kcnb1/Kif20b/Kif5b/Malrd1/Mapk1/Myo1c/Myrip/Ncoa6/Oga/Pcsk1/Pfkm/Pik3r1/Plcb1/Ppm1a/Ppp3cb/Prkar1a/Prkcb/Prkd1/Prkn/Prr5l/Ptpn22/Rapgef4/Rph3al/Slc51b/Sorl1/Src…	80
GO:0001654	GO:0001654	eye development	97/3903	473/28928	0.205074	1.51995	4.50277	1.3856e-05	0.000439276	0.000309684	Acvrl1/Adamts9/Aldh1a1/Arhgef15/Arid1a/B3glct/Bax/Bcl2/Bhlhe22/Bhlhe23/Bmpr1b/Bmpr2/Cdk20/Cfh/Cln8/Col4a1/Crb1/Cryba2/Crybb2/Crygf/Dlx1/Dscam/Dzank1/Ephb1/Fasl/Fat3/Fbn1/Fbn2/Fgf10/Fgfr2/Foxp2/Gdf11/Gli3/Gnat2/Grhl2/Hcn1/Hdac2/Hif1a/Hipk1/Hpca/Ihh/Jag1/Kdr/Kmt2c/Krt12/Large1/Lim2/Lmx1b/Maf/Megf11/Mertk/Mir124a-1/Mir23a/Mir24-2/Mir27a/Mitf/Nf1/Nfib/Nphp4/Nrp1/Otx2/Pbx1/Pde6c/Pds5a/Prkci/Prom1/Ptn/…	97
GO:0150115	GO:0150115	cell-substrate junction organization	31/3903	105/28928	0.295238	2.18823	4.81713	1.39623e-05	0.000440465	0.000310522	Acvrl1/Ajuba/Bcl2/Camsap3/Col17a1/Coro2b/Dapk3/Dst/Iqgap1/Iqsec1/Itga2/Itgav/Kdr/Limch1/Lims1/Macf1/Nrp1/Peak1/Phldb2/Pik3r1/Poldip2/Ptk2b/Ptpn11/Ptpra/Ptprk/Smad3/Sorbs1/Src/Tek/Vcl/Wdpcp	31
GO:0008306	GO:0008306	associative learning	36/3903	130/28928	0.276923	2.05248	4.74972	1.44927e-05	0.000452014	0.000318664	Asic1/Atxn1/Braf/Cacna1e/Chrna7/Ckap5/Cln8/Clstn2/Cntnap2/Creb1/Csmd1/Dbh/Glp1r/Gria1/Grin2a/Grin2b/Hif1a/Htt/Idua/Ift20/Mtor/Nf1/Nptn/Nptx2/Pde8b/Rag1/Shank1/Shank3/Slc1a1/Slc6a1/Synpo/Tac1/Tafa2/Tanc1/Tnr/Zzef1	36
GO:0002791	GO:0002791	regulation of peptide secretion	64/3903	281/28928	0.227758	1.68808	4.57739	1.46107e-05	0.000452014	0.000318664	Abat/Abca12/Acvr1c/Adcy8/Anxa7/Brsk2/Cacna1e/Cartpt/Chga/Chrm3/Clock/Cnr1/Epha5/F2rl1/F2rl2/Fbn1/Foxo1/Ghrh/Glp1r/Gnao1/Gpld1/Hadh/Hif1a/Hmgn3/Hnf4a/Itpr1/Kalrn/Kcnb1/Kcnj6/Kcnq1/Kif5b/Klf7/Myrip/Ncoa6/Ndufaf2/Oga/Pax8/Pde1c/Pde8b/Pex5l/Pfkm/Plcb1/Ppp3cb/Prkar1a/Prkcb/Prkd1/Prkn/Ptger3/Ptpn11/Rapgef4/Rasl10b/Rfx3/Rph3al/Rptor/Sirt4/Slc25a22/Stim1/Stxbp5l/Tbc1d1/Tcf7l2/Tiam1/Trpm2/Trpm5/Vsnl1	64
GO:0090087	GO:0090087	regulation of peptide transport	64/3903	281/28928	0.227758	1.68808	4.57739	1.46107e-05	0.000452014	0.000318664	Abat/Abca12/Acvr1c/Adcy8/Anxa7/Brsk2/Cacna1e/Cartpt/Chga/Chrm3/Clock/Cnr1/Epha5/F2rl1/F2rl2/Fbn1/Foxo1/Ghrh/Glp1r/Gnao1/Gpld1/Hadh/Hif1a/Hmgn3/Hnf4a/Itpr1/Kalrn/Kcnb1/Kcnj6/Kcnq1/Kif5b/Klf7/Myrip/Ncoa6/Ndufaf2/Oga/Pax8/Pde1c/Pde8b/Pex5l/Pfkm/Plcb1/Ppp3cb/Prkar1a/Prkcb/Prkd1/Prkn/Ptger3/Ptpn11/Rapgef4/Rasl10b/Rfx3/Rph3al/Rptor/Sirt4/Slc25a22/Stim1/Stxbp5l/Tbc1d1/Tcf7l2/Tiam1/Trpm2/Trpm5/Vsnl1	64
GO:0090150	GO:0090150	establishment of protein localization to membrane	64/3903	281/28928	0.227758	1.68808	4.57739	1.46107e-05	0.000452014	0.000318664	Afdn/Agk/Ank3/Aqp11/Arfrp1/Arpc2/Bax/Bbs2/Braf/Cacnb1/Chp1/Commd1/Epb41l1/Erbb2/Exoc4/Fis1/Frmpd1/Fyn/Glp1r/Golph3l/Gorasp2/Grin2a/Grip1/Hpca/Hsp90aa1/Inpp5k/Kcnb1/Kif13a/Large1/Lrrc7/Lyplal1/Macf1/Mapk10/Mylk/Myo1c/Nacad/Oga/Pard3/Rab11fip3/Rab31/Rab7/Reep1/Rftn1/Rilpl1/Sacm1l/Scarb2/Slc1a1/Slc51b/Snap23/Snap47/Sorl1/Timm13/Tmem126a/Tomm40/Tram2/Trarg1/Trmt10b/Usp17le/Vps37b/Vps37d/Wnk1/Zdhhc1/Z…	64
GO:0021953	GO:0021953	central nervous system neuron differentiation	59/3903	253/28928	0.233202	1.72843	4.59578	1.471e-05	0.000452897	0.000319286	Agbl4/Bhlhe22/Bmpr1a/Bmpr1b/Brinp3/Cacna1a/Cbln1/Cend1/Cln8/Crk/Crkl/D130043K22Rik/Dcc/Dclk1/Disc1/Dlx1/Draxin/Dync2h1/Ephb1/Erbb4/Fbxo45/Fgf8/Fgfr2/Foxp2/Gabrb1/Gli2/Gli3/Grid2/Kndc1/Lhx5/Lhx6/Lmx1a/Lmx1b/Mir9-3/Mycbp2/Nfib/Nhlh2/Nrp1/Nrxn1/Olig2/Pafah1b1/Phox2a/Prkca/Ptger3/Rapgef2/Robo2/Rora/Ryk/Scyl2/Scyl3/Shank3/Slc4a10/Sox5/Spg11/Sufu/Tfap2c/Wdr47/Wnt7a/Zfp335	59
GO:1905145	GO:1905145	cellular response to acetylcholine	21/3903	59/28928	0.355932	2.63808	4.97402	1.50336e-05	0.000460647	0.00032475	Anxa7/Chrm2/Chrm3/Chrna6/Chrna7/Chrnb3/Crkl/Gnai2/Itpr1/Large1/Ly6e/Ly6g6d/Ly6i/Oprm1/Plcb1/Prkcb/Rgs8/Rock2/Sorbs1/Sorbs2/Stim1	21
GO:0019933	GO:0019933	cAMP-mediated signaling	25/3903	77/28928	0.324675	2.40641	4.88023	1.54186e-05	0.000469443	0.000330951	Adcy1/Adcy2/Adcy8/Cap2/Chga/Creb1/Dgkq/Epha5/Ghrh/Glp1r/Gnai1/Mgrn1/Oprm1/Pde11a/Pde1a/Pde1c/Pde4b/Pde4d/Pde6c/Pde7a/Pde8b/Pex5l/Ptger3/Rapgef2/Rxfp2	25
GO:0048638	GO:0048638	regulation of developmental growth	84/3903	397/28928	0.211587	1.56823	4.50217	1.54673e-05	0.000469443	0.000330951	Adcy10/Adrb3/Afdn/Agr2/Akap6/Apoe/Atrn/Bbs2/Bcl2/Bmpr1a/Bmpr2/Cacna2d2/Ccnd2/Cdkn1a/Cpne5/Cpne9/Creb1/Cxcr4/Cyfip1/D130043K22Rik/Dip2b/Disc1/Dnm2/Draxin/Dscam/Erbb4/Fgf8/Fgfr2/Foxp1/Ghr/Ghrh/Gpam/Gsk3b/H19/Hdac2/Hdac3/Igf1r/Lats2/Lin7a/Macf1/Mapk1/Mapt/Mbd5/Mef2c/Mgll/Mir675/Mkks/Mtor/Mycbp2/Ncam1/Nedd4l/Npy1r/Nrg1/Nrp1/Pafah1b1/Plcb1/Pls1/Prkdc/Prkn/Pum2/Rag2/Rnf6/Ryk/Sema3f/Sema3g/Sema6c/Sema6d…	84
GO:0033002	GO:0033002	muscle cell proliferation	66/3903	293/28928	0.225256	1.66954	4.54908	1.58019e-05	0.000477336	0.000336516	Akirin1/Alox12/Ang/Angpt1/Apoe/Bmpr1a/Bmpr2/Ccnd2/Cdh13/Cdkn1a/Cflar/Dbh/Ephb1/Erbb4/Esr1/Fgf1/Fgfr2/Foxp1/Gna12/Gna13/Gnai2/Gnai3/Gsk3b/Hdac2/Hdac4/Hgf/Hif1a/Igf1r/Itga2/Kpna1/Mapk1/Mef2c/Mtor/Myd88/Myocd/Ncam1/Nf1/Notch3/Npr3/Nr4a3/Nrg1/Orc1/Park7/Pdcd4/Pde1a/Pde4d/Pik3r1/Poldip2/Prkar1a/Prkca/Prkdc/Prkg1/Rgs5/Ski/Smad1/Src/Stat3/Tafa5/Tcf7l2/Tenm4/Tgfb1/Tgfb2/Tpm1/Trp73/Vgll4/Zfpm2	66
GO:1901136	GO:1901136	carbohydrate derivative catabolic process	62/3903	271/28928	0.228782	1.69567	4.544	1.70246e-05	0.000511858	0.000360853	Adamts12/Aldh1a1/Aldh1a7/Arsb/Bpgm/Cbfa2t3/Cemip2/Chia1/Chil3/Ctsl/Dnph1/Dpyd/Dpys/Edem1/Edem2/Eno1/Entpd1/Entpd7/Esrrb/Gm2a/Gpd1l/Gusb/Hdac4/Hif1a/Hk1/Hk2/Hkdc1/Htr2a/Idua/Ins1/Lipa/Lyg2/Manba/Mgat1/Mlxipl/Mtor/Neu2/Npl/Nudt3/Nudt4/Nudt9/Pde1a/Pde4d/Pde7a/Pde8b/Pfkm/Pglyrp4/Prkag2/Prkag3/Rptor/Samhd1/Sik2/Slc4a1/Src/Stab2/Stat3/Stt3b/Tgfb1/Tigar/Tpi1/Upp2/Zbtb20	62
GO:0019228	GO:0019228	neuronal action potential	22/3903	64/28928	0.34375	2.54778	4.89537	1.79279e-05	0.000531685	0.000374831	Ank3/Chrna7/Cntnap2/Dpp6/Glra1/Gria1/Grik2/Hcn1/Kcna1/Kcnc4/Kcnd2/Kcnma1/Kcnmb2/Kcnq3/Mtor/Pawr/Rapgef4/Scn11a/Scn1a/Scn3a/Scn8a/Scn9a	22
GO:0098815	GO:0098815	modulation of excitatory postsynaptic potential	22/3903	64/28928	0.34375	2.54778	4.89537	1.79279e-05	0.000531685	0.000374831	Afdn/Cbln1/Chrna7/Dvl1/Eif4a3/Gria1/Grik2/Grin2a/Grin2b/Grin2c/Gsk3b/Nlgn1/Nrxn1/Pclo/Prkn/Ptk2b/Shank1/Shank3/Ssh1/Tmem108/Wnt7a/Zmynd8	22
GO:0051656	GO:0051656	establishment of organelle localization	101/3903	500/28928	0.202	1.49717	4.42875	1.79332e-05	0.000531685	0.000374831	1700009N14Rik/Adora3/Agbl4/Ap3m1/Arf1/Arhgap33os/Atp9a/Cadps/Cadps2/Cbl/Cenpa/Cenpc1/Cep63/Chga/Chmp3/Chmp4c/Chmp5/Chp1/Cnih2/Copg1/Dnm1l/Dnm2/Dnm3/Dock7/Exoc2/Exoc4/Exoc6b/Fbxw11/Fgf10/Fgfr2/Fnbp1l/Gab2/Hdac3/Hif1a/Htt/Incenp/Khdc3/Kif13a/Kif1a/Kif5b/Kif5c/Lin7a/Lmnb2/Ltv1/Map4/Map6/Mapt/Mark1/Mgarp/Milr1/Mlh1/Myo19/Myo1c/Myrip/Nlgn1/Nlrp5/Nmd3/Nr4a3/Nusap1/Pafah1b1/Pard3/Pard3b/Pclo/Pibf1/Plk1/…	101
GO:0048041	GO:0048041	focal adhesion assembly	27/3903	87/28928	0.310345	2.30019	4.79652	1.81636e-05	0.000536035	0.000377897	Acvrl1/Ajuba/Bcl2/Camsap3/Coro2b/Dapk3/Iqgap1/Itga2/Itgav/Kdr/Limch1/Lims1/Macf1/Nrp1/Peak1/Phldb2/Poldip2/Ptk2b/Ptpn11/Ptpra/Ptprk/Smad3/Sorbs1/Src/Tek/Vcl/Wdpcp	27
GO:0048511	GO:0048511	rhythmic process	78/3903	364/28928	0.214286	1.58823	4.46017	1.9211e-05	0.000564346	0.000397857	Adcy1/Adora2a/Alb/Bmpr1b/Cartpt/Chrna7/Clock/Cntnap2/Creb1/Crem/Csnk1e/Cul4a/Cyp7b1/Ddx5/Dnm1l/Dpyd/Edn2/Enox1/Erbb2/Esr1/Fas/Fbxw11/Foxo3/Fshr/Gabrb1/Gabrb3/Ghrh/Gpr176/Grin2a/Grin2b/Grin3a/Gsk3b/Hcrtr2/Hdac2/Hdac3/Hnf4a/Hs3st2/Igf1r/Kcnd2/Kcnh7/Kcnma1/Kdm8/Klf10/Klf9/Mapk10/Mtor/Mttp/Mycbp2/Ncoa1/Nhlh2/Nlgn1/Npas2/Nr1d2/Nrip1/Nudt12/Pde4d/Pgr/Prkdc/Prkg1/Prkg2/Prmt5/Pspc1/Ptger3/Ptn/Rbm4/Rock2/…	78
GO:0043010	GO:0043010	camera-type eye development	88/3903	423/28928	0.208038	1.54192	4.43414	1.93589e-05	0.000566092	0.000399088	Acvrl1/Adamts9/Aldh1a1/Arhgef15/Arid1a/B3glct/Bax/Bhlhe22/Bhlhe23/Bmpr1b/Bmpr2/Cdk20/Cfh/Cln8/Col4a1/Crb1/Cryba2/Crybb2/Crygf/Dlx1/Dscam/Ephb1/Fat3/Fbn1/Fbn2/Fgf10/Fgfr2/Foxp2/Gdf11/Gli3/Gnat2/Grhl2/Hcn1/Hdac2/Hif1a/Hipk1/Hpca/Ihh/Jag1/Kdr/Kmt2c/Krt12/Large1/Lim2/Lmx1b/Maf/Megf11/Mertk/Mir124a-1/Mir23a/Mir24-2/Mir27a/Mitf/Nf1/Nfib/Nphp4/Nrp1/Pde6c/Pds5a/Prom1/Ptn/Rara/Rorb/Rp1/Rpgrip1/Sdk1/Serpin…	88
GO:0048880	GO:0048880	sensory system development	98/3903	483/28928	0.202899	1.50383	4.4098	1.9689e-05	0.00057313	0.000404049	Acvrl1/Adamts9/Aldh1a1/Arhgef15/Arid1a/B3glct/Bax/Bcl2/Bhlhe22/Bhlhe23/Bmpr1b/Bmpr2/Cdk20/Cfh/Cln8/Col4a1/Crb1/Cryba2/Crybb2/Crygf/Dlx1/Dscam/Dzank1/Ephb1/Fasl/Fat3/Fbn1/Fbn2/Fgf10/Fgfr2/Foxp2/Gdf11/Gli3/Gnat2/Grhl2/Hcn1/Hdac2/Hif1a/Hipk1/Hpca/Ihh/Jag1/Kdr/Kmt2c/Krt12/Large1/Lim2/Lmx1b/Maf/Megf11/Mertk/Mir124a-1/Mir23a/Mir24-2/Mir27a/Mitf/Nf1/Nfib/Nphp4/Nrp1/Otx2/P2ry12/Pbx1/Pde6c/Pds5a/Prkci/Pro…	98
GO:0001894	GO:0001894	tissue homeostasis	67/3903	301/28928	0.222591	1.64979	4.47539	2.05212e-05	0.000591972	0.000417333	Abca4/Adgrv1/Adora2a/Akt3/Aldh1a1/Angpt1/Apbb2/Bax/Bbs2/Bcl2/Bdkrb2/Cartpt/Cbl/Ccdc66/Cd2ap/Cdh23/Clcn3/Cln8/Col3a1/Crb1/Creb1/Ctsk/Def8/Errfi1/Esrrb/Ext1/Fcgr4/Fshr/Gcnt2/Gnat2/Idua/Ihh/Ildr2/Inpp5d/Itgav/Lipa/Mbp/Mkks/Nf1/Nfib/Nod2/Nphp4/Pantr2/Pcdh15/Prkca/Prom1/Pth/Ptk2b/Ptpn11/Rab7/Rac2/Rb1/Rp1/Sh3gl2/Slc12a2/Slc1a1/Slc22a5/Spp1/Src/Stk39/Syk/Tnfrsf11a/Tns3/Trf/Usp45/Vhl/Vps13b	67
GO:0060249	GO:0060249	anatomical structure homeostasis	67/3903	301/28928	0.222591	1.64979	4.47539	2.05212e-05	0.000591972	0.000417333	Abca4/Adgrv1/Adora2a/Akt3/Aldh1a1/Angpt1/Apbb2/Bax/Bbs2/Bcl2/Bdkrb2/Cartpt/Cbl/Ccdc66/Cd2ap/Cdh23/Clcn3/Cln8/Col3a1/Crb1/Creb1/Ctsk/Def8/Errfi1/Esrrb/Ext1/Fcgr4/Fshr/Gcnt2/Gnat2/Idua/Ihh/Ildr2/Inpp5d/Itgav/Lipa/Mbp/Mkks/Nf1/Nfib/Nod2/Nphp4/Pantr2/Pcdh15/Prkca/Prom1/Pth/Ptk2b/Ptpn11/Rab7/Rac2/Rb1/Rp1/Sh3gl2/Slc12a2/Slc1a1/Slc22a5/Spp1/Src/Stk39/Syk/Tnfrsf11a/Tns3/Trf/Usp45/Vhl/Vps13b	67
GO:0022604	GO:0022604	regulation of cell morphogenesis	64/3903	284/28928	0.225352	1.67025	4.48274	2.07632e-05	0.000596267	0.000420361	Afdn/Ankrd27/Anxa7/Arhgap15/Cdc42ep5/Cdc42se2/Cpne5/Cpne9/Crk/Cxcr4/Cyfip1/Dapk3/Diaph1/Dnm1l/Dvl1/Epb41/Epb41l3/F11r/Fgd4/Fmnl3/Fyn/Gna12/Gna13/Grip1/Kalrn/Kdr/Limd1/Macf1/Mfn1/Myl12b/Myo10/Nedd4l/Ntng1/Pafah1b1/Pakap/Palmd/Parva/Plxna2/Plxnb1/Plxnd1/Prag1/Prkdc/Prkn/Ptk2b/Ptn/Ptprd/Rhou/Rreb1/S100b/Sh3d19/Spag9/Src/Strip2/Syt1/Syt17/Tiam1/Tpm1/Unc13a/Vil1/Wasf3/Wdpcp/Wls/Zmym4/Zranb1	64
GO:0031646	GO:0031646	positive regulation of nervous system process	20/3903	56/28928	0.357143	2.64705	4.87221	2.25213e-05	0.000643867	0.000453918	Abat/Cartpt/Cntnap2/Dag1/Fgfbp3/Grin2a/Grin2b/Hcrt/Hgf/Itga2/Mir23a/Pard3/Pawr/Rapgef4/S100b/Tac1/Tenm4/Tnr/Trf/Wasf3	20
GO:0030833	GO:0030833	regulation of actin filament polymerization	39/3903	148/28928	0.263514	1.95309	4.59076	2.29497e-05	0.000653198	0.000460496	Abitram/Add3/Alox15/Arfgef1/Arhgap40/Arpc2/Carmil1/Cdc42ep5/Csf3/Cyfip1/Cyfip2/Daam2/Evl/Fchsd1/Fer/Fhod3/Grb2/Gsn/Hip1r/Mkks/Mtor/Myo1c/Nck1/Nckap1/Nphs1/Pecam1/Pfn4/Ppp1r9a/Prex1/Ptk2b/Pycard/Rasa1/Sptb/Ssh1/Tmod1/Tpm1/Vasp/Vil1/Vill	39
GO:0021987	GO:0021987	cerebral cortex development	38/3903	143/28928	0.265734	1.96955	4.59008	2.36859e-05	0.000671169	0.000473166	Afdn/Aspm/Bax/Bbs2/Bhlhe22/Bmerb1/Ccdc141/Ccdc85c/Cdh2/Col3a1/Crk/Crkl/Dab1/Disc1/Fbxo45/Fktn/Gli3/Gria1/Gsk3b/Hif1a/Kcna1/Lhx6/Mgarp/Mkks/Ncoa1/Nf1/P2ry12/Pafah1b1/Pax5/Plcb1/Socs7/Syne2/Tacc1/Tacc2/Tfap2c/Trappc9/Ulk4/Wdr47	38
GO:1903909	GO:1903909	regulation of receptor clustering	13/3903	28/28928	0.464286	3.44116	5.10377	2.46887e-05	0.00069486	0.000489867	Crk/Crkl/Farp1/Frrs1l/Gsn/Lrp4/Ptn/Shank3/Shisa6/Sorbs1/Sorbs2/Ssh1/Zdhhc2	13
GO:0060047	GO:0060047	heart contraction	57/3903	246/28928	0.231707	1.71735	4.46231	2.4758e-05	0.00069486	0.000489867	Abcc9/Ace/Adcy10/Akap6/Atp1b1/Cacna1e/Cacna2d1/Cacnb2/Calm1/Chga/Chrm2/Chrm3/Chrna7/Ctnna3/Cxcr4/Dnm1l/Edn2/Epas1/Ext1/Gaa/Glp1r/Gnao1/Gpd1l/Gsn/Hdac4/Hsp90aa1/Kcnd2/Kcnh6/Kcnip1/Kcnn2/Kcnq1/Mtor/Myl4/Nedd4l/Nos1ap/Pde4d/Pik3r1/Prkca/Rnls/Rps6ka2/Ryr2/Scn1a/Scn3b/Sgcd/Sgcz/Shox2/Slc1a1/Slc8a1/Snta1/Src/Tac1/Tgfb2/Tmem38b/Tnnc1/Tnni1/Tnni3k/Tpm1	57
GO:0007044	GO:0007044	cell-substrate junction assembly	29/3903	98/28928	0.295918	2.19327	4.67297	2.48474e-05	0.00069486	0.000489867	Acvrl1/Ajuba/Bcl2/Camsap3/Col17a1/Coro2b/Dapk3/Dst/Iqgap1/Itga2/Itgav/Kdr/Limch1/Lims1/Macf1/Nrp1/Peak1/Phldb2/Poldip2/Ptk2b/Ptpn11/Ptpra/Ptprk/Smad3/Sorbs1/Src/Tek/Vcl/Wdpcp	29
GO:0045216	GO:0045216	cell-cell junction organization	55/3903	235/28928	0.234043	1.73466	4.46578	2.52482e-05	0.000702452	0.00049522	Ace/Acvrl1/Afdn/Camsap3/Ccm2/Cd177/Cd2ap/Cd9/Cdh10/Cdh12/Cdh13/Cdh18/Cdh2/Cdh20/Cdh9/Cldn10/Cldn15/Cldn16/Cntnap2/Ctnna1/Epb41l3/Ext1/F11r/F2rl1/Fbf1/Fer/Frmpd2/Gpbar1/Grhl1/Grhl2/Hipk1/Hnf4a/Jam3/Lims1/Myo1c/Nedd4l/Nfasc/Nphp4/Nphs1/Pard3/Patj/Pecam1/Pkp4/Prkca/Prkci/Rock2/Slc39a9/Smad3/Specc1l/Src/Tbcd/Tgfb1/Tgfb2/Vcl/Xirp2	55
GO:0097553	GO:0097553	calcium ion transmembrane import into cytosol	49/3903	202/28928	0.242574	1.7979	4.49416	2.54161e-05	0.000702452	0.00049522	Akap6/Bax/Bcl2/Cacna1a/Cacna1e/Cacna2d1/Calm1/Diaph1/Epo/Fasl/Fyn/Ghitm/Glp1r/Grin2a/Grin2b/Grin2c/Htr2a/Htt/Ibtk/Itgav/Itpr1/Lime1/Mcoln1/Npsr1/Oga/Pawr/Pde4d/Pkd2/Plcb1/Plcb4/Plce1/Plcg1/Plch1/Plch2/Ppp3cb/Ppp3cc/Ppp3r1/Prkd1/Ptk2b/Ryr2/Ryr3/Slc24a2/Slc8a1/Tgfb1/Tgfb2/Tmbim6/Tmem38b/Tpcn2/Trpm2	49
GO:0007162	GO:0007162	negative regulation of cell adhesion	71/3903	326/28928	0.217791	1.61421	4.40446	2.5448e-05	0.000702452	0.00049522	Abca12/Acer2/Acvrl1/Adora2a/Alox12/Angpt1/Btla/C1qtnf1/Cbfb/Cd9/Cdh13/Coro2b/Crtam/Dab1/Dscam/Epcam/Epha5/Erbb2/Gcnt2/Gli3/Glmn/Gnrh1/H2-Aa/Ido1/Ihh/Il2ra/Ildr2/Jag1/Jam3/Lgals3/Mbp/Nat8/Nat8f2/Nat8f3/Ndfip1/Nf1/Nfkbid/Nrarp/Pawr/Phldb2/Pik3r1/Pla2g2f/Plxna2/Plxnb1/Plxnd1/Prdx2/Prkar1a/Prkg1/Ptpn11/Ptpn22/Rag2/Rasa1/Rc3h2/Rgcc/Ripor2/Runx1/Sema6a/Socs5/Socs6/Specc1l/Spi1/Spry4/Src/Srcin1/Tbcd/Tgf…	71
GO:0110020	GO:0110020	regulation of actomyosin structure organization	32/3903	113/28928	0.283186	2.0989	4.62223	2.59905e-05	0.000714349	0.000503607	Arhgef15/Braf/Carmil1/Ccdc88a/Cgnl1/Coro2b/Evl/F11r/Hdac2/Inpp5k/Limch1/Mef2c/Mkks/Mtor/Mylk3/Nrp1/Phldb2/Pik3r1/Ppfia1/Ppp1r9a/Prkd1/Rgcc/Rhpn2/Rock2/Smad3/Smad4/Sorbs3/Stmn1/Synpo/Tac1/Tmeff2/Tpm1	32
GO:0007160	GO:0007160	cell-matrix adhesion	56/3903	241/28928	0.232365	1.72223	4.44636	2.66422e-05	0.000727281	0.000512723	Acer2/Acvrl1/Adam9/Adamts12/Adamts9/Ajuba/Bcl2/Camsap3/Cdh13/Col3a1/Coro2b/Dag1/Dapk3/Disc1/Fermt1/Frem1/Gsk3b/Iqgap1/Itga10/Itga2/Itga8/Itgae/Itgav/Itgb2/Jag1/Jam3/Kdr/Limch1/Lims1/Macf1/Mia/Nf1/Nrp1/Pcsk5/Peak1/Pecam1/Phldb2/Pik3r1/Poldip2/Ptk2b/Ptpn11/Ptpra/Ptprk/Rasa1/Rin2/Smad3/Sorbs1/Src/Strc/Tek/Tiam1/Utrn/Vcl/Vtn/Vwa2/Wdpcp	56
GO:2000045	GO:2000045	regulation of G1/S transition of mitotic cell cycle	43/3903	170/28928	0.252941	1.87473	4.51736	2.66882e-05	0.000727281	0.000512723	Acvr1/Adam17/Ambra1/Arid1a/Bcl2/Bcl7a/Bcl7b/Cacnb4/Ccnd2/Ccnd3/Cdc73/Cdkn1a/Cenpj/Cradd/Ctdsp1/Ctdsp2/Ctdspl/Cul4a/D1Pas1/Dpf3/Fgf10/Ino80/Klf11/Kmt2e/Lsm11/Mir26a-1/Mir26b/Myo16/Pidd1/Pkd2/Plcb1/Prkdc/Prmt2/Rb1/Rbl1/Rbl2/Rbm38/Rgcc/Rptor/Smarca2/Smarcc1/Smarcc2/Smarcd1	43
GO:0015850	GO:0015850	organic hydroxy compound transport	69/3903	315/28928	0.219048	1.62352	4.3943	2.70192e-05	0.000733183	0.000516885	Abat/Abca12/Abca13/Abcb4/Adora2a/Adora3/Apoc1/Apoc2/Apoe/Aqp11/Arl8b/C1qtnf1/Cadps/Cartpt/Ces1h/Chga/Chrna6/Chrna7/Cnr1/Commd1/Emb/Entpd1/Fcgr3/Fev/Gramd1b/Htr2a/Kcnb1/Kcnq1/Lgals3/Lipa/Lipc/Ly6e/Mttp/Nisch/Nrg1/Osbpl6/P2ry12/Park7/Pltp/Pon1/Prkcb/Prkn/Ptger3/Ptpn11/Scp2/Slc10a2/Slc16a7/Slc18b1/Slc19a2/Slc29a3/Slc29a4/Slc44a1/Slc51b/Slco1a5/Sncg/Spg11/Spp1/Star/Stard5/Stra6/Stx12/Syk/Syt1/Tac1/Tm…	69
GO:0015748	GO:0015748	organophosphate ester transport	42/3903	165/28928	0.254545	1.88662	4.51053	2.80066e-05	0.00075359	0.000531271	Abca12/Abca4/Abcb4/Abcc1/Abcc5/Adcy10/Ano3/Apoc1/Apoc2/Apoe/Atp10a/Atp10b/Atp11b/Atp9a/Atp9b/Cptp/Esyt1/Etnppl/Fasl/Mttp/Osbpl8/Pitpnb/Pitpnc1/Pitpnm2/Pltp/Prelid1/Prelid3b/Scarb2/Scp2/Shoc2/Slc25a16/Slc25a17/Slc25a19/Slc33a1/Slc37a4/Slc46a2/Slc4a1/Tmem241/Tmem30c/Xkr6/Xkr8/Xrcc4	42
GO:1900180	GO:1900180	regulation of protein localization to nucleus	42/3903	165/28928	0.254545	1.88662	4.51053	2.80066e-05	0.00075359	0.000531271	Akap1/Angpt1/Bag3/Cacnb4/Cd2ap/Cdk5rap3/Chp1/Ctnna1/Dclk1/Fermt1/Fyn/Gli3/Gsk3b/Hdac3/Hnf4a/Hsp90aa1/Hsp90ab1/Htt/Ilrun/Ins1/Ipo5/Lamtor5/Lats2/Mapk1/Mtor/Nf1/Nmd3/Nup54/Park7/Pik3r1/Pkig/Ppp3cb/Prkd1/Ptpn22/Rassf5/Src/Tcf7l2/Tek/Tgfb1/Tgfb2/Tyk2/Ubr5	42
GO:0007200	GO:0007200	phospholipase C-activating G protein-coupled receptor signaling pathway	37/3903	139/28928	0.266187	1.97291	4.54077	2.89184e-05	0.000774869	0.000546273	Adora2a/Agtr1b/Anxa7/Chga/Chrm3/Dgkb/Dgke/Dgkg/Dgki/Dgkq/Edn2/Esr1/Fpr-rs6/Fshr/Gna14/Gpr4/Grm1/Grm5/Hcrt/Hcrtr2/Htr2a/Itpr1/Mc1r/Nmur1/Npr3/Oprd1/Oprm1/P2ry12/Plcb1/Plcb4/Plce1/Plch2/Prkcb/Prkd1/Ptger3/Stim1/Trhr2	37
GO:0017157	GO:0017157	regulation of exocytosis	53/3903	225/28928	0.235556	1.74588	4.43565	2.90883e-05	0.000776172	0.000547191	Abr/Adora3/Arf1/Atp9a/Braf/Cacna1a/Cacna1e/Cacnb4/Cadps/Cadps2/Cd160/Cd177/Cspg5/Dnm1l/Dvl1/Epb41l1/Exoc2/F2rl1/Fbxo45/Gab2/Gnai2/Itgb2/Kcnb1/Mical1/Nlgn1/Npy1r/Pclo/Ppfia2/Prkca/Prkcb/Prkn/Rab27a/Rab27b/Rab2b/Rab7/Rac2/Rapgef4/Rph3al/Scamp5/Sdcbp/Snap23/Snap29/Spi1/Stxbp5/Stxbp5l/Syk/Syt1/Syt17/Tpcn2/Trim9/Vps4a/Vsnl1/Wnt7a	53
GO:0048193	GO:0048193	Golgi vesicle transport	65/3903	293/28928	0.221843	1.64424	4.37721	3.01612e-05	0.000800893	0.000564619	Ank1/Ank3/Arf1/Arf3/Arf4/Arfrp1/Arl3/Arl8b/Atp9a/Atp9b/Bbs2/Cog5/Cog8/Commd1/Copg1/Creb3l2/Dnm2/Dop1a/Exoc2/Exoc4/Exoc6b/Gak/Golph3l/Gosr1/Htt/Hyou1/Kif13a/Lman2/Lyplal1/Macf1/Mia2/Myo1b/Nbea/Pgap1/Pitpnb/Prkci/Prkd1/Rab11fip3/Rab1b/Rab31/Rab4b/Rabep1/Rabggta/Rnf139/Sar1a/Sec23b/Slc30a6/Snx2/Sorl1/Sort1/Stxbp5/Stxbp5l/Tfg/Tmed1/Tmed10/Trappc10/Trappc11/Trappc4/Trappc9/Uso1/Uvrag/Vti1a/Wipi1/Yif1a…	65
GO:0095500	GO:0095500	acetylcholine receptor signaling pathway	20/3903	57/28928	0.350877	2.60061	4.777	3.03184e-05	0.000800893	0.000564619	Anxa7/Chrm2/Chrm3/Chrna6/Chrna7/Chrnb3/Crkl/Gnai2/Itpr1/Large1/Ly6e/Ly6g6d/Ly6i/Oprm1/Plcb1/Prkcb/Rgs8/Sorbs1/Sorbs2/Stim1	20
GO:0030048	GO:0030048	actin filament-based movement	35/3903	129/28928	0.271318	2.01094	4.54458	3.03899e-05	0.000800893	0.000564619	Abcc9/Adcy10/Akap6/Cacna2d1/Cacnb2/Ctnna3/Evl/Fnbp1l/Gpd1l/Gsn/Kcnn2/Kcnq1/Limch1/Myl6/Myl6b/Myo19/Myo1b/Myo1c/Myo1g/Myrip/Nedd4l/Pard3/Parva/Pde4d/Ptger3/Ryr2/Scn1a/Scn3b/Sgcd/Snta1/Syne2/Tnnc1/Tpm1/Vil1/Wipf1	35
GO:0050709	GO:0050709	negative regulation of protein secretion	29/3903	99/28928	0.292929	2.17111	4.60963	3.06513e-05	0.000804471	0.000567142	Acvr1c/Apoe/Chga/F2rl1/Fbn1/Foxo1/Gnao1/Hadh/Idua/Ins1/Kcnb1/Kcnj6/Kcnq1/Klf7/Ndufaf2/Neo1/Oprm1/Pde1c/Pde8b/Prkn/Ptger3/Ptpn11/Rab11fip3/Rptor/Sirt4/Srcin1/Stxbp5l/Tbc1d1/Vsnl1	29
GO:0046676	GO:0046676	negative regulation of insulin secretion	22/3903	66/28928	0.333333	2.47058	4.72347	3.1007e-05	0.000810486	0.000571382	Acvr1c/Chga/F2rl1/Fbn1/Foxo1/Gnao1/Hadh/Kcnb1/Kcnj6/Kcnq1/Klf7/Ndufaf2/Pde1c/Pde8b/Prkn/Ptger3/Ptpn11/Rptor/Sirt4/Stxbp5l/Tbc1d1/Vsnl1	22
GO:0048639	GO:0048639	positive regulation of developmental growth	52/3903	220/28928	0.236364	1.75186	4.42093	3.11873e-05	0.000811884	0.000572368	Adcy10/Afdn/Agr2/Akap6/Apoe/Bbs2/Bcl2/Bmpr1a/Bmpr2/Cacna2d2/Ccnd2/Cpne5/Cpne9/Creb1/Cxcr4/Cyfip1/Disc1/Dscam/Erbb4/Fgf8/Fgfr2/Ghr/Ghrh/Gpam/Gsk3b/Igf1r/Macf1/Mapk1/Mapt/Mef2c/Mir675/Mkks/Mtor/Ncam1/Nedd4l/Nrg1/Nrp1/Pafah1b1/Plcb1/Pls1/Prkdc/Prkn/Pum2/Rag2/Sema7a/Sgip1/Syt1/Syt17/Unc13a/Vil1/Wt1/Zfpm2	52
GO:1903532	GO:1903532	positive regulation of secretion by cell	83/3903	399/28928	0.20802	1.54179	4.30366	3.29105e-05	0.000853276	0.000601548	Abat/Adam9/Adcy8/Adora2a/Adora3/Ang/Anxa7/Arf1/C1qtnf1/Cadps/Cadps2/Cartpt/Cd160/Cd177/Cd2ap/Chrm3/Creb1/Dnm1l/Edn2/Exoc2/F2rl1/F2rl2/Gab2/Ghrh/Glp1r/Golph3l/Gpld1/Grin2b/Hif1a/Ins1/Itgb2/Itpr1/Kcnb1/Kif5b/Kmo/Lgals3/Malrd1/Micu3/Myrip/Ncoa6/Nlgn1/Oga/Pcsk1/Pex5l/Pfkm/Plcb1/Ppp3cb/Prkar1a/Prkca/Prkcb/Prkd1/Prkn/Ptpn11/Rab27a/Rab27b/Rab2b/Rab7/Rapgef4/Rasl10b/Rgcc/Rph3al/Runx1/Scamp5/Sdcbp/Slc12a2…	83
GO:0042063	GO:0042063	gliogenesis	86/3903	417/28928	0.206235	1.52856	4.29358	3.33408e-05	0.000859641	0.000606036	Abcc1/Adora2a/Afdn/Anxa7/Apcdd1/Atxn1/Bag1/Bmerb1/Ccdc85c/Cd9/Cdh2/Cers2/Ckap5/Cntn1/Cntnap2/Col3a1/Crb1/Creb1/Crkl/Cspg5/Cxcr4/Daam2/Dab1/Dag1/Disc1/Dlx1/Dner/Erbb2/Exoc4/Fas/Fgf10/Fubp1/Gli3/Grb2/Hdac2/Il34/Il6st/Lama2/Large1/Mapk1/Matn2/Mbd1/Metrn/Mir23a/Mtor/Mycn/Myd88/Nf1/Nfib/Nrg1/Olig2/Otx2/P2ry12/Pafah1b1/Pard3/Ppp3r1/Prkci/Prmt5/Ptk2b/Ptn/Ptpn11/Ptpra/Rb1/Rheb/Rras2/Shank3/Ski/Socs7/Sos1…	86
GO:0008154	GO:0008154	actin polymerization or depolymerization	49/3903	204/28928	0.240196	1.78027	4.41673	3.34245e-05	0.000859641	0.000606036	Abitram/Add3/Alox15/Ang/Arfgef1/Arhgap40/Arpc2/Brk1/Carmil1/Catip/Cd2ap/Cdc42ep5/Csf3/Cyfip1/Cyfip2/Daam2/Diaph1/Diaph3/Evl/F2rl1/Fchsd1/Fer/Fhod3/Grb2/Gsn/Hip1r/Mical1/Mkks/Msrb2/Mtor/Myo1c/Nck1/Nckap1/Nphs1/Pecam1/Pfn4/Ppp1r9a/Prex1/Ptk2b/Pycard/Rasa1/Specc1l/Sptb/Ssh1/Tmod1/Tpm1/Vasp/Vil1/Vill	49
GO:1904753	GO:1904753	negative regulation of vascular associated smooth muscle cell migration	2025-09-03	15/28928	0.6	4.44704	5.27363	3.39855e-05	0.000870573	0.000613743	Gna12/Gna13/Mef2c/Myocd/Nf1/Nfe2l2/Prkg1/Tafa5/Tpm1	9
GO:0048736	GO:0048736	appendage development	52/3903	221/28928	0.235294	1.74394	4.38432	3.55029e-05	0.000900076	0.000634542	Aff3/Alx4/B3glct/Bax/Bmpr1a/Bmpr2/Col3a1/Cplane1/Dync2h1/Errfi1/Ext1/Fbn2/Fgf10/Fgf8/Fgfr2/Gli2/Gli3/Gna12/Grhl2/Hdac2/Idua/Ihh/Large1/Lmx1b/Lrp4/Mbnl1/Mir124a-1/Mir23a/Mycn/Pbx1/Pcsk5/Pias4/Plxna2/Prrx1/Rara/Rc3h2/Rspo3/Runx2/Sall4/Sema3c/Shox2/Sik3/Ski/Smad4/Smoc1/Tgfb2/Tmem231/Traf3ip1/Ttbk2/Wdpcp/Wnt7a/Znrf3	52
GO:0060173	GO:0060173	limb development	52/3903	221/28928	0.235294	1.74394	4.38432	3.55029e-05	0.000900076	0.000634542	Aff3/Alx4/B3glct/Bax/Bmpr1a/Bmpr2/Col3a1/Cplane1/Dync2h1/Errfi1/Ext1/Fbn2/Fgf10/Fgf8/Fgfr2/Gli2/Gli3/Gna12/Grhl2/Hdac2/Idua/Ihh/Large1/Lmx1b/Lrp4/Mbnl1/Mir124a-1/Mir23a/Mycn/Pbx1/Pcsk5/Pias4/Plxna2/Prrx1/Rara/Rc3h2/Rspo3/Runx2/Sall4/Sema3c/Shox2/Sik3/Ski/Smad4/Smoc1/Tgfb2/Tmem231/Traf3ip1/Ttbk2/Wdpcp/Wnt7a/Znrf3	52
GO:1905144	GO:1905144	response to acetylcholine	21/3903	62/28928	0.33871	2.51043	4.70182	3.55589e-05	0.000900076	0.000634542	Anxa7/Chrm2/Chrm3/Chrna6/Chrna7/Chrnb3/Crkl/Gnai2/Itpr1/Large1/Ly6e/Ly6g6d/Ly6i/Oprm1/Plcb1/Prkcb/Rgs8/Rock2/Sorbs1/Sorbs2/Stim1	21
GO:0055074	GO:0055074	calcium ion homeostasis	77/3903	365/28928	0.210959	1.56357	4.27915	3.79486e-05	0.0009558	0.000673827	Adcy8/Akap6/Anxa7/Apoe/Atp13a4/Atp1b1/Bax/Bcl2/Cacna1a/Cacnb2/Cacnb4/Calca/Calm1/Cdh23/Chga/Cnr1/Diaph1/Disc1/Edn2/Fasl/Ghitm/Glp1r/Grik2/Grin2b/Grm1/Hcrtr2/Htr2a/Htt/Ibtk/Inpp4b/Itgav/Itpr1/Kdr/Lime1/Mcoln1/Micu2/Micu3/Npsr1/Nptn/Npy1r/Pde4d/Pkd2/Plcb1/Plcb4/Plce1/Plcg1/Plch1/Plch2/Prkca/Prkcb/Prkd1/Pth/Ptk2b/Rap1gds1/Rimbp2/Ryr2/Ryr3/S100b/Sgcd/Slc24a2/Slc24a3/Slc24a5/Slc37a4/Slc8a1/Spp1/Stim1/…	77
GO:0032231	GO:0032231	regulation of actin filament bundle assembly	32/3903	115/28928	0.278261	2.0624	4.50822	3.80589e-05	0.0009558	0.000673827	Arhgef15/Braf/Carmil1/Ccdc88a/Cgnl1/Coro2b/Evl/F11r/Inpp5k/Limch1/Mkks/Mtor/Nrp1/Phldb2/Pik3r1/Ppfia1/Ppp1r9a/Prkn/Rgcc/Rhpn2/Rock2/Shank1/Shank3/Smad3/Sorbs3/Stmn1/Synpo/Synpo2/Tac1/Tmeff2/Tpm1/Vil1	32
GO:0001667	GO:0001667	ameboidal-type cell migration	62/3903	278/28928	0.223022	1.65298	4.32038	3.84481e-05	0.000961804	0.000678059	Acvr1/Acvr1c/Adam9/Akap12/Arhgdib/Arsb/Bmpr2/Braf/Capn7/Cd248/Cdh2/Cxcr4/Daam2/Dock5/Epb41l4b/Erbb4/Evl/Fam114a1/Fbn2/Fer/Fermt1/Fgf10/Fgf8/Fut8/Gab2/Gna12/Gna13/Hif1a/Iqgap1/Iqsec1/Itga2/Macf1/Mixl1/Mtor/Nckap1/Nrp1/Ovol2/Pafah1b1/Plcg1/Prr5l/Ptpn11/Ptprg/Rffl/Rreb1/Sash1/Sema3c/Sema3d/Sema3f/Sema3g/Sema5b/Sema6a/Sema6c/Sema6d/Sema7a/Slc8a1/Smad4/Src/Tac1/Tgfb1/Tgfb2/Vil1/Wdpcp	62
GO:0035235	GO:0035235	ionotropic glutamate receptor signaling pathway	13/3903	29/28928	0.448276	3.3225	4.94171	3.92246e-05	0.00097741	0.000689061	Gria1/Gria2/Gria4/Grik2/Grin2a/Grin2b/Grin2c/Grin3a/Kalrn/Mef2c/Nrxn1/Ptk2b/Tiam1	13
GO:0098876	GO:0098876	vesicle-mediated transport to the plasma membrane	41/3903	162/28928	0.253086	1.87581	4.4146	3.99697e-05	0.000992117	0.000699429	Ank3/Ankrd27/Arfrp1/Arl3/Atp9a/Bbs2/C2cd6/Commd1/Dennd1a/Dnm2/Epb41l1/Exoc2/Exoc4/Exoc6b/Golph3l/Grip1/Kif13a/Lrrc7/Lyplal1/Macf1/Mapk10/Mylk/Rab11fip3/Rab12/Rab31/Rab7/Rabep1/Sacm1l/Scarb2/Slc1a1/Snap23/Snap47/Snx30/Sorl1/Stx12/Stxbp5/Stxbp5l/Trarg1/Vps13b/Vti1a/Zdhhc2	41
GO:0048469	GO:0048469	cell maturation	57/3903	250/28928	0.228	1.68988	4.32644	4.02781e-05	0.00099591	0.000702104	Adam7/Adgrb3/Ank3/Bcl2/Bloodlinc/C2cd6/Calca/Catsper2/Catspere2/Cbfb/Cdc25b/Clec7a/Cntnap2/Diaph3/Dlg2/Epas1/Epo/Fev/Foxo3/Gdf11/Gldn/Grb14/Gsk3b/Hif1a/Ihh/Kcnb1/Kcnma1/Kcnq3/Kdr/Lhx6/Mir132/Mir212/Mtor/Nfasc/Nrcam/Nrxn1/Pabpc1l/Pgr/Plcb1/Ptk2b/Rac2/Rb1/Rfx3/Rps6ka2/Runx1/Runx2/Rxfp2/Slc22a14/Srrm4/Tdrd1/Tdrd7/Tgfb1/Trim58/Trip13/Vsx1/Wdr77/Ythdf2	57
GO:0048592	GO:0048592	eye morphogenesis	48/3903	200/28928	0.24	1.77882	4.36477	4.08554e-05	0.0010063	0.000709428	Adamts9/Aldh1a1/Arid1a/Bax/Bcl2/Bhlhe22/Bhlhe23/Cfh/Crb1/Dscam/Dzank1/Ephb1/Fasl/Fat3/Fbn1/Fbn2/Gdf11/Gli3/Gnat2/Hcn1/Hif1a/Hipk1/Ihh/Jag1/Kdr/Large1/Megf11/Mir124a-1/Mir23a/Nf1/Otx2/Pde6c/Prkci/Prom1/Ptn/Rorb/Rp1/Rpgrip1/Sdk1/Ski/Slc1a1/Stat3/Stra6/Tdrd7/Tenm3/Vhl/Vsx1/Vsx2	48
GO:0062149	GO:0062149	detection of stimulus involved in sensory perception of pain	16/3903	41/28928	0.390244	2.89238	4.78866	4.20788e-05	0.00103246	0.000727872	Calca/Cxcr4/Disc1/Ephb1/Fyn/Grin2b/Grm8/Htr2a/Itga2/Kcna1/Nrg1/Pawr/Scn11a/Scn1a/Scn9a/Tac1	16
GO:0008064	GO:0008064	regulation of actin polymerization or depolymerization	42/3903	168/28928	0.25	1.85293	4.37864	4.4142e-05	0.00107895	0.000760647	Abitram/Add3/Alox15/Arfgef1/Arhgap40/Arpc2/Brk1/Carmil1/Cdc42ep5/Csf3/Cyfip1/Cyfip2/Daam2/Evl/F2rl1/Fchsd1/Fer/Fhod3/Grb2/Gsn/Hip1r/Mkks/Mtor/Myo1c/Nck1/Nckap1/Nphs1/Pecam1/Pfn4/Ppp1r9a/Prex1/Ptk2b/Pycard/Rasa1/Specc1l/Sptb/Ssh1/Tmod1/Tpm1/Vasp/Vil1/Vill	42
GO:0071526	GO:0071526	semaphorin-plexin signaling pathway	19/3903	54/28928	0.351852	2.60783	4.67034	4.55311e-05	0.00110867	0.000781601	Erbb2/Kdr/Mef2c/Mir23a/Mir27a/Ncam1/Nrp1/Plxna2/Plxnb1/Plxnd1/Sema3c/Sema3d/Sema3f/Sema3g/Sema5b/Sema6a/Sema6c/Sema6d/Sema7a	19
GO:0007156	GO:0007156	homophilic cell adhesion via plasma membrane adhesion molecules	31/3903	111/28928	0.279279	2.06994	4.46028	4.62438e-05	0.00112176	0.000790827	Cadm1/Cadm2/Cdh10/Cdh12/Cdh13/Cdh2/Cdh20/Cdh23/Cdh9/Cdhr2/Ceacam5/Celsr2/Clstn2/Cntn5/Dscam/Emb/Fat3/Hmcn1/Igsf21/Kirrel3/Nectin4/Nexn/Nptn/Nrcam/Palld/Pcdh15/Pecam1/Ptprt/Robo2/Sdk1/Tenm3	31
GO:1990090	GO:1990090	cellular response to nerve growth factor stimulus	21/3903	63/28928	0.333333	2.47058	4.61463	4.66022e-05	0.00112517	0.000793232	Braf/Calca/Cbl/Cd2ap/Crk/Csnk1e/Foxo3/Gria1/Gria2/Grip1/Kidins220/Magi2/Rapgef1/Rapgef2/Sh3gl2/Shoc2/Sort1/Stmn2/Tac1/Tmem108/Usp8	21
GO:0051495	GO:0051495	positive regulation of cytoskeleton organization	48/3903	201/28928	0.238806	1.76997	4.32602	4.67358e-05	0.00112517	0.000793232	Add3/Alox15/Arhgef15/Arpc2/Braf/Brk1/Carmil1/Ccdc88a/Cdc42ep5/Cenpj/Ckap5/Csf3/Cyfip1/Drg1/Evl/F2rl1/Fchsd1/Fer/Grb2/Gsn/Limch1/Mapt/Mtor/Mylk3/Myo1c/Nck1/Nckap1/Nphs1/Nrp1/Pde4dip/Pfdn2/Prkd1/Psrc1/Ptk2b/Pycard/Rgcc/Rock2/Smad3/Sorbs3/Stmn2/Synpo/Synpo2/Tac1/Tpm1/Trim27/Vasp/Vil1/Wasf3	48
GO:0030072	GO:0030072	peptide hormone secretion	71/3903	332/28928	0.213855	1.58504	4.23414	4.73049e-05	0.00113461	0.000799884	Abat/Abca12/Acvr1c/Adcy8/Anxa7/Brsk2/Cacna1e/Cartpt/Chga/Chrm3/Clock/Cnr1/Cpe/Epha5/F2rl1/F2rl2/Fbn1/Foxo1/Ghrh/Glp1r/Gnao1/Gpld1/Hadh/Hif1a/Hmgn3/Hnf4a/Htt/Ildr2/Itpr1/Kalrn/Kcnb1/Kcnj6/Kcnq1/Kif5b/Klf7/Myrip/Ncoa6/Ndufaf2/Oga/Park7/Pax8/Pclo/Pde1c/Pde8b/Pex5l/Pfkm/Plcb1/Ppp3cb/Prkar1a/Prkcb/Prkd1/Prkn/Ptger3/Ptpn11/Rapgef4/Rasl10b/Rbm4/Rfx3/Rph3al/Rptor/Sirt4/Slc25a22/Snx19/Stim1/Stxbp5l/Tbc1d1…	71
GO:0050900	GO:0050900	leukocyte migration	84/3903	409/28928	0.205379	1.52221	4.20056	4.76474e-05	0.00113587	0.000800771	Abr/Adam17/Adora3/Akirin1/Cadm1/Camk1d/Ccl1/Ccl4/Ccl6/Ccl9/Cd177/Cd9/Chga/Cnr2/Crk/Crkl/Crtam/Csf3r/Cxcl1/Cxcl2/Cxcr1/Cxcr5/Cyp7b1/Dbh/Dnm1l/Dysf/Edn2/Ext1/F11r/F2rl1/Fcgr3/Fer/Fpr-rs6/Fut9/Gnai1/Il34/Itga2/Itgb2/Jam3/Lgals3/Lrch1/Mapk1/Mcoln2/Med23/Mmp28/Mtus1/Myd88/Myo1g/Nedd9/Nf1/Nod2/Oxsr1/P2ry12/Pafah1b1/Pawr/Pde4b/Pde4d/Pecam1/Pik3r1/Plcb1/Podxl2/Prex1/Prkca/Ptger3/Ptk2b/Ptn/Ptpn22/Pycard/R…	84
GO:0046879	GO:0046879	hormone secretion	85/3903	415/28928	0.204819	1.51807	4.19809	4.77121e-05	0.00113587	0.000800771	Abat/Abca12/Acvr1c/Adcy8/Adora3/Anxa7/Brsk2/C1qtnf1/Cacna1e/Cartpt/Chga/Chrm3/Clock/Cnr1/Cpe/Creb1/Edn2/Epha5/F2rl1/F2rl2/Fbn1/Foxo1/Ghrh/Glp1r/Gnao1/Gpld1/Hadh/Hif1a/Hmgn3/Hnf4a/Htt/Ildr2/Itpr1/Kalrn/Kcnb1/Kcnj6/Kcnq1/Kif5b/Klf7/Myrip/Ncoa6/Ndufaf2/Npy1r/Nrg1/Oga/Oprm1/Park7/Pax8/Pclo/Pde1c/Pde8b/Pex5l/Pfkm/Plcb1/Ppp3cb/Prkar1a/Prkcb/Prkd1/Prkn/Ptger3/Ptpn11/Rab11fip3/Rapgef4/Rasl10b/Rbm4/Rfx3/R…	85
GO:0090278	GO:0090278	negative regulation of peptide hormone secretion	24/3903	77/28928	0.311688	2.31015	4.54622	4.80341e-05	0.0011393	0.000803189	Acvr1c/Cartpt/Chga/F2rl1/Fbn1/Foxo1/Gnao1/Hadh/Kalrn/Kcnb1/Kcnj6/Kcnq1/Klf7/Ndufaf2/Pde1c/Pde8b/Prkn/Ptger3/Ptpn11/Rptor/Sirt4/Stxbp5l/Tbc1d1/Vsnl1	24
GO:0008217	GO:0008217	regulation of blood pressure	53/3903	229/28928	0.231441	1.71538	4.29225	4.82556e-05	0.00114033	0.000803916	Abat/Abcc9/Ace/Ace3/Acvrl1/Adra2b/Adrb3/Agtr1b/Agtrap/Arhgap42/Arhgef12/Asic2/Bdkrb2/Bmpr2/Calca/Cartpt/Chrm3/Chrna7/Cnr1/Coro2b/Edn2/Enpep/Ext1/F11r/F2rl1/Fshr/Glp1r/Gna12/Gna13/Gucy1a1/Hsd11b2/Kcnq1/Kdr/Mkks/Nav2/Ncald/Ncf2/Nedd4l/Nisch/Npr3/Npy1r/Nr3c2/Pik3r1/Rasl10b/Rnls/Rnpep/Rps6ka2/Slc4a5/Smad3/Stk39/Tac1/Tpm1/Wnk1	53
GO:0006898	GO:0006898	receptor-mediated endocytosis	63/3903	286/28928	0.22028	1.63265	4.24631	4.94425e-05	0.00115643	0.000815272	Aak1/Angpt1/Ap3m1/Apoc1/Apoc2/Apoe/Arf1/AU040320/Bmp2k/Cacng3/Cbl/Cd2ap/Cd9/Cxcr1/Dnajc6/Dnm2/Dnm3/Fcgr4/Fcho2/Fnbp1l/Gak/Ghr/Grb2/Gria1/Gria2/Grk4/Hip1/Hip1r/Hpca/Ins1/Iqsec1/Itgav/Itgb2/Ldlrad3/Lrrtm2/Magi2/Nedd4l/Nrg1/Pard3/Pla2r1/Ppp3r1/Prkca/Ptger3/Rab31/Rabep1/Rin3/Rnf220/Scarb2/Scyl2/Sdcbp/Sgip1/Sh3gl2/Sh3gl3/Sorl1/Stab2/Syk/Syt17/Tbc1d5/Tmem108/Tpcn2/Trf/Vldlr/Vtn	63
GO:0006906	GO:0006906	vesicle fusion	36/3903	137/28928	0.262774	1.94761	4.39061	4.94777e-05	0.00115643	0.000815272	Ankrd27/Arl8b/AU040320/Chmp3/Chmp4c/Chmp5/Chp1/Diaph3/Dysf/Eea1/Gnai3/Gosr1/Kif5b/Rab20/Rab4b/Rab7/Rimbp2/Rph3al/Septin8/Snap23/Snap29/Snap47/Snph/Sox30/Spg11/Stx12/Stx8/Syt1/Tmem175/Trarg1/Trim9/Uso1/Uvrag/Vps4a/Vti1a/Znrf1	36
GO:0045859	GO:0045859	regulation of protein kinase activity	98/3903	494/28928	0.198381	1.47034	4.16413	4.94789e-05	0.00115643	0.000815272	Abi1/Adam17/Adam9/Adcy8/Adra2b/Ajuba/Ang/Angpt1/Apoe/Blm/Cartpt/Ccdc88a/Ccnd2/Ccnd3/Cdc25b/Cdk12/Cdk5rap3/Cdkn1a/Cep85/Chp1/Clspn/D1Pas1/Dab1/Dusp19/Epo/Erbb2/Ern2/Errfi1/Etaa1/Fbn1/Fgd4/Fgf1/Gadd45b/Ggnbp2/Hexim2/Hgf/Hsp90aa1/Htt/Il34/Inpp5k/Ins1/Iqgap1/Lats2/Lime1/Macroh2a1/Magi3/Mmd2/Mtor/Myocd/Nedd9/Nf1/Npffr2/Nrg1/Nrxn1/Park7/Pdcd4/Pibf1/Pkig/Plk1/Prkag2/Prkar1a/Prkca/Psrc1/Ptk2b/Ptk6/Ptpn22…	98
GO:0051222	GO:0051222	positive regulation of protein transport	68/3903	315/28928	0.215873	1.59999	4.22848	4.97915e-05	0.00115951	0.000817438	Abat/Adam9/Adcy8/Adora2a/Ang/Anxa7/Arf1/Bag3/Cd2ap/Chp1/Chrm3/Commd1/Dnm1l/Edem1/Edem2/F2rl1/F2rl2/Gli3/Glp1r/Golph3l/Gpld1/Gsk3b/Hdac3/Hif1a/Hsp90aa1/Hsp90ab1/Ice1/Ins1/Ipo5/Itpr1/Kif20b/Kif5b/Malrd1/Mapk1/Myrip/Ncoa6/Oga/Pcsk1/Pfkm/Pik3r1/Plcb1/Ppm1a/Ppp3cb/Prkar1a/Prkcb/Prkd1/Prkn/Prr5l/Ptpn22/Rapgef4/Rph3al/Slc51b/Sorl1/Src/Stim1/Tcf7l2/Tek/Tgfb1/Tgfb2/Tmed10/Tmem97/Trpm2/Trpm5/Ubr5/Vsnl1/Wip…	68
GO:0048675	GO:0048675	axon extension	35/3903	132/28928	0.265152	1.96523	4.38952	5.11396e-05	0.0011823	0.000833509	Adcy10/Alcam/Apoe/Bmpr2/Cyfip1/D130043K22Rik/Dclk1/Dip2b/Disc1/Dnm2/Draxin/Dscam/Dvl1/Edn2/Gsk3b/Macf1/Mapt/Mgll/Mir124a-1/Nrp1/Pafah1b1/Pou4f3/Rnf6/Ryk/Sema3f/Sema3g/Sema5b/Sema6c/Sema6d/Sema7a/Slit3/Spg11/Tnr/Ttc3/Vcl	35
GO:0051588	GO:0051588	regulation of neurotransmitter transport	35/3903	132/28928	0.265152	1.96523	4.38952	5.11396e-05	0.0011823	0.000833509	Adora2a/Asic1/Braf/Cacna1a/Cacna1e/Cacnb4/Cspg5/Dnm1l/Dvl1/Fbxo45/Fev/Grm8/Hcrt/Ica1/Kcnc4/Kmo/Mctp1/Mef2c/Micu3/Nf1/Nlgn1/Npy1r/Pnkd/Ppfia2/Ppp1r9a/Prkca/Prkcb/Prkn/Snap29/Sncg/Stxbp5/Stxbp5l/Syt1/Unc13a/Wnt7a	35
GO:1903706	GO:1903706	regulation of hemopoiesis	92/3903	458/28928	0.200873	1.48882	4.1644	5.13406e-05	0.00118268	0.000833775	Ambra1/Arid1a/Braf/Cartpt/Cbfb/Ccl9/Cd101/Cd83/Cdc73/Creb1/Crtam/Csf3/Csf3r/Cul4a/Cyld/Erbb2/Fancd2/Fas/Fbn1/Foxo3/Foxp1/Fshr/Gli3/Gpr171/Gsk3b/H2-Aa/H2-Ea/Hif1a/Hsp90aa1/Ihh/Il2ra/Il34/Il5/Inpp4b/Inpp5d/Jag1/Kat6b/Klf10/Klhl25/Lox/Mef2c/Mitf/Mtor/Ndfip1/Nedd9/Nf1/Nfam1/Nfkbid/Nrarp/Pcid2/Pglyrp4/Pik3r1/Prdm16/Prdx2/Prelid1/Prkca/Prkdc/Prxl2a/Ptk2b/Ptn/Rag1/Rag2/Rara/Rasgrp1/Rb1/Rbfox2/Rc3h2/Rcor…	92
GO:0061572	GO:0061572	actin filament bundle organization	44/3903	180/28928	0.244444	1.81176	4.31442	5.26068e-05	0.00120751	0.000851276	Arhgef15/Braf/Cald1/Carmil1/Ccdc88a/Cgnl1/Coro2b/Diaph3/Dnm2/Evl/F11r/Hsp90b1/Inpp5k/Limch1/Mkks/Mtor/Myo1b/Nrp1/Pawr/Phldb2/Pik3r1/Pls1/Ppfia1/Ppp1r9a/Prkn/Ptk2b/Rflnb/Rgcc/Rhpn2/Rock2/Shank1/Shank3/Smad3/Sorbs1/Sorbs3/Src/Stmn1/Synpo/Synpo2/Tac1/Tmeff2/Tnfaip1/Tpm1/Vil1	44
GO:0006874	GO:0006874	intracellular calcium ion homeostasis	72/3903	339/28928	0.212389	1.57417	4.1996	5.30144e-05	0.00121224	0.000854612	Adcy8/Akap6/Anxa7/Apoe/Atp13a4/Atp1b1/Bax/Bcl2/Cacna1a/Cacnb2/Cacnb4/Calca/Calm1/Cdh23/Chga/Cnr1/Diaph1/Disc1/Edn2/Fasl/Ghitm/Glp1r/Grik2/Grin2b/Grm1/Hcrtr2/Htr2a/Htt/Ibtk/Inpp4b/Itgav/Itpr1/Lime1/Mcoln1/Micu2/Micu3/Npsr1/Nptn/Npy1r/Pde4d/Pkd2/Plcb1/Plcb4/Plce1/Plcg1/Plch1/Plch2/Prkca/Prkcb/Prkd1/Pth/Ptk2b/Rap1gds1/Rimbp2/Ryr2/Ryr3/S100b/Slc24a2/Slc24a3/Slc24a5/Slc37a4/Slc8a1/Spp1/Stim1/Synpo/Tgf…	72
GO:1901991	GO:1901991	negative regulation of mitotic cell cycle phase transition	46/3903	191/28928	0.240838	1.78503	4.29876	5.33148e-05	0.00121224	0.000854612	Acvr1/Arhgap33os/Atr/Aven/Babam2/Bcl2/Blm/Bub1b/Cacnb4/Cdc73/Cdk5rap3/Cdkn1a/Chmp4c/Clspn/Cradd/Ctdsp1/Ctdsp2/Ctdspl/D7Ertd443e/Etaa1/Hus1b/Incenp/Khdc3/Kntc1/Mad2l1bp/Mir26a-1/Mir26b/Myo16/Orc1/Pcid2/Pidd1/Pkd2/Plk1/Prkdc/Prmt2/Rad50/Rb1/Rbl1/Rbl2/Rbm38/Rgcc/Ska3/Tex14/Trip13/Vps4a/Zw10	46
GO:1901292	GO:1901292	nucleoside phosphate catabolic process	48/3903	202/28928	0.237624	1.7612	4.28749	5.33809e-05	0.00121224	0.000854612	Bpgm/Cant1/Cbfa2t3/Dnph1/Dpyd/Dpys/Eno1/Enpp3/Entpd1/Entpd7/Esrrb/Fhit/Hdac4/Hif1a/Hk1/Hk2/Hkdc1/Htr2a/Ins1/Lipa/Mgat1/Mlxipl/Mlycd/Mtor/Ncf2/Nudt12/Nudt3/Nudt4/Nudt9/Pank4/Pde1a/Pde4d/Pde7a/Pde8b/Pfkm/Prkag2/Prkag3/Rptor/Samhd1/Sarm1/Sik2/Slc4a1/Src/Stat3/Tigar/Tpi1/Upp2/Zbtb20	48
GO:0006029	GO:0006029	proteoglycan metabolic process	27/3903	92/28928	0.293478	2.17518	4.45857	5.46895e-05	0.00123757	0.00087247	Adamts12/Arsb/Bmpr1b/Bmpr2/Cant1/Chst13/Chst14/Chst3/Chst9/Col11a1/Csgalnact1/Dse/Ext1/Gusb/Hs3st2/Hs3st4/Hs3st5/Hs6st1/Hs6st3/Idua/Ihh/Lipc/Ndst1/Ndst4/Pxylp1/Tcf7l2/Xylt2	27
GO:0048286	GO:0048286	lung alveolus development	23/3903	73/28928	0.315068	2.3352	4.51089	5.67424e-05	0.0012795	0.000902032	Abca12/Ace/Atxn1/Bmpr2/Creb1/Edn2/Errfi1/Fbn1/Fgf10/Fgfr2/Foxp2/Hs6st1/Kdr/Man1a2/Myocd/Pgr/Phf14/Rc3h2/Stra6/Tgfb1/Tmem38b/Tnrc6c/Tns3	23
GO:0060485	GO:0060485	mesenchyme development	70/3903	328/28928	0.213415	1.58177	4.18477	5.69962e-05	0.00128071	0.000902887	Acvr1/Acvrl1/Bcl2/Bmp5/Bmpr1a/Bmpr2/Bnc2/Cdh2/Dag1/Ddx5/Erbb4/Exoc4/Ext1/Fgf10/Fgf8/Fgfr2/Frzb/Gcnt2/Gsk3b/Hdac2/Hif1a/Htt/Jag1/Kat8/Kbtbd8/Mapk1/Mark1/Mef2c/Mtor/Myocd/Ncam1/Nckap1/Nrp1/Ovol2/Pawr/Pdcd4/Phldb2/Pkd2/Ppp3r1/Ptk7/Rflnb/Rgcc/Robo2/Rock2/Sdcbp/Sema3c/Sema3d/Sema3f/Sema3g/Sema5b/Sema6a/Sema6c/Sema6d/Sema7a/Six2/Slc39a6/Smad3/Smad4/Spred2/Tapt1/Tasor/Tcf7l2/Tcof1/Tead1/Tgfb1/Tgfb2/Tiam…	70
GO:0031032	GO:0031032	actomyosin structure organization	52/3903	225/28928	0.231111	1.71293	4.23976	5.88229e-05	0.00131714	0.000928567	Arhgef15/Braf/Carmil1/Ccdc88a/Cflar/Cgnl1/Coro2b/Csrp1/Dnm2/Epb41/Epb41l1/Epb41l3/Epb41l4b/Evl/F11r/Fhod3/Hdac2/Inpp5k/Iqgap1/Iqgap2/Iqgap3/Krt8/Limch1/Mef2c/Mkks/Mtor/Mylk3/Neb/Nebl/Nrp1/Phldb2/Pik3r1/Ppfia1/Ppp1r9a/Prkar1a/Prkd1/Ptk2b/Rgcc/Rhpn2/Rock2/Smad3/Smad4/Sorbs1/Sorbs3/Src/Stmn1/Synpo/Tac1/Tmeff2/Tmod1/Tnfaip1/Tpm1	52
GO:0030178	GO:0030178	negative regulation of Wnt signaling pathway	42/3903	170/28928	0.247059	1.83113	4.2922	5.92026e-05	0.00132102	0.000931304	Apcdd1/Apoe/Cdh2/Chd8/Csnk1e/Ctnnd1/Cyld/Dkk3/Draxin/Fermt1/Foxo1/Foxo3/Frzb/Gli3/Grb10/Gsk3b/Hdac2/Hic1/Invs/Lats2/Limd1/Lrp4/Mllt3/Nkd1/Nlk/Nphp4/Prkn/Rapgef1/Ruvbl2/Scyl2/Shisa6/Smad4/Sox30/Tcf7l2/Tle3/Tmem131l/Tmem88/Trabd2b/Vgll4/Wnt5b/Wwox/Znrf3	42
GO:0099558	GO:0099558	maintenance of synapse structure	16/3903	42/28928	0.380952	2.82352	4.67041	5.94953e-05	0.00132294	0.000932658	Adgrb3/Adgrl3/Bsn/Cadm1/Cbln1/Cntnap2/Csmd2/Dlg2/Mpp2/Nlgn1/Nrxn1/Pclo/Rimbp2/Shank1/Shank3/Sort1	16
GO:0051057	GO:0051057	positive regulation of small GTPase mediated signal transduction	24/3903	78/28928	0.307692	2.28053	4.47228	6.05809e-05	0.00134242	0.00094639	Col3a1/Crk/Crkl/Dgki/Dock2/Epo/Erbb2/F11r/F2rl1/Fgf10/Gpr4/Itgav/Lrp4/Mmd2/Nrg1/Plxnb1/Prag1/Rasgrf1/Rasgrp1/Shoc2/Sos1/Sos2/Src/Tns3	24
GO:0071248	GO:0071248	cellular response to metal ion	48/3903	203/28928	0.236453	1.75253	4.24918	6.08788e-05	0.00134437	0.000947764	Abcc9/Adcy1/Adcy8/Adgrv1/Alox15/Ank3/Braf/Cpne4/Cpne5/Cpne9/Creb1/Dlg2/Fas/Fus/Gabrb3/Glra1/Glra3/Gpld1/Grin2a/Gsn/Hpca/Iqgap1/Junb/Kcna1/Kcnb1/Kcnq3/Mapk1/Mcoln1/Mef2c/Micu2/Micu3/Mylk/Nfe2l2/Nlgn1/Nrxn1/Pkd2/Ryr3/Serpinf1/Slc11a1/Slc12a2/Slc1a1/Star/Stk39/Syt1/Tigar/Trf/Trpm2/Wnk1	48
GO:0051966	GO:0051966	regulation of synaptic transmission, glutamatergic	26/3903	88/28928	0.295455	2.18983	4.41461	6.57913e-05	0.00143845	0.00101409	Adora2a/Cacng3/Cdh2/Cnr1/Dgki/Disc1/Frrs1l/Gria2/Gria4/Grik2/Grin2a/Grin2b/Grin2c/Grm1/Grm5/Grm8/Htr2a/Kmo/Mef2c/Nlgn1/Nrxn1/Prkn/Ptk2b/Shank3/Syt1/Tnr	26
GO:0030038	GO:0030038	contractile actin filament bundle assembly	32/3903	118/28928	0.271186	2.00996	4.34148	6.58129e-05	0.00143845	0.00101409	Arhgef15/Braf/Carmil1/Ccdc88a/Cgnl1/Coro2b/Dnm2/Evl/F11r/Inpp5k/Limch1/Mkks/Mtor/Nrp1/Phldb2/Pik3r1/Ppfia1/Ppp1r9a/Ptk2b/Rgcc/Rhpn2/Rock2/Smad3/Sorbs1/Sorbs3/Src/Stmn1/Synpo/Tac1/Tmeff2/Tnfaip1/Tpm1	32
GO:0043149	GO:0043149	stress fiber assembly	32/3903	118/28928	0.271186	2.00996	4.34148	6.58129e-05	0.00143845	0.00101409	Arhgef15/Braf/Carmil1/Ccdc88a/Cgnl1/Coro2b/Dnm2/Evl/F11r/Inpp5k/Limch1/Mkks/Mtor/Nrp1/Phldb2/Pik3r1/Ppfia1/Ppp1r9a/Ptk2b/Rgcc/Rhpn2/Rock2/Smad3/Sorbs1/Sorbs3/Src/Stmn1/Synpo/Tac1/Tmeff2/Tnfaip1/Tpm1	32
GO:0010977	GO:0010977	negative regulation of neuron projection development	40/3903	160/28928	0.25	1.85293	4.27252	6.61706e-05	0.00144135	0.00101613	Adam17/Apoe/Cers2/D130043K22Rik/Dab1/Diaph1/Dip2b/Dnm3/Draxin/Fat3/Fkbp4/Gak/Gsk3b/Hdac2/Inppl1/Lrp4/Mbp/Mgarp/Mylip/Neo1/Ngef/Nlgn1/Nrp1/Ntm/Pafah1b1/Prag1/Ptprg/Rap1gap2/Rit2/Rnf6/Rtca/Runx1t1/Ryk/Sema3f/Sema3g/Sema6c/Sema6d/Stmn2/Tnr/Ttc3	40
GO:0006517	GO:0006517	protein deglycosylation	2025-07-03	10/28928	0.7	5.18821	5.23129	6.67851e-05	0.00144491	0.00101864	Edem1/Edem2/Engase/Fktn/Large1/Oga/Park7	7
GO:0099545	GO:0099545	trans-synaptic signaling by trans-synaptic complex	2025-07-03	10/28928	0.7	5.18821	5.23129	6.67851e-05	0.00144491	0.00101864	Cadm1/Dag1/Farp1/Nlgn1/Nptn/Ptprd/Tenm2	7
GO:0006970	GO:0006970	response to osmotic stress	31/3903	113/28928	0.274336	2.03331	4.34634	6.70195e-05	0.00144509	0.00101877	Agtr1b/Ang/Anxa7/Bax/Bdkrb2/D1Pas1/Dysf/Epo/Hsp90aa1/Itga2/Kcnma1/Kmo/Map7/Mir9-3/Mir99a/Mtor/Mylk/Nedd4l/Nlk/Oxsr1/Pkd2/Prkg2/Ptk2b/Pycard/Rptor/Serpinb6a/Slc12a2/Slc12a6/Stk39/Tsc22d2/Wnk1	31
GO:0009914	GO:0009914	hormone transport	86/3903	425/28928	0.202353	1.49979	4.09918	6.77029e-05	0.00145493	0.00102571	Abat/Abca12/Acvr1c/Adcy8/Adora3/Anxa7/Brsk2/C1qtnf1/Cacna1e/Cartpt/Chga/Chrm3/Clock/Cnr1/Cpe/Creb1/Edn2/Epha5/F2rl1/F2rl2/Fbn1/Foxo1/Ghrh/Glp1r/Gnao1/Gpld1/Hadh/Hif1a/Hmgn3/Hnf4a/Htt/Ildr2/Itpr1/Kalrn/Kcnb1/Kcnj6/Kcnq1/Kif5b/Klf7/Myrip/Ncoa6/Ndufaf2/Npy1r/Nrg1/Oga/Oprm1/Park7/Pax8/Pclo/Pde1c/Pde8b/Pex5l/Pfkm/Plcb1/Ppp3cb/Prkar1a/Prkcb/Prkd1/Prkn/Ptger3/Ptpn11/Rab11fip3/Rapgef4/Rasl10b/Rbm4/Rfx3/R…	86
GO:0051924	GO:0051924	regulation of calcium ion transport	63/3903	289/28928	0.217993	1.61571	4.1544	6.83253e-05	0.00146016	0.0010294	Ace/Adora2a/Akap6/Atp1b1/Bax/Bcl2/Cacna2d1/Cacnb1/Cacnb2/Cacnb4/Calm1/Cldn16/Cxcr4/Diaph1/Dysf/Efhb/Epb41/Epo/Fgf14/Fyn/Glp1r/Gnai2/Gnao1/Hcrt/Hpca/Htt/Inpp5k/Itpr1/Lgals3/Lime1/Mchr1/Mylk/Npsr1/Oga/Oprd1/P2ry12/Pawr/Pde4d/Pkd2/Plcg1/Ppp3cb/Ppp3cc/Ppp3r1/Prkd1/Ptger3/Ptk2b/Ptpn22/Rgs9/Ryr2/Slc8a1/Spg11/Stac/Stim1/Tgfb1/Tgfb2/Tmbim6/Tmc2/Tmem38b/Trim27/Trpc4/Tspan18/Ubr3/Vdac1	63
GO:0018958	GO:0018958	phenol-containing compound metabolic process	36/3903	139/28928	0.258993	1.91959	4.29191	6.86304e-05	0.00146016	0.0010294	Abat/Bcl2/Cpq/Ctsk/Ctsl/Dbh/Duox2/Duoxa1/Duoxa2/Epas1/Fev/Gnat2/Grin2a/Insm1/Kcnj6/Ly6e/Mc1r/Moxd1/Moxd2/Oca2/Opn3/Park7/Pax8/Pnkd/Prkn/Rapgef2/Rnf180/Rnls/Slc1a1/Slc24a5/Slc5a5/Star/Tg/Tgfb2/Tph2/Vhl	36
GO:0090174	GO:0090174	organelle membrane fusion	36/3903	139/28928	0.258993	1.91959	4.29191	6.86304e-05	0.00146016	0.0010294	Ankrd27/Arl8b/AU040320/Chmp3/Chmp4c/Chmp5/Chp1/Diaph3/Dysf/Eea1/Gnai3/Gosr1/Kif5b/Rab20/Rab4b/Rab7/Rimbp2/Rph3al/Septin8/Snap23/Snap29/Snap47/Snph/Sox30/Spg11/Stx12/Stx8/Syt1/Tmem175/Trarg1/Trim9/Uso1/Uvrag/Vps4a/Vti1a/Znrf1	36
GO:0051489	GO:0051489	regulation of filopodium assembly	20/3903	60/28928	0.333333	2.47058	4.50318	7.01041e-05	0.00148658	0.00104802	Abitram/Arpc2/Daam2/Dnm3/Fnbp1l/Mien1/Myo10/Myo3a/Myo3b/Nlgn1/Nrp1/Nrxn1/Pik3r1/Plppr5/Ppp1r16b/Ppp1r9a/Ripor2/Tenm2/Trpm2/Zmynd8	20
GO:0008347	GO:0008347	glial cell migration	23/3903	74/28928	0.310811	2.30365	4.43442	7.19069e-05	0.00151977	0.00107142	Apcdd1/Bmerb1/Cd9/Cers2/Col3a1/Crkl/Dab1/Disc1/Fas/Fubp1/Gli3/Matn2/Nf1/P2ry12/Pafah1b1/Rras2/Socs7/Stap1/Syne2/Tgfb2/Tiam1/Ulk4/Wdr47	23
GO:0048593	GO:0048593	camera-type eye morphogenesis	41/3903	166/28928	0.246988	1.83061	4.23843	7.24848e-05	0.00152695	0.00107648	Adamts9/Aldh1a1/Arid1a/Bax/Bhlhe22/Bhlhe23/Cfh/Crb1/Dscam/Ephb1/Fat3/Gdf11/Gli3/Gnat2/Hcn1/Hif1a/Hipk1/Ihh/Jag1/Kdr/Large1/Megf11/Mir124a-1/Mir23a/Nf1/Pde6c/Prom1/Ptn/Rorb/Rp1/Rpgrip1/Sdk1/Ski/Slc1a1/Stat3/Stra6/Tdrd7/Tenm3/Vhl/Vsx1/Vsx2	41
GO:0040013	GO:0040013	negative regulation of locomotion	75/3903	360/28928	0.208333	1.54411	4.10264	7.28184e-05	0.00152895	0.00107789	Abr/Acvr1c/Acvrl1/Adamts9/Adora3/Afdn/Apoe/Arhgdib/Bcl2/Bmerb1/Bmpr1a/Braf/Cers2/Col3a1/Crk/Ctnna1/Dag1/Evl/Fas/Foxo3/Gna12/Gna13/Gnrh1/Gsk3b/Hdac2/Hnf4a/Ifitm1/Jag1/Limch1/Lrch1/Magi2/Mctp1/Mef2c/Mitf/Mmp28/Mmrn2/Myocd/Nedd9/Nf1/Nfe2l2/Nisch/Nrg1/Nrg3/Nrp1/Osbpl8/Park7/Phldb2/Plcb1/Prkg1/Ptn/Ptprg/Ptprk/Ptprt/Rgcc/Rin3/Ripor2/Rnf20/Robo2/Ryk/Sema3f/Sema6d/Serpinf1/Srgap1/St6gal1/Stap1/Stard13/St…	75
GO:0051235	GO:0051235	maintenance of location	77/3903	372/28928	0.206989	1.53415	4.09496	7.35797e-05	0.0015296	0.00107835	Abhd5/Acvr1c/Akap6/Ank3/Ankrd13c/Apoc4/Apoe/Aspm/Bax/Calm1/Ccdc88a/Ces1h/Dgat2/Diaph1/Dysf/E230001N04Rik/Fasl/Fbn1/Fbn2/Gaa/Ghitm/Glp1r/Gm2a/Gsn/Hdac3/Hk1/Hk2/Htr2a/Htt/Ibtk/Insig2/Itgav/Itpr1/Lime1/Lipa/Ltbp1/Mcoln1/Morc3/Npsr1/Nrg1/Nrip1/Osbpl8/Pafah1b1/Park7/Pde4d/Pex5l/Pfn4/Pgr/Pkd2/Plcb1/Plcb4/Plce1/Plcg1/Plch1/Plch2/Prkd1/Ptk2b/Rit2/Ryr2/Ryr3/Slc8a1/Sorl1/Sufu/Syne1/Tgfb1/Tgfb2/Tmem38b/Tnrc…	77
GO:1902105	GO:1902105	regulation of leukocyte differentiation	77/3903	372/28928	0.206989	1.53415	4.09496	7.35797e-05	0.0015296	0.00107835	Ambra1/Arid1a/Braf/Cartpt/Cbfb/Ccl9/Cd101/Cd83/Creb1/Crtam/Cul4a/Cyld/Erbb2/Fancd2/Fas/Fbn1/Foxo3/Foxp1/Fshr/Gli3/Gsk3b/H2-Aa/H2-Ea/Hsp90aa1/Ihh/Il2ra/Il34/Il5/Inpp4b/Inpp5d/Klf10/Klhl25/Mitf/Mtor/Ndfip1/Nedd9/Nf1/Nfam1/Nfkbid/Nrarp/Pcid2/Pglyrp4/Pik3r1/Prdm16/Prdx2/Prelid1/Prkca/Prkdc/Prxl2a/Rag1/Rag2/Rara/Rasgrp1/Rb1/Rc3h2/Rhoh/Rptor/Runx1/Sh3rf1/Skint1/Slc46a2/Smarca2/Smarcc1/Smarcc2/Smarcd1/S…	77
GO:0010038	GO:0010038	response to metal ion	79/3903	384/28928	0.205729	1.52481	4.0886	7.4057e-05	0.0015296	0.00107835	Abat/Abcc9/Adam9/Adcy1/Adcy8/Adgrv1/Alox15/Ank3/Anxa7/Atp12a/Bcl2/Braf/Calm1/Cpa1/Cpne4/Cpne5/Cpne9/Creb1/Dlg2/Dnmt3a/Fas/Fus/Gabrb3/Gclc/Glra1/Glra3/Gphn/Gpld1/Gria1/Grin2a/Gsk3b/Gsn/Hcn1/Hif1a/Hpca/Htt/Iqgap1/Junb/Kcna1/Kcnb1/Kcnma1/Kcnmb1/Kcnmb2/Kcnq3/Lta4h/Mapk1/Mapt/Mcoln1/Mef2c/Micu2/Micu3/Mttp/Mylk/Ncam1/Nfe2l2/Nlgn1/Nrxn1/Pam/Park7/Pcdh15/Pcsk1/Pde1c/Pkd2/Ptk2b/Ryr2/Ryr3/Serpinf1/Slc11a1/…	79
GO:0051017	GO:0051017	actin filament bundle assembly	43/3903	177/28928	0.242938	1.80059	4.21924	7.40803e-05	0.0015296	0.00107835	Arhgef15/Braf/Cald1/Carmil1/Ccdc88a/Cgnl1/Coro2b/Diaph3/Dnm2/Evl/F11r/Hsp90b1/Inpp5k/Limch1/Mkks/Mtor/Myo1b/Nrp1/Pawr/Phldb2/Pik3r1/Pls1/Ppfia1/Ppp1r9a/Prkn/Ptk2b/Rgcc/Rhpn2/Rock2/Shank1/Shank3/Smad3/Sorbs1/Sorbs3/Src/Stmn1/Synpo/Synpo2/Tac1/Tmeff2/Tnfaip1/Tpm1/Vil1	43
GO:0072001	GO:0072001	renal system development	80/3903	390/28928	0.205128	1.52036	4.08587	7.41951e-05	0.0015296	0.00107835	Ace/Agtr1b/Angpt1/Ap1b1/Aqp11/Arl3/Basp1/Bax/Bcl2/Cd2ap/Cfh/Cflar/Col4a1/Col4a3/Cplane1/Ctnnd1/Cxcr4/Cys1/Dync2h1/Enpep/Epcam/Erbb4/Ext1/Fbn1/Fgf1/Fgf10/Fgf8/Fgfr2/Gdf11/Gli2/Gli3/Gpr4/Ift20/Invs/Iqgap1/Itga8/Jag1/Kirrel3/Klhl3/Lgr5/Lrp4/Magi2/Mef2c/Mme/Myocd/Nek1/Nf1/Nle1/Notch3/Nphs1/Nrp1/Pax8/Pbx1/Pcsk5/Pds5a/Pkd2/Plce1/Plxnd1/Prom1/Ptk7/Rara/Robo2/Serpinf1/Sim1/Six2/Smad1/Smad3/Smad4/Spp1/Str…	80
GO:0048167	GO:0048167	regulation of synaptic plasticity	82/3903	402/28928	0.20398	1.51185	4.08128	7.42827e-05	0.0015296	0.00107835	Ace/Adcy1/Adcy8/Adora2a/Apoe/Arf1/Braf/Cbln1/Cd2ap/Chrna7/Ckap5/Cpeb3/Creb1/Ctnnd2/Dag1/Dgki/Eif2ak4/Fgf14/Gria1/Grid2/Grik2/Grin2a/Grin2b/Grin2c/Grip1/Grm5/Gsk3b/Htt/Kcnb1/Kcnn2/Kcnq3/Kdr/Large1/Lrrtm2/Lzts1/Mapk1/Mapt/Mef2c/Mgll/Mir101a/Mir124a-1hg/Mir132/Mir181a-1/Mir181b-1/Mir23a/Mir24-2/Mir26a-1/Mir26b/Mir9-3/Mir99a/Mme/Mpp2/Nf1/Nlgn1/Nptn/Ppp1r9a/Ptk2b/Ptn/Rapgef2/Rara/Rasgrf1/Rasgrf2/S100b…	82
GO:0002792	GO:0002792	negative regulation of peptide secretion	24/3903	79/28928	0.303797	2.25167	4.39947	7.59821e-05	0.00155958	0.00109948	Acvr1c/Cartpt/Chga/F2rl1/Fbn1/Foxo1/Gnao1/Hadh/Kalrn/Kcnb1/Kcnj6/Kcnq1/Klf7/Ndufaf2/Pde1c/Pde8b/Prkn/Ptger3/Ptpn11/Rptor/Sirt4/Stxbp5l/Tbc1d1/Vsnl1	24
GO:1990089	GO:1990089	response to nerve growth factor	21/3903	65/28928	0.323077	2.39456	4.44516	7.82354e-05	0.0016007	0.00112847	Braf/Calca/Cbl/Cd2ap/Crk/Csnk1e/Foxo3/Gria1/Gria2/Grip1/Kidins220/Magi2/Rapgef1/Rapgef2/Sh3gl2/Shoc2/Sort1/Stmn2/Tac1/Tmem108/Usp8	21
GO:0006644	GO:0006644	phospholipid metabolic process	75/3903	361/28928	0.207756	1.53983	4.07611	7.99571e-05	0.00163072	0.00114963	Abhd12b/Abhd3/Abhd5/Acp6/Acsl5/Agpat4/Ajuba/Alox15/Apoc1/Apoc2/Arf1/Chp1/Cln8/Dgkb/Dgke/Dgkg/Dgki/Dgkq/Dhdds/Erbb4/Etnppl/Gpam/Gpld1/Hadha/Hmgcs1/Htr2a/Inpp4b/Inpp5d/Inpp5k/Inppl1/Ipmk/Lipc/Lpcat2/Lpgat1/Pcx/Pgap1/Pgs1/Pi4ka/Pigb/Pign/Pigv/Pigw/Pik3c2g/Pik3r1/Pip4p2/Pitpnc1/Pla2g1b/Pla2g2c/Pla2g2f/Pla2g4d/Pla2g4f/Plaat5/Plb1/Plbd2/Plcb1/Plcb4/Plce1/Plcg1/Plch1/Plch2/Plppr1/Plppr5/Pon1/Ptdss1/Sacm…	75
GO:0007266	GO:0007266	Rho protein signal transduction	36/3903	140/28928	0.257143	1.90587	4.24317	8.05304e-05	0.00163438	0.00115221	Agtr1b/Apoe/Arhgap42/Arhgdib/Arhgef12/Cdc42ep5/Cdc42se2/Cdh13/Cdh2/Col3a1/Ctnnal1/Dock10/Dock7/Dock9/Erbb2/F11r/F2rl1/Gna12/Gna13/Gpr4/Nrp1/Pecam1/Plxnb1/Prag1/Pth/Rhobtb1/Rhobtb2/Rhou/Ripor2/Rit2/Rock2/Srgap1/Stard13/Stmn1/Tnfaip1/Tns3	36
GO:1903522	GO:1903522	regulation of blood circulation	61/3903	279/28928	0.218638	1.62049	4.11286	8.07627e-05	0.00163438	0.00115221	Abcc9/Ace/Adcy10/Add3/Adra2b/Agtr1b/Akap6/Arhgap42/Asic2/Atp1b1/Bmpr2/Cacna1e/Cacna2d1/Cacnb2/Calm1/Chga/Chrm2/Chrm3/Chrna7/Ctnna3/Dbh/Dock4/Dock5/Edn2/Epas1/Gaa/Glp1r/Gnao1/Gpd1l/Hdac4/Hif1a/Hsp90aa1/Htr2a/Kcnd2/Kcnh6/Kcnip1/Kcnn2/Kcnq1/Mgll/Myl4/Nos1ap/Npy1r/Pde4d/Pik3r1/Prkca/Ptger3/Rbfox2/Rnls/Ryr2/Scn3b/Shox2/Slc1a1/Slc8a1/Smtnl1/Snta1/Src/Tac1/Tgfb2/Tmem38b/Tnni3k/Tpm1	61
GO:0003231	GO:0003231	cardiac ventricle development	39/3903	156/28928	0.25	1.85293	4.21848	8.10408e-05	0.00163438	0.00115221	Acvr1/Bmpr1a/Bmpr2/Col11a1/Cpe/Cplane1/Cxcr4/Dctn5/Dnm2/Epo/Fgfr2/Grhl2/Hif1a/Jag1/Ltbp1/Ly6e/Mef2c/Myocd/Nrg1/Pax8/Ptk7/Rnls/Robo2/Ryr2/Sall4/Sema3c/Slit3/Smad4/Stra6/Sufu/Tgfb1/Tgfb2/Tnnc1/Tnni1/Tpm1/Ube4b/Xirp2/Zfpm1/Zfpm2	39
GO:0050863	GO:0050863	regulation of T cell activation	81/3903	397/28928	0.20403	1.51222	4.05841	8.11574e-05	0.00163438	0.00115221	Adk/Adora2a/Ambra1/Arid1a/Blm/Braf/Btla/Btnl2/Cbfb/Cd160/Cd244a/Cd83/Crtam/Cyld/Epo/Erbb2/Fancd2/Fas/Fbxo38/Foxo3/Gli3/Glmn/Gnrh1/Gpam/H2-Aa/H2-Ab1/H2-Ea/H2-Eb2/H2-Ob/Hsp90aa1/Hsph1/Ido1/Ihh/Il2ra/Il6st/Ildr2/Klhl25/Lgals3/Nck1/Ndfip1/Nfkbid/Nrarp/Pawr/Pla2g2f/Prdx2/Prelid1/Prkar1a/Ptpn22/Pycard/Rac2/Rag1/Rag2/Rara/Rasgrp1/Rc3h2/Rhoh/Ripor2/Runx1/Sh3rf1/Sirpb1b/Skint1/Slc46a2/Slc4a1/Slc7a1/Smarca…	81
GO:0048520	GO:0048520	positive regulation of behavior	16/3903	43/28928	0.372093	2.75785	4.55559	8.29419e-05	0.00165987	0.00117019	Adora2a/Alb/Ghrh/Gria1/Hdac2/Hdac4/Insl5/Mc1r/Mef2c/Mtor/Nlgn1/Npas2/Nr4a3/Ptger3/Sgip1/Stra6	16
GO:0099560	GO:0099560	synaptic membrane adhesion	16/3903	43/28928	0.372093	2.75785	4.55559	8.29419e-05	0.00165987	0.00117019	Cadm1/Cdh10/Cdh9/Lrfn5/Lrrc4/Lrrc4c/Magi2/Mdga2/Nlgn1/Nrg1/Nrxn1/Ntng1/Ptprd/Sparcl1/Tenm3/Tenm4	16
GO:0051261	GO:0051261	protein depolymerization	35/3903	135/28928	0.259259	1.92156	4.23849	8.40106e-05	0.00167602	0.00118158	Add3/Arpc2/Atxn7/Bmerb1/Camsap3/Carmil1/Diaph3/Dnajc6/Evl/F2rl1/Gak/Gas2l2/Gsn/Hdgfl3/Htt/Kif21a/Mical1/Nckap5/Rp1/Sh3gl2/Sh3gl3/Specc1l/Spef1/Sptb/Stmn1/Stmn2/Stmn3/Stmn4/Tmod1/Tpm1/Ttbk2/Vil1/Vill/Vps4a/Wdr47	35
GO:0071695	GO:0071695	anatomical structure maturation	70/3903	332/28928	0.210843	1.56272	4.07257	8.46101e-05	0.00168274	0.00118631	Adam7/Adamts12/Adgrb3/Ank3/Bcl2/Bloodlinc/C2cd6/Cacna1a/Calca/Catsper2/Catspere2/Cbfb/Cdc25b/Cend1/Clec7a/Cntnap2/Ctsl/Dag1/Diaph3/Dlg2/Epas1/Epo/Ext1/Fermt1/Fev/Foxo3/Gdf11/Gldn/Grb14/Gsk3b/Hif1a/Ihh/Kcnb1/Kcnma1/Kcnq3/Kdr/Lhx6/Mir132/Mir212/Mtor/Nf1/Nfasc/Nrcam/Nrxn1/Pabpc1l/Pgr/Plcb1/Plxnb1/Pth/Ptk2b/Rac2/Rb1/Rflnb/Rfx3/Rps6ka2/Runx1/Runx2/Rxfp2/Slc22a14/Snx19/Srrm4/Tdrd1/Tdrd7/Tgfb1/Tgfb2/Tri…	70
GO:0050770	GO:0050770	regulation of axonogenesis	43/3903	178/28928	0.241573	1.79048	4.17776	8.50898e-05	0.00168704	0.00118934	Adcy10/Apoe/Bmpr2/Braf/Brsk2/Cacna1a/Cdh2/Chn1/Cyfip1/D130043K22Rik/Dab1/Dip2b/Disc1/Draxin/Dscam/Gsk3b/Lrp4/Lrrc4c/Macf1/Map6/Mapt/Mbp/Metrn/Nrp1/Pafah1b1/Plxna2/Plxnb1/Plxnd1/Rnf6/Robo2/Ryk/Sema3f/Sema3g/Sema6c/Sema6d/Sema7a/Shox2/Sipa1l1/Tiam1/Tiam2/Tnr/Ttc3/Wnt7a	43
GO:0048863	GO:0048863	stem cell differentiation	64/3903	297/28928	0.215488	1.59714	4.08509	8.59879e-05	0.00169959	0.00119819	Acvr1/Bcl2/Bmpr1a/Ccnk/Cdh2/Cdk12/Cdk13/Chd2/E230001N04Rik/Eif2ak2/Epcam/Erbb4/Esr1/Esrrb/Ext1/Fgfr2/Frzb/Gak/Gsk3b/Hdac2/Hif1a/Jag1/Kbtbd8/Kdm3a/Lbh/Mapk1/Mef2c/Mir193b/Mir99a/Mllt3/Mta3/Myocd/Nanog/Nfe2l2/Nrg1/Nrp1/Ociad1/Ovol2/Prkca/Prkdc/Ptn/Runx2/Sema3c/Sema3d/Sema3f/Sema3g/Sema5b/Sema6a/Sema6c/Sema6d/Sema7a/Shc4/Smad4/Sox21/Sox5/Sox6/Stat3/Tapt1/Tcof1/Tfap2c/Tgfb2/Ttyh1/Wnt7a/Ythdf2	64
GO:0070371	GO:0070371	ERK1 and ERK2 cascade	75/3903	362/28928	0.207182	1.53558	4.04966	8.77332e-05	0.00172875	0.00121875	Adam17/Akap12/Alox15/Angpt1/Apoe/Atf3/Braf/Cd2ap/Cflar/Chrna7/Chrna9/Cnksr3/Cntnap2/Crkl/Cxcr4/Dcc/E130311K13Rik/Ephb1/Epo/Erbb2/Erbb4/Errfi1/Esr1/F2rl1/Fgf1/Fgf10/Fgf8/Fgfbp3/Fgfr2/Fpr-rs6/Fshr/Garem1/Gcnt2/Gnai2/Gpbar1/Grb10/Htr2a/Inppl1/Iqgap3/Itgav/Kdr/Lmo3/Mapk1/Nf1/Nod2/Npsr1/Nptn/Nrg1/Nrp1/Nrxn1/Oprm1/Pde8b/Prkca/Prmt5/Ptk2b/Ptpn11/Ptpn22/Pycard/Ranbp9/Rapgef1/Rapgef2/Rasgrp1/Sema6a/Sema7a…	75
GO:1902683	GO:1902683	regulation of receptor localization to synapse	15/3903	39/28928	0.384615	2.85067	4.56729	8.85799e-05	0.00174008	0.00122673	Cacna2d2/Cnih2/Dag1/Epb41l1/Gpc6/Gsk3b/Kalrn/Magi2/Nbea/Neto2/Nptn/Rapgef4/Tmem108/Vps26b/Zdhhc2	15
GO:0050885	GO:0050885	neuromuscular process controlling balance	23/3903	75/28928	0.306667	2.27293	4.35917	9.05851e-05	0.00177403	0.00125067	Abr/Cacna1a/Camta1/Cdh23/Cln8/Gaa/Gm2a/Grin2c/Igdcc3/Kcnma1/Nr4a3/Nrxn1/Pafah1b1/Pcdh15/Pde8b/Pou4f3/Rbfox1/Rbfox2/Rubie/Shank1/Shank3/Tnr/Zfp212	23
GO:0048762	GO:0048762	mesenchymal cell differentiation	58/3903	263/28928	0.220532	1.63453	4.0824	9.29337e-05	0.00181447	0.00127918	Acvr1/Bcl2/Bmpr1a/Cdh2/Dag1/Ddx5/Erbb4/Ext1/Fgf10/Fgf8/Fgfr2/Frzb/Gcnt2/Gsk3b/Hdac2/Hif1a/Jag1/Kat8/Kbtbd8/Mapk1/Mark1/Mef2c/Mtor/Myocd/Ncam1/Nrp1/Ovol2/Pawr/Pdcd4/Phldb2/Ppp3r1/Rflnb/Rgcc/Rock2/Sdcbp/Sema3c/Sema3d/Sema3f/Sema3g/Sema5b/Sema6a/Sema6c/Sema6d/Sema7a/Six2/Slc39a6/Smad3/Smad4/Spred2/Tapt1/Tasor/Tcf7l2/Tcof1/Tgfb1/Tgfb2/Tiam1/Usf3/Zfp64	58
GO:0001822	GO:0001822	kidney development	77/3903	375/28928	0.205333	1.52188	4.01718	9.67125e-05	0.00188251	0.00132715	Ace/Agtr1b/Angpt1/Ap1b1/Aqp11/Arl3/Basp1/Bax/Bcl2/Cd2ap/Cfh/Cflar/Col4a3/Cplane1/Ctnnd1/Cxcr4/Cys1/Dync2h1/Enpep/Epcam/Erbb4/Ext1/Fbn1/Fgf1/Fgf10/Fgf8/Fgfr2/Gdf11/Gli2/Gli3/Gpr4/Ift20/Invs/Iqgap1/Itga8/Jag1/Kirrel3/Klhl3/Lrp4/Magi2/Mef2c/Mme/Nek1/Nf1/Nle1/Notch3/Nphs1/Nrp1/Pax8/Pbx1/Pcsk5/Pds5a/Pkd2/Plce1/Plxnd1/Prom1/Ptk7/Rara/Robo2/Serpinf1/Sim1/Six2/Smad1/Smad3/Smad4/Spp1/Stra6/Tek/Tgfb1/Tgfb2…	77
GO:0018210	GO:0018210	peptidyl-threonine modification	29/3903	105/28928	0.27619	2.04705	4.24479	9.94513e-05	0.00192093	0.00135423	Adcy10/Akt3/Bcl2/Dgkq/Galnt13/Galnt16/Galntl6/Gsk3b/Inpp5k/Mapk1/Mtor/Myo3a/Myo3b/Nlk/Oxsr1/Pard3/Pbk/Plk1/Ppef2/Prkag2/Prkd1/Prkdc/Rock2/Rptor/Spred2/Stk39/Ttbk1/Ube2k/Wnk1	29
GO:0019233	GO:0019233	sensory perception of pain	29/3903	105/28928	0.27619	2.04705	4.24479	9.94513e-05	0.00192093	0.00135423	Cacna1e/Calca/Cxcr4/Disc1/Dlg2/Ephb1/Fyn/Gpr171/Grin2a/Grin2b/Grm1/Grm8/Htr2a/Itga2/Kcna1/Kcnd2/Mapk1/Mc1r/Mgll/Mme/Npy1r/Nrg1/Oprm1/Pawr/Scn11a/Scn1a/Scn9a/Tac1/Tafa4	29
GO:0002028	GO:0002028	regulation of sodium ion transport	26/3903	90/28928	0.288889	2.14117	4.28205	9.95859e-05	0.00192093	0.00135423	Akt3/Ank3/Arf1/Atp1b1/Chp1/Cnksr3/Cntn1/Commd1/Cxcl1/Fgf14/Gpd1l/Kcnq1/Nedd4l/Nkain2/Nkain3/Plcb1/Prss8/Ptpn3/Scn3b/Slc8a1/Slmap/Snta1/Stk39/Tgfb1/Tmem168/Wnk1	26
GO:0030166	GO:0030166	proteoglycan biosynthetic process	21/3903	66/28928	0.318182	2.35828	4.36276	0.000100275	0.00192842	0.00135951	Bmpr1b/Bmpr2/Cant1/Chst13/Chst14/Chst3/Chst9/Csgalnact1/Dse/Ext1/Hs3st2/Hs3st4/Hs3st5/Hs6st1/Hs6st3/Lipc/Ndst1/Ndst4/Pxylp1/Tcf7l2/Xylt2	21
GO:0007157	GO:0007157	heterophilic cell-cell adhesion via plasma membrane cell adhesion molecules	17/3903	48/28928	0.354167	2.62499	4.44976	0.000102947	0.00196617	0.00138612	Alcam/Cadm1/Cbln1/Cd164/Cdh2/Ceacam5/Colec10/Crb1/Crtam/Grid2/Hmcn1/Igsf21/Nectin4/Nlgn1/Nrxn1/Ptprd/Tenm2	17
GO:0019827	GO:0019827	stem cell population maintenance	51/3903	224/28928	0.227679	1.68749	4.07929	0.000103159	0.00196617	0.00138612	Arid1a/Aspm/Bcl7a/Bcl7b/Bcl9/Bmpr1a/Braf/Brd9/Cdc73/Cdh2/Cul4a/Dis3l2/Eif4enif1/Esrrb/Fancc/Fancd2/Fgf10/Foxo1/Foxo3/Hdac2/Jag1/Kdm3a/Klf10/Lbh/Lsm1/Med24/Nanog/Nfib/Panct2/Pax8/Prdm16/Prrx1/Ptn/Sall4/Six2/Ski/Smarca2/Smarcc1/Smarcd1/Spi1/Ss18/Stat3/Taf5l/Taf6l/Tcf7l2/Tead1/Tet1/Tfap2c/Wdr47/Wnt7a/Zfp322a	51
GO:0050866	GO:0050866	negative regulation of cell activation	51/3903	224/28928	0.227679	1.68749	4.07929	0.000103159	0.00196617	0.00138612	Adora2a/Alox12/Apoe/Bpi/Btla/C1qtnf1/Cbfb/Cd9/Cnr1/Cnr2/Crtam/Enpp3/Erbb2/Fas/Fer/Gclc/Gli3/Glmn/Gnrh1/H2-Aa/Ido1/Ihh/Il2ra/Ildr2/Inpp5d/Lgals3/Lrfn5/Mertk/Milr1/Ndfip1/Nfkbid/Nrarp/Pawr/Pglyrp4/Pibf1/Pla2g2f/Prdx2/Prkar1a/Prkg1/Ptpn22/Rag2/Rassf5/Rc3h2/Ripor2/Runx1/Socs5/Socs6/Tgfb1/Tmem131l/Tspan32/Zbtb46	51
GO:0003341	GO:0003341	cilium movement	64/3903	299/28928	0.214047	1.58646	4.02563	0.000105514	0.00200507	0.00141355	Adam7/Adcy10/Armc12/AU040320/Bbs2/C2cd6/Cacna1e/Camsap3/Catsper2/Catspere2/Celsr2/Cfap43/Cfap44/Cfap45/Cfap52/Cfap53/Cfap54/Cfap61/Cfap65/Cfap70/Chrna7/Cyb5d1/Dnaaf2/Dnaaf4/Dnah17/Dnah2/Dnah3/Dnah5/Dnah7b/Dnah7c/Dnah8/Dnah9/Dync2h1/Efhb/Fsip2/Gas2l2/Hydin/Ift81/Insl6/Ints13/Invs/Jhy/Kif27/Mkks/Nme7/Nphp4/Nsun7/Pfn4/Pltp/Rfx3/Ribc2/Rnase10/Rsph3b/Rsph9/Slc22a14/Slc9b1/Spag16/Spef1/Tac1/Tbc1d21/Ttl…	64
GO:0061351	GO:0061351	neural precursor cell proliferation	52/3903	230/28928	0.226087	1.6757	4.06306	0.000107377	0.00203445	0.00143426	Afdn/Aspm/Cdh2/Cend1/Cntnap2/Ctnna1/Cxcr4/Disc1/Dock7/Ephb1/Erbb2/Fgf8/Fgfr2/Foxo1/Foxo3/Fzd3/Gak/Gli3/Gnai2/Hdac3/Hif1a/Ift20/Insm1/Kcna1/Kif1a/Lhx5/Lims1/Lnx2/Nap1l1/Nf1/Nfib/Nrg1/Pafah1b1/Ptn/Rapgef1/Rora/Rpgrip1/Ryk/Shank3/Shcbp1/Shoc2/Sox5/Tacc1/Tacc2/Tafa1/Tgfb1/Trf/Vsx2/Wdr47/Wnt7a/Zfp335/Zzef1	52
GO:0035176	GO:0035176	social behavior	22/3903	71/28928	0.309859	2.29659	4.31988	0.000107703	0.00203459	0.00143436	Atxn1/Brinp3/Chd8/Cln8/Cntnap2/Dvl1/Ext1/Gabrb3/Grid1/Htt/Kalrn/Kcnq1/Mkks/Mtor/Nrxn1/Nrxn3/Oprm1/Rptor/Shank1/Shank3/Ulk4/Vps13b	22
GO:0071559	GO:0071559	response to transforming growth factor beta	62/3903	288/28928	0.215278	1.59558	4.01158	0.000113037	0.00212908	0.00150098	Acvr1/Acvr1c/Acvrl1/Adam17/Adam9/Bmpr1a/Bmpr1b/Cd2ap/Cflar/Col3a1/Creb1/Crk/Crkl/Ctsk/Dlx1/Dnm2/Fbn1/Fbn2/Fermt1/Fut8/Fyn/Gcnt2/Hdac2/Hsp90ab1/Igf1r/Itga8/Lats2/Lox/Ltbp1/Mef2c/Myocd/Nepn/Nlk/Ovol2/Ppm1a/Prdm16/Ptprk/Rnf111/Rock2/Runx1/Sdcbp/Ski/Smad1/Smad3/Smad4/Snx6/Sox5/Sox6/Spi1/Spred2/Src/Star/Stat3/Tet1/Tgfb1/Tgfb2/Tnrc6c/Tsc22d1/Wnt7a/Wwox/Zfhx3/Zfyve9	62
GO:0002790	GO:0002790	peptide secretion	71/3903	341/28928	0.208211	1.54321	3.98493	0.000113603	0.00213348	0.00150407	Abat/Abca12/Acvr1c/Adcy8/Anxa7/Brsk2/Cacna1e/Cartpt/Chga/Chrm3/Clock/Cnr1/Cpe/Epha5/F2rl1/F2rl2/Fbn1/Foxo1/Ghrh/Glp1r/Gnao1/Gpld1/Hadh/Hif1a/Hmgn3/Hnf4a/Htt/Ildr2/Itpr1/Kalrn/Kcnb1/Kcnj6/Kcnq1/Kif5b/Klf7/Myrip/Ncoa6/Ndufaf2/Oga/Park7/Pax8/Pclo/Pde1c/Pde8b/Pex5l/Pfkm/Plcb1/Ppp3cb/Prkar1a/Prkcb/Prkd1/Prkn/Ptger3/Ptpn11/Rapgef4/Rasl10b/Rbm4/Rfx3/Rph3al/Rptor/Sirt4/Slc25a22/Snx19/Stim1/Stxbp5l/Tbc1d1…	71
GO:0008344	GO:0008344	adult locomotory behavior	31/3903	116/28928	0.267241	1.98072	4.17977	0.000114118	0.00213687	0.00150647	Atxn1/Cacna1a/Cacnb4/Ccnd2/Cdh23/Cend1/Clcn3/Cln8/Dab1/Fgf14/Glra1/Idua/Kalrn/Kcnma1/Mapt/Mir23a/Ntan1/Oprd1/Pafah1b1/Park7/Pcdh15/Prex2/Prkn/Scn1a/Scn8a/Sez6/Sncg/Tmod1/Trmt1l/Ulk4/Wdr47	31
GO:0051648	GO:0051648	vesicle localization	51/3903	225/28928	0.226667	1.67999	4.04386	0.000116154	0.00216867	0.00152888	Ap3m1/Arf1/Atp9a/Bsn/Cadps/Cadps2/Cdh2/Chp1/Cnih2/Dnm2/Dnm3/Exoc2/Exoc4/Exoc6b/Fbxw11/Fgfr2/Fnbp1l/Htt/Kif13a/Kif1a/Kif5b/Kif5c/Lin7a/Magi2/Myo19/Myo1c/Myrip/Nlgn1/Nrxn1/Pafah1b1/Pclo/Ppfia2/Prkn/Rab27a/Rab7/Rasgrp1/Sar1a/Sdcbp/Spg11/Tanc2/Tcf7l2/Tmed10/Trappc10/Trappc11/Trappc4/Trappc9/Unc13a/Unc13c/Uso1/Vps4a/Wipi1	51
GO:0061001	GO:0061001	regulation of dendritic spine morphogenesis	20/3903	62/28928	0.322581	2.39088	4.32969	0.000117654	0.00219028	0.00154412	Abi3bp/Afdn/Arhgap33/Dnm1l/Dnm3/Kalrn/Kif1a/Mfn1/Ngef/Nlgn1/Pafah1b1/Pdlim5/Ppfia2/Ppp1r9a/Ptprd/Shank3/Sipa1l1/Srcin1/Tanc2/Tiam1	20
GO:0006163	GO:0006163	purine nucleotide metabolic process	90/3903	456/28928	0.197368	1.46284	3.93433	0.000118241	0.00219482	0.00154732	Abcc9/Adcy1/Adcy10/Adcy2/Adcy8/Adk/Ak3/Ak4/Aldh1l1/Atp1b1/Atp5pb/Atp6v1a/Atp6v1b2/Bend3/Bpgm/Cacnb4/Cbfa2t3/Cfh/Dmac2l/Dnajc30/Dnm1l/Dnph1/Efl1/Eno1/Enpp3/Entpd1/Entpd7/Esrrb/Fdxr/Fhit/Fis1/Gnai3/Gpd1l/Gucy1a1/Gucy1b1/Gucy2g/Hdac4/Hif1a/Hk1/Hk2/Hkdc1/Htr2a/Ido1/Ido2/Ins1/Kcnab2/Kmo/Ldhd/Lipa/Macroh2a1/Me1/Mfn1/Mlxipl/Mtor/Nadsyn1/Ncf2/Ndufb3/Ndufc1/Nme7/Nudt12/Nudt3/Nudt4/Nudt9/Oga/Ola1/Papss1/Pa…	90
GO:0046888	GO:0046888	negative regulation of hormone secretion	29/3903	106/28928	0.273585	2.02774	4.18637	0.000119453	0.00221092	0.00155867	Acvr1c/Cartpt/Chga/Edn2/F2rl1/Fbn1/Foxo1/Gnao1/Hadh/Kalrn/Kcnb1/Kcnj6/Kcnq1/Klf7/Ndufaf2/Npy1r/Nrg1/Oprm1/Pde1c/Pde8b/Prkn/Ptger3/Ptpn11/Rab11fip3/Rptor/Sirt4/Stxbp5l/Tbc1d1/Vsnl1	29
GO:0001952	GO:0001952	regulation of cell-matrix adhesion	34/3903	132/28928	0.257576	1.90908	4.13417	0.000120801	0.00222942	0.00157171	Acer2/Acvrl1/Bcl2/Camsap3/Cdh13/Dag1/Dapk3/Disc1/Fermt1/Gsk3b/Iqgap1/Jag1/Kdr/Limch1/Lims1/Macf1/Nf1/Nrp1/Pcsk5/Peak1/Phldb2/Pik3r1/Poldip2/Ptk2b/Ptpn11/Ptpra/Rasa1/Rin2/Smad3/Src/Tek/Utrn/Vcl/Wdpcp	34
GO:0046579	GO:0046579	positive regulation of Ras protein signal transduction	2025-11-03	24/28928	0.458333	3.39705	4.63945	0.000121421	0.00223443	0.00157524	Dgki/Epo/Erbb2/Fgf10/Mmd2/Nrg1/Rasgrf1/Rasgrp1/Shoc2/Sos1/Src	11
GO:0014855	GO:0014855	striated muscle cell proliferation	27/3903	96/28928	0.28125	2.08455	4.20351	0.000121916	0.00223578	0.00157619	Akirin1/Angpt1/Bmpr1a/Ccnd2/Cflar/Ephb1/Erbb4/Fgf1/Fgfr2/Foxp1/Hdac2/Hgf/Kpna1/Mapk1/Mef2c/Ncam1/Nrg1/Prkar1a/Ski/Smad1/Src/Stat3/Tenm4/Tgfb2/Trp73/Vgll4/Zfpm2	27
GO:0045927	GO:0045927	positive regulation of growth	68/3903	324/28928	0.209877	1.55555	3.97142	0.000122193	0.00223578	0.00157619	Adam17/Adcy10/Afdn/Agr2/Akap6/Apoe/Armc12/Bbs2/Bcl2/Bmpr1a/Bmpr2/Brat1/Cacna2d2/Ccnd2/Cpne5/Cpne9/Creb1/Crk/Cxcr4/Cyfip1/D1Pas1/Disc1/Dnph1/Dscam/Erbb2/Erbb4/Fgf8/Fgfr2/Ghr/Ghrh/Gpam/Gsk3b/Igf1r/Il9r/Ino80/Macf1/Mapk1/Mapt/Mef2c/Mir675/Mkks/Mtor/Ncam1/Ncbp1/Nedd4l/Nrg1/Nrp1/Pafah1b1/Plcb1/Pls1/Prkdc/Prkn/Ptk2b/Pum2/Rag2/Rftn1/Rptor/Sdcbp/Sema7a/Sgip1/Syt1/Syt17/Tead1/Tgfb2/Unc13a/Vil1/Wt1/Zfpm2	68
GO:0001964	GO:0001964	startle response	15/3903	40/28928	0.375	2.7794	4.44743	0.000124138	0.00225846	0.00159219	Adora2a/Chd8/Csmd1/Ctnna2/Dvl1/Glra1/Grid2/Grin2a/Grin2b/Grin3a/Kcna1/Npas3/Nrxn1/Pcdh15/Prkn	15
GO:0060292	GO:0060292	long-term synaptic depression	15/3903	40/28928	0.375	2.7794	4.44743	0.000124138	0.00225846	0.00159219	Adcy8/Arf1/Cbln1/Dgki/Gria1/Grid2/Kcnb1/Mapt/Mgll/Ppp1r9a/Ptk2b/Shank3/Slc24a2/Sorcs2/Sorcs3	15
GO:0009166	GO:0009166	nucleotide catabolic process	43/3903	181/28928	0.237569	1.7608	4.05487	0.00012761	0.00231505	0.00163208	Bpgm/Cbfa2t3/Dnph1/Dpyd/Dpys/Eno1/Entpd1/Entpd7/Esrrb/Fhit/Hdac4/Hif1a/Hk1/Hk2/Hkdc1/Htr2a/Ins1/Lipa/Mlxipl/Mtor/Ncf2/Nudt12/Nudt3/Nudt4/Nudt9/Pde1a/Pde4d/Pde7a/Pde8b/Pfkm/Prkag2/Prkag3/Rptor/Samhd1/Sarm1/Sik2/Slc4a1/Src/Stat3/Tigar/Tpi1/Upp2/Zbtb20	43
GO:0007188	GO:0007188	adenylate cyclase-modulating G protein-coupled receptor signaling pathway	58/3903	266/28928	0.218045	1.61609	3.98655	0.0001286	0.00232643	0.0016401	Adcy1/Adcy2/Adcy8/Adgrb2/Adgrb3/Adgrf4/Adgrl3/Adora2a/Adra2b/Adrb3/Akap12/Aplp1/Calca/Chga/Chrm2/Chrm3/Cnr1/Cnr2/Dgkq/Fpr-rs6/Fshr/Ghrh/Glp1r/Gna12/Gna13/Gna14/Gnai1/Gnai2/Gnai3/Gnao1/Gnat2/Gpbar1/Gpr171/Gpr176/Gpr4/Grk5/Grm8/Htr1f/Lgr5/Mc1r/Mgrn1/Npr3/Oprd1/Oprm1/P2ry12/Pde4d/Prkar1a/Prkar2b/Prmt5/Ptger3/Pth/Rapgef2/Rapgef4/Rit2/Rln1/Rxfp1/Rxfp2/Tmem116	58
GO:0090257	GO:0090257	regulation of muscle system process	59/3903	272/28928	0.216912	1.60769	3.97671	0.000131421	0.00237077	0.00167136	Abat/Adcy10/Adk/Adra2b/Akap1/Akap6/Arhgap42/Atp1b1/Cacnb1/Cacnb2/Calca/Cald1/Calm1/Chga/Chrm2/Chrm3/Ctnna3/Dag1/Dock4/Dock5/Edn2/Eno1/Errfi1/Foxo1/Foxo3/Foxp1/Gsk3b/Gsn/Gucy1a1/Hdac4/Hsp90aa1/Itga2/Kbtbd13/Kcna1/Kcnma1/Kcnq1/Mef2c/Mlip/Mtor/Myocd/Nr4a3/Oga/Pawr/Pde4d/Prkag3/Prkca/Prkd1/Prkg1/Ptger3/Rock2/Ryr2/Slc8a1/Smad3/Smad4/Tead1/Tmem38b/Tnnc1/Tnni1/Tnni3k	59
GO:0098727	GO:0098727	maintenance of cell number	52/3903	232/28928	0.224138	1.66125	3.99359	0.000135408	0.00243582	0.00171722	Arid1a/Aspm/Bcl7a/Bcl7b/Bcl9/Bmpr1a/Braf/Brd9/Cdc73/Cdh2/Cfap70/Cul4a/Dis3l2/Eif4enif1/Esrrb/Fancc/Fancd2/Fgf10/Foxo1/Foxo3/Hdac2/Jag1/Kdm3a/Klf10/Lbh/Lsm1/Med24/Nanog/Nfib/Panct2/Pax8/Prdm16/Prrx1/Ptn/Sall4/Six2/Ski/Smarca2/Smarcc1/Smarcd1/Spi1/Ss18/Stat3/Taf5l/Taf6l/Tcf7l2/Tead1/Tet1/Tfap2c/Wdr47/Wnt7a/Zfp322a	52
GO:0060326	GO:0060326	cell chemotaxis	70/3903	337/28928	0.207715	1.53953	3.93441	0.000136211	0.00244341	0.00172257	Abcc1/Adam17/Agr2/Agtr1b/Akirin1/Camk1d/Ccl1/Ccl4/Ccl6/Ccl9/Chga/Cnr2/Crk/Crkl/Csf3r/Cxcl1/Cxcl2/Cxcr1/Cxcr4/Cxcr5/Cyp7b1/Defb7/Dnm1l/Dock4/Dysf/Edn2/Elmo2/Ephb1/F2rl1/Fcgr3/Fgf1/Fpr-rs6/Hgf/Il34/Itgb2/Jam3/Kdr/Lgals3/Lox/Mapk1/Mmp28/Mtus1/Nedd9/Nod2/Nrp1/Oxsr1/Parva/Pde4b/Pde4d/Prex1/Prkca/Prkd1/Ptk2b/Ptn/Rac2/Rin3/Ripor2/Sbds/Slc12a2/Slc37a4/Spi1/Spp1/Stap1/Stk39/Syk/Tafa4/Tgfb2/Tiam1/Trpm2/Wnk1	70
GO:0001666	GO:0001666	response to hypoxia	71/3903	343/28928	0.206997	1.53421	3.93054	0.000136861	0.00244821	0.00172596	Abat/Abcc9/Ace/Acvrl1/Adam17/Agtr1b/Agtrap/Ajuba/Ak4/Ang/Arnt/Arnt2/Atp1b1/Bcl2/Cbfa2t3/Cbl/Chchd2/Ciao3/Commd1/Dnm1l/Dnmt3a/Egln2/Eif4ebp1/Eno1/Epas1/Epo/Foxo3/Grin2b/Hif1a/Hk2/Hsd11b2/Hsp90b1/Hyou1/Itga2/Itpr1/Kcnd2/Kcnma1/Kdr/Limd1/Mb/Mgarp/Mtor/Myocd/Nf1/Nfe2l2/Ngb/Npepps/Oprd1/Prmt2/Ptk2b/Ptprd/Rgcc/Rock2/Rora/Rptor/Ryr2/Sirt4/Slc29a1/Slc8a1/Smad3/Smad4/Src/Stat3/Tbl2/Tek/Tgfb1/Tgfb2/Tigar/T…	71
GO:0035107	GO:0035107	appendage morphogenesis	43/3903	182/28928	0.236264	1.75112	4.01442	0.000145572	0.00258957	0.00182561	Aff3/Alx4/Bax/Bmpr1a/Col3a1/Cplane1/Dync2h1/Errfi1/Ext1/Fbn2/Fgf10/Fgf8/Fgfr2/Gli2/Gli3/Gna12/Grhl2/Hdac2/Idua/Ihh/Large1/Lmx1b/Lrp4/Mbnl1/Mir23a/Mycn/Pbx1/Pcsk5/Plxna2/Prrx1/Runx2/Sall4/Sema3c/Shox2/Sik3/Ski/Smad4/Tgfb2/Tmem231/Traf3ip1/Ttbk2/Wdpcp/Wnt7a	43
GO:0035108	GO:0035108	limb morphogenesis	43/3903	182/28928	0.236264	1.75112	4.01442	0.000145572	0.00258957	0.00182561	Aff3/Alx4/Bax/Bmpr1a/Col3a1/Cplane1/Dync2h1/Errfi1/Ext1/Fbn2/Fgf10/Fgf8/Fgfr2/Gli2/Gli3/Gna12/Grhl2/Hdac2/Idua/Ihh/Large1/Lmx1b/Lrp4/Mbnl1/Mir23a/Mycn/Pbx1/Pcsk5/Plxna2/Prrx1/Runx2/Sall4/Sema3c/Shox2/Sik3/Ski/Smad4/Tgfb2/Tmem231/Traf3ip1/Ttbk2/Wdpcp/Wnt7a	43
GO:1903578	GO:1903578	regulation of ATP metabolic process	25/3903	87/28928	0.287356	2.12981	4.16796	0.000147439	0.00261538	0.00184381	Adcy10/Bend3/Cbfa2t3/Dnajc30/Dnm1l/Eno1/Entpd1/Esrrb/Fis1/Hdac4/Hif1a/Htr2a/Ins1/Mlxipl/Mtor/Prkag2/Prkag3/Prkn/Rptor/Sik2/Slc4a1/Src/Stat3/Tigar/Zbtb20	25
GO:0030336	GO:0030336	negative regulation of cell migration	68/3903	326/28928	0.208589	1.54601	3.91536	0.00014784	0.00261538	0.00184381	Abr/Acvr1c/Acvrl1/Adamts9/Adora3/Afdn/Apoe/Arhgdib/Bcl2/Bmerb1/Bmpr1a/Braf/Cers2/Col3a1/Dag1/Evl/Fas/Foxo3/Gna12/Gna13/Gnrh1/Gsk3b/Hdac2/Hnf4a/Ifitm1/Jag1/Limch1/Lrch1/Magi2/Mctp1/Mef2c/Mitf/Mmp28/Mmrn2/Myocd/Nedd9/Nf1/Nfe2l2/Nisch/Nrg1/Nrg3/Osbpl8/Park7/Phldb2/Plcb1/Prkg1/Ptn/Ptprg/Ptprk/Ptprt/Rgcc/Rin3/Ripor2/Rnf20/Sema6d/Serpinf1/Srgap1/Stap1/Stard13/Stat3/Tafa5/Tet1/Tgfb1/Tmeff2/Tmem196/Tmigd…	68
GO:0050769	GO:0050769	positive regulation of neurogenesis	69/3903	332/28928	0.207831	1.54039	3.911	0.00014874	0.00262406	0.00184993	Ace/Adcy10/Afdn/Ankrd27/Apoe/Aspm/Atxn1/Bag1/Bmpr2/Braf/Cxcr4/Cyfip1/Dag1/Disc1/Dnm1l/Dscam/Fzd3/Gli3/Grip1/Grm5/Gsk3b/Hdac2/Hif1a/Il34/Il6st/Kalrn/Kdr/Khdc3/Macf1/Map6/Mapt/Metrn/Mfn1/Mir124a-1/Mir23a/Mme/Mtor/Nap1l1/Nptn/Nrg1/Nrp1/Olig2/Oprm1/Pafah1b1/Plxna2/Plxnb1/Plxnd1/Prkci/Prmt5/Ptn/Ptpra/Ptprd/Rheb/Robo2/Sema7a/Serpinf1/Shank3/Shox2/Spen/Star/Tenm4/Tgfb1/Tiam1/Tiam2/Trf/Trp73/Wls/Xrcc4/Zf…	69
GO:0000082	GO:0000082	G1/S transition of mitotic cell cycle	52/3903	233/28928	0.223176	1.65412	3.9591	0.00015178	0.00267033	0.00188255	Acvr1/Adam17/Ambra1/Arid1a/Bcl2/Bcl7a/Bcl7b/Cables1/Cacnb4/Ccnd2/Ccnd3/Cdc73/Cdk3/Cdk8/Cdkn1a/Cenpj/Cradd/Ctdsp1/Ctdsp2/Ctdspl/Cul4a/D1Pas1/Dpf3/Eif4ebp1/Fgf10/Ino80/Iqgap3/Klf11/Kmt2e/Lats2/Lsm11/Mir26a-1/Mir26b/Myo16/Nasp/Pidd1/Pkd2/Plcb1/Prkdc/Prmt2/Rb1/Rbl1/Rbl2/Rbm38/Rgcc/Rhou/Rptor/Smarca2/Smarcc1/Smarcc2/Smarcd1/Usp37	52
GO:0097113	GO:0097113	AMPA glutamate receptor clustering	2025-08-03	14/28928	0.571429	4.23528	4.78173	0.000153022	0.00267747	0.00188758	Apoe/Frrs1l/Lrrtm4/Nlgn1/Shank3/Shisa6/Ssh1/Zdhhc2	8
GO:0097688	GO:0097688	glutamate receptor clustering	2025-08-03	14/28928	0.571429	4.23528	4.78173	0.000153022	0.00267747	0.00188758	Apoe/Frrs1l/Lrrtm4/Nlgn1/Shank3/Shisa6/Ssh1/Zdhhc2	8
GO:1905477	GO:1905477	positive regulation of protein localization to membrane	32/3903	123/28928	0.260163	1.92826	4.07428	0.000154283	0.00268508	0.00189295	Agr2/Ank3/Arpc2/Chp1/Commd1/Crk/Crkl/Dpp10/Dpp6/Erbb2/Farp1/Fis1/Fyn/Grin2a/Grip1/Hpca/Kcnb1/Kif5b/Lgals3/Lrp4/Myo1c/Nrxn1/Pls1/Prkci/Prkn/Ptn/Slc51b/Sorbs1/Ssh1/Stac/Vil1/Zdhhc2	32
GO:0048284	GO:0048284	organelle fusion	44/3903	188/28928	0.234043	1.73466	3.99105	0.000154296	0.00268508	0.00189295	Adck1/Ankrd27/Arl8b/AU040320/Bax/Chmp3/Chmp4c/Chmp5/Chp1/Diaph3/Dnm1l/Dysf/Eea1/Fis1/Gnai3/Gosr1/Kif5b/Mfn1/Miga1/Prkn/Rab20/Rab4b/Rab7/Rimbp2/Rph3al/Septin8/Snap23/Snap29/Snap47/Snph/Sox30/Spg11/Stx12/Stx8/Syt1/Thg1l/Tmem175/Trarg1/Trim9/Uso1/Uvrag/Vps4a/Vti1a/Znrf1	44
GO:1904861	GO:1904861	excitatory synapse assembly	16/3903	45/28928	0.355556	2.63528	4.33553	0.000155021	0.0026904	0.0018967	Abi3bp/Cbln1/Cntnap2/Csmd2/Grid2/Lrrc4/Lrrtm2/Nlgn1/Nptn/Nrxn1/Nrxn3/Ptk2b/Ptprd/Shank3/Sipa1l1/Wnt7a	16
GO:1903034	GO:1903034	regulation of response to wounding	42/3903	177/28928	0.237288	1.75872	3.99856	0.000156063	0.00270115	0.00190428	Adam17/Alox12/Apoe/Arfgef1/Braf/C1qtnf1/Cd9/Cers2/Clec7a/Crk/Cxcr4/D130043K22Rik/Duox1/Duox2/F11/F2rl1/Fermt1/Hif1a/Igf1r/Mtor/Muc16/Mylk/Neo1/Nfe2l2/Nrg1/Phldb2/Prdx2/Prkg1/Proc/Ptn/Pum2/Rreb1/Rtca/Siglecg/Slc12a2/Smad3/Stat3/Tafa5/Tmem97/Tnr/Vil1/Vtn	42
GO:0048771	GO:0048771	tissue remodeling	50/3903	222/28928	0.225225	1.66931	3.95349	0.000158885	0.00273953	0.00193134	Abr/Acvrl1/Bax/Bmpr2/Cartpt/Cbl/Crb1/Ctsk/Dbh/Def8/Dock5/Epas1/Ext1/Fam114a1/Fcgr4/Fgf10/Fgf8/Fshr/Gnat2/Gsk3b/Hif1a/Idua/Ihh/Inpp4b/Inpp5d/Itgav/Jag1/Klf6/Lipa/Mef2c/Mitf/Nf1/Npr3/Prkca/Ptk2b/Ptn/Rab7/Rac2/Rock2/Rspo3/Sema3c/Spp1/Src/Suco/Syk/Tgfb2/Tmbim1/Tnfrsf11a/Tns3/Trf	50
GO:0099054	GO:0099054	presynapse assembly	18/3903	54/28928	0.333333	2.47058	4.27165	0.000159136	0.00273953	0.00193134	Bsn/Cadm1/Cbln1/Cntn5/Dvl1/Farp1/Grid2/Lrfn5/Lrp4/Lrrtm3/Mdga2/Nlgn1/Nrg1/Nrxn1/Pclo/Ptprd/Sdcbp/Wnt7a	18
GO:0006939	GO:0006939	smooth muscle contraction	31/3903	118/28928	0.262712	1.94715	4.07148	0.00016023	0.00275098	0.0019394	Abat/Adra2b/Apbb2/Arhgap42/Bbs2/Bdkrb2/Calca/Cald1/Chrm2/Chrm3/Dock4/Dock5/Edn2/Gucy1a1/Htr2a/Itga2/Kcnma1/Mkks/Mylk/Myocd/Nmur1/Npy1r/Pawr/Pde4d/Prkg1/Ptger3/Rap1gds1/Rock2/Scn11a/Slc8a1/Tpcn2	31
GO:0034331	GO:0034331	cell junction maintenance	21/3903	68/28928	0.308824	2.28892	4.20238	0.000161412	0.00275649	0.00194329	Adgrb3/Adgrl3/Afdn/Bsn/Cadm1/Camsap3/Cbln1/Cd177/Cntnap2/Csmd2/Dlg2/Epb41l3/F2rl1/Mpp2/Nlgn1/Nrxn1/Pclo/Rimbp2/Shank1/Shank3/Sort1	21
GO:0099172	GO:0099172	presynapse organization	21/3903	68/28928	0.308824	2.28892	4.20238	0.000161412	0.00275649	0.00194329	Bsn/Cacna2d3/Cadm1/Cap2/Cbln1/Cntn5/Dvl1/Farp1/Grid2/Lrfn5/Lrp4/Lrrtm3/Mdga2/Nlgn1/Nrg1/Nrxn1/Pclo/Ptprd/Sdcbp/Tln2/Wnt7a	21
GO:0098598	GO:0098598	learned vocalization behavior or vocal learning	2025-07-03	11/28928	0.636364	4.71656	4.86883	0.00016215	0.00276172	0.00194698	Cntnap2/D130043K22Rik/Foxp2/Htt/Nrxn1/Shank3/Stra6	7
GO:0015833	GO:0015833	peptide transport	72/3903	351/28928	0.205128	1.52036	3.87355	0.00016471	0.00279788	0.00197247	Abat/Abca12/Acvr1c/Adcy8/Anxa7/Brsk2/Cacna1e/Cartpt/Chga/Chrm3/Clock/Cnr1/Cpe/Epha5/F2rl1/F2rl2/Fbn1/Foxo1/Ghrh/Glp1r/Gnao1/Gpld1/Hadh/Hif1a/Hmgn3/Hnf4a/Htt/Ildr2/Itpr1/Kalrn/Kcnb1/Kcnj6/Kcnq1/Kif5b/Klf7/Myrip/Ncoa6/Ndufaf2/Oga/Park7/Pax8/Pclo/Pde1c/Pde8b/Pex5l/Pfkm/Plcb1/Ppp3cb/Prkar1a/Prkcb/Prkd1/Prkn/Ptger3/Ptpn11/Rapgef4/Rasl10b/Rbm4/Rfx3/Rph3al/Rptor/Sirt4/Slc15a1/Slc25a22/Snx19/Stim1/Stxbp5…	72
GO:0050795	GO:0050795	regulation of behavior	30/3903	113/28928	0.265487	1.96772	4.07045	0.00016571	0.00280743	0.0019792	Adora2a/Alb/Apoe/Cnr1/Eif2ak4/Ghrh/Gpr171/Gria1/Hcrtr2/Hdac2/Hdac4/Ins1/Insl5/Mbd5/Mc1r/Mchr1/Mef2c/Mtor/Nlgn1/Npas2/Npsr1/Nr4a3/Nrxn1/Ptger3/Rag1/Sgip1/Shank3/Stat3/Stra6/Zfhx3	30
GO:0007213	GO:0007213	G protein-coupled acetylcholine receptor signaling pathway	2025-10-03	21/28928	0.47619	3.5294	4.57919	0.000167587	0.00283173	0.00199633	Anxa7/Chrm2/Chrm3/Gnai2/Itpr1/Oprm1/Plcb1/Prkcb/Rgs8/Stim1	10
GO:0033044	GO:0033044	regulation of chromosome organization	56/3903	257/28928	0.217899	1.61501	3.91102	0.000169281	0.00284884	0.0020084	Anapc1/Anapc5/Arhgap33os/Arid1a/Atf7ip/Atr/Baz1b/Bcl7a/Bcl7b/Bub1b/Cdc27/Dpf3/Fshr/Hecw2/Hnrnpc/Incenp/Ino80/Khdc3/Kntc1/Macroh2a1/Mad2l1bp/Mapk1/Naf1/Ncapd3/Nsmce2/Parn/Pcid2/Plk1/Rad50/Rb1/Riok2/Rnf4/Rtel1/Ruvbl2/Setdb1/Setmar/Ska3/Slf1/Smarca2/Smarca5/Smarcc1/Smarcc2/Smarcd1/Smg1/Smg6/Src/Stn1/Tasor/Ten1/Tent4b/Tex14/Tnks2/Trip13/Wdhd1/Xrcc4/Zw10	56
GO:0014911	GO:0014911	positive regulation of smooth muscle cell migration	22/3903	73/28928	0.30137	2.23367	4.16788	0.000169489	0.00284884	0.0020084	Arpc2/Bcl2/Crk/Dock4/Dock5/Dock7/Hdac4/Il6st/Iqgap1/Itga2/Myocd/Nr4a3/Nrp1/Pcsk5/Pde4d/Pgr/Rapgef4/S100a11-ps/Sema6d/Src/Ssh1/Vtn	22
GO:0030177	GO:0030177	positive regulation of Wnt signaling pathway	36/3903	145/28928	0.248276	1.84015	4.00534	0.000172896	0.0028985	0.00204341	Adgra2/Aspm/Atp6v1c2/Cdc73/Csnk1e/D1Pas1/Daam2/Dapk3/Disc1/Fam53b/Fgf10/Fgfr2/Gpc5/Lgr5/Lmx1a/Macf1/Mllt3/Nkd1/Nle1/Nrarp/Ppm1a/Ppm1b/Ptk7/Rnf220/Rps12/Rspo3/Smad3/Src/Tgfb1/Tnks2/Ubr5/Usp8/Wls/Wnk1/Wnt5b/Zranb1	36
GO:1902305	GO:1902305	regulation of sodium ion transmembrane transport	19/3903	59/28928	0.322034	2.38683	4.21112	0.000177104	0.0029613	0.00208768	Ank3/Arf1/Atp1b1/Chp1/Cnksr3/Commd1/Fgf14/Gpd1l/Kcnq1/Nedd4l/Plcb1/Prss8/Ptpn3/Scn3b/Slmap/Snta1/Stk39/Tmem168/Wnk1	19
GO:0007091	GO:0007091	metaphase/anaphase transition of mitotic cell cycle	27/3903	98/28928	0.27551	2.04201	4.08062	0.000177667	0.00296297	0.00208886	Anapc1/Anapc5/Arhgap33os/Arid1a/Bcl7a/Bcl7b/Bub1b/Cdc27/Dpf3/Hecw2/Incenp/Khdc3/Kntc1/Mad2l1bp/Nsmce2/Pcid2/Plk1/Rb1/Riok2/Ska3/Smarca2/Smarcc1/Smarcc2/Smarcd1/Tex14/Trip13/Zw10	27
GO:0005977	GO:0005977	glycogen metabolic process	26/3903	93/28928	0.27957	2.0721	4.08959	0.000179488	0.00298556	0.00210478	1810024B03Rik/Adcy10/Agl/Atg2b/Epm2aip1/Esrrb/Gaa/Gbe1/Grb10/Gsk3b/Gys1/Il6st/Inpp5k/Ins1/Mtor/Pfkm/Phkb/Phkg1/Prkag2/Prkag3/Pth/Slc37a4/Sorbs1/Tcf7l2/Wdr45b/Wipi1	26
GO:0098696	GO:0098696	regulation of neurotransmitter receptor localization to postsynaptic specialization membrane	2025-11-03	25/28928	0.44	3.26116	4.46678	0.000190444	0.0031596	0.00222748	Cacna2d2/Dag1/Gpc6/Gsk3b/Kalrn/Magi2/Nbea/Neto2/Rapgef4/Tmem108/Vps26b	11
GO:0046777	GO:0046777	protein autophosphorylation	46/3903	201/28928	0.228856	1.69622	3.91167	0.000193039	0.00319437	0.00225199	Alk/Atr/Camkk2/Cdk12/Chp1/Ctnnd1/D1Pas1/Dapk1/Dapk3/Eif2ak2/Eif2ak4/Ephb1/Erbb4/Errfi1/Fer/Fgfr2/Fyn/Gfra2/Grk5/Gsk3b/Htatip2/Igf1r/Iqgap1/Kdr/Mtor/Myo3a/Myo3b/Nlk/Nrg1/Obscn/Oxsr1/Peak1/Prkca/Prkd1/Ptk2b/Ptk6/Rad50/Riok2/Sik2/Smg1/Src/Stk33/Stk39/Syk/Tom1l1/Trim24	46
GO:0015012	GO:0015012	heparan sulfate proteoglycan biosynthetic process	13/3903	33/28928	0.393939	2.91977	4.35772	0.000195841	0.00322408	0.00227293	Dse/Ext1/Hs3st2/Hs3st4/Hs3st5/Hs6st1/Hs6st3/Lipc/Ndst1/Ndst4/Pxylp1/Tcf7l2/Xylt2	13
GO:0016048	GO:0016048	detection of temperature stimulus	13/3903	33/28928	0.393939	2.91977	4.35772	0.000195841	0.00322408	0.00227293	Ano3/Calca/Cxcr4/Disc1/Ephb1/Grik2/Htr2a/Nrg1/Pawr/Scn11a/Scn9a/Tac1/Wdr47	13
GO:0008360	GO:0008360	regulation of cell shape	36/3903	146/28928	0.246575	1.82755	3.9589	0.000200074	0.00328532	0.00231611	Anxa7/Arhgap15/Cdc42ep5/Cdc42se2/Crk/Cyfip1/Dapk3/Diaph1/Epb41/Epb41l3/F11r/Fgd4/Fmnl3/Fyn/Gna12/Gna13/Kdr/Limd1/Myl12b/Myo10/Pakap/Palmd/Parva/Plxna2/Plxnb1/Plxnd1/Prag1/Ptk2b/Ptn/Rhou/S100b/Strip2/Tpm1/Vil1/Wasf3/Wdpcp	36
GO:0150116	GO:0150116	regulation of cell-substrate junction organization	21/3903	69/28928	0.304348	2.25575	4.12429	0.000202815	0.00331334	0.00233586	Acvrl1/Camsap3/Dapk3/Iqgap1/Iqsec1/Kdr/Limch1/Lims1/Macf1/Nrp1/Peak1/Phldb2/Pik3r1/Poldip2/Ptpn11/Ptpra/Smad3/Src/Tek/Vcl/Wdpcp	21
GO:1903409	GO:1903409	reactive oxygen species biosynthetic process	21/3903	69/28928	0.304348	2.25575	4.12429	0.000202815	0.00331334	0.00233586	Abcc9/Acox1/Adcy10/Alox12/Cflar/Clcn3/Duox1/Duox2/Duoxa1/Duoxa2/Foxo3/Fyn/Hdac4/Hif1a/Ins1/Lipa/Ncf2/Park7/Prkn/Rab27a/Stat3	21
GO:0016311	GO:0016311	dephosphorylation	51/3903	230/28928	0.221739	1.64347	3.86929	0.000206298	0.00336166	0.00236992	Bcl2/Cdc25b/Cdk5rap3/Chp1/Ctdsp1/Ctdsp2/Dnajc6/Dusp16/Dusp19/Eya3/Fbxw11/Gpld1/Inpp4b/Inpp5d/Inpp5k/Inppl1/Iqgap1/Lhpp/Mef2c/Mtmr14/Pdp1/Pip4p2/Plppr1/Plppr5/Ppm1a/Ppm1b/Ppm1h/Ppm1l/Ppp1r12a/Ppp1r17/Ppp1r36/Ppp1r42/Ppp2r5e/Ppp3cb/Ppp3cc/Ppp3r1/Ppp4r1/Ptpn11/Ptpn18/Ptpn22/Ptpn3/Ptpn4/Ptpra/Ptprd/Ptprg/Ptprk/Ptprt/Sacm1l/Src/Ssh1/Tns3	51
GO:0003351	GO:0003351	epithelial cilium movement involved in extracellular fluid movement	18/3903	55/28928	0.327273	2.42566	4.17941	0.000206967	0.003364	0.00237158	Adcy10/Cfap43/Cfap45/Cfap53/Cfap54/Dnaaf2/Dnaaf4/Dnah5/Dnah9/Invs/Jhy/Kif27/Nme7/Rfx3/Rsph3b/Rsph9/Spag16/Ulk4	18
GO:0044331	GO:0044331	cell-cell adhesion mediated by cadherin	16/3903	46/28928	0.347826	2.57799	4.22995	0.000208138	0.0033642	0.00237171	Adam19/Afdn/Cd2ap/Cdh10/Cdh12/Cdh13/Cdh18/Cdh2/Cdh20/Cdh9/Cdhr2/Ctnnd1/Dennd6a/Epcam/Fer/Rgcc	16
GO:0003407	GO:0003407	neural retina development	28/3903	104/28928	0.269231	1.99547	4.01634	0.000208555	0.0033642	0.00237171	Bhlhe22/Bhlhe23/Cfh/Crb1/Dlx1/Dscam/Fat3/Gdf11/Gnat2/Hcn1/Hipk1/Ihh/Large1/Megf11/Mir124a-1/Pde6c/Prom1/Ptn/Rorb/Rp1/Rpgrip1/Sdk1/Slc1a1/Stat3/Tgfb2/Usp45/Vsx1/Vsx2	28
GO:2001237	GO:2001237	negative regulation of extrinsic apoptotic signaling pathway	28/3903	104/28928	0.269231	1.99547	4.01634	0.000208555	0.0033642	0.00237171	Acvr1/Bcl2/Cflar/Ctnna1/D1Pas1/Eya3/Fgf10/Fyn/Gclc/Gsk3b/Hgf/Htt/Itgav/Lgals3/Nrg1/Nrp1/Park7/Prdx2/Rffl/Sgk3/Sh3rf1/Src/Stradb/Tcf7l2/Tmbim1/Tnfrsf22/Unc5b/Zmynd11	28
GO:0051703	GO:0051703	biological process involved in intraspecies interaction between organisms	22/3903	74/28928	0.297297	2.20349	4.09373	0.000210774	0.00339145	0.00239093	Atxn1/Brinp3/Chd8/Cln8/Cntnap2/Dvl1/Ext1/Gabrb3/Grid1/Htt/Kalrn/Kcnq1/Mkks/Mtor/Nrxn1/Nrxn3/Oprm1/Rptor/Shank1/Shank3/Ulk4/Vps13b	22
GO:0006302	GO:0006302	double-strand break repair	65/3903	312/28928	0.208333	1.54411	3.81614	0.000211507	0.00339472	0.00239323	Arid1a/Atr/Babam2/Bcl7a/Bcl7b/Blm/Dpf3/Eme1/Esco2/Eya3/Fancd2/Fus/Hmces/Hpf1/Hus1b/Ino80/Khdc3/Kmt5a/Kmt5b/Lig1/Mcm6/Mcmdc2/Mgmt/Mlh1/Mms22l/Nhej1/Nsmce1/Nsmce2/Nudt16l1/Palb2/Parpbp/Pias4/Plk1/Pogz/Polq/Prkdc/Rad50/Rad51b/Rad51c/Rad51d/Rev3l/Rtel1/Ruvbl2/Samhd1/Setmar/Sfr1/Shld2/Slf1/Smarca2/Smarcad1/Smarcal1/Smarcc1/Smarcc2/Smarcd1/Smc6/Spidr/Tdp1/Tdp2/Trip13/Ube2n/Uvrag/Wrn/Xrcc4/Zcwpw1/Zmynd8	65
GO:0051492	GO:0051492	regulation of stress fiber assembly	27/3903	99/28928	0.272727	2.02138	4.02027	0.000213254	0.00340568	0.00240096	Arhgef15/Braf/Carmil1/Ccdc88a/Cgnl1/Coro2b/Evl/F11r/Inpp5k/Limch1/Mkks/Mtor/Nrp1/Phldb2/Pik3r1/Ppfia1/Ppp1r9a/Rgcc/Rhpn2/Rock2/Smad3/Sorbs3/Stmn1/Synpo/Tac1/Tmeff2/Tpm1	27
GO:1900542	GO:1900542	regulation of purine nucleotide metabolic process	27/3903	99/28928	0.272727	2.02138	4.02027	0.000213254	0.00340568	0.00240096	Adcy10/Bend3/Cbfa2t3/Dnajc30/Dnm1l/Eno1/Entpd1/Esrrb/Fis1/Hdac4/Hif1a/Htr2a/Ins1/Macroh2a1/Me1/Mlxipl/Mtor/Prkag2/Prkag3/Prkn/Rptor/Sik2/Slc4a1/Src/Stat3/Tigar/Zbtb20	27
GO:2000146	GO:2000146	negative regulation of cell motility	70/3903	342/28928	0.204678	1.51702	3.79847	0.000215152	0.00342745	0.00241631	Abr/Acvr1c/Acvrl1/Adamts9/Adora3/Afdn/Apoe/Arhgdib/Bcl2/Bmerb1/Bmpr1a/Braf/Cers2/Col3a1/Crk/Ctnna1/Dag1/Evl/Fas/Foxo3/Gna12/Gna13/Gnrh1/Gsk3b/Hdac2/Hnf4a/Ifitm1/Jag1/Limch1/Lrch1/Magi2/Mctp1/Mef2c/Mitf/Mmp28/Mmrn2/Myocd/Nedd9/Nf1/Nfe2l2/Nisch/Nrg1/Nrg3/Osbpl8/Park7/Phldb2/Plcb1/Prkg1/Ptn/Ptprg/Ptprk/Ptprt/Rgcc/Rin3/Ripor2/Rnf20/Sema6d/Serpinf1/Srgap1/Stap1/Stard13/Stat3/Tafa5/Tet1/Tgfb1/Tmeff2/Tm…	70
GO:0032869	GO:0032869	cellular response to insulin stimulus	53/3903	242/28928	0.219008	1.62323	3.84491	0.000217771	0.00346056	0.00243965	Akt3/Cyfip1/Eif4ebp1/Fer/Foxo1/Gclc/Gnai2/Gpam/Gpld1/Grb10/Grb14/Grb2/Gsk3b/H2az1/Hdac9/Igf1r/Inpp5k/Inppl1/Ins1/Insig2/Lpin3/Mapk1/Mtor/Myo1c/Nck1/Ncl/Ncoa1/Osbpl8/Pik3r1/Plcb1/Prkca/Prkcb/Prkci/Prkdc/Ptpn11/Ptpra/Rab31/Rb1/Rbm4/Serpina12/Sik2/Smarcc1/Socs7/Sorbs1/Sorl1/Sos1/Sos2/Src/Star/Trarg1/Trim72/Uso1/Vwa2	53
GO:0055123	GO:0055123	digestive system development	39/3903	163/28928	0.239264	1.77336	3.91027	0.000218878	0.00346954	0.00244598	Agr2/Alx4/Bcl2/Chd8/Col3a1/Crkl/Ext1/Fgf10/Fgfr2/Gli2/Gli3/Hif1a/Hip1r/Igf1r/Ihh/Il6st/Kcnq1/Mixl1/Muc19/Myocd/Nckap1/Ovol2/Pcsk5/Ptk6/Rb1/Rcbtb2/Shox2/Six2/Smad3/Src/Stra6/Tcf7/Tcf7l2/Tgfb1/Tgfb2/Tigar/Trp73/Wdpcp/Wls	39
GO:0051170	GO:0051170	import into nucleus	44/3903	191/28928	0.230366	1.70742	3.87377	0.000224894	0.0035561	0.002507	1700009N14Rik/Akap1/Angpt1/Bach2/Bag3/Cdan1/Cdkn1a/Chp1/Ddx5/Eif4enif1/Fam53b/Fermt1/Gli3/Hdac3/Hnf4a/Hsp90aa1/Hsp90ab1/Htatip2/Ipo11/Ipo5/Kcnq3/Kpna1/Kpna7/Mapk1/Nf1/Nup35/Nup50/Nup54/Nup93/Pik3r1/Pkig/Ppp3r1/Prkd1/Ptpn22/Pttg1ip/Six2/Spg11/Sprn/Stat3/Syk/Tek/Tgfb1/Traf3ip2/Ubr5	44
GO:0032386	GO:0032386	regulation of intracellular transport	63/3903	301/28928	0.209302	1.55129	3.79701	0.000229331	0.00361733	0.00255017	Abca12/Akap1/Angpt1/Arf1/Atp9a/Bag3/Chmp3/Chp1/Cnih2/Commd1/Cpsf6/Edem1/Edem2/Fermt1/Gli3/Gsk3b/Hdac3/Hnf4a/Hsp90aa1/Hsp90ab1/Ice1/Inpp4b/Ipo5/Kif20b/Kif5b/Lmx1b/Mapk1/Mapt/Nf1/Nrde2/Nup54/Park7/Pgap1/Pik3r1/Pkig/Ppm1a/Ppp1r12a/Prkd1/Prr5l/Ptpn11/Ptpn22/Rab11fip3/Rbm4/Reep1/Riok2/Rnf139/Sar1a/Scp2/Septin8/Slc51b/Sorl1/Src/Tek/Tgfb1/Tmem53/Tmem97/Tnnc1/Trim58/Ubr5/Usp7/Wipf1/Wnk1/Zdhhc2	63
GO:0046486	GO:0046486	glycerolipid metabolic process	77/3903	385/28928	0.2	1.48235	3.76274	0.00023039	0.0036251	0.00255565	Abhd12b/Abhd3/Abhd5/Acp6/Acsl1/Acsl5/Agk/Agpat4/Ajuba/Alox15/Ang/Apoc1/Apoc2/Apoe/Cdk8/Dgat2/Dgkb/Dgke/Dgkg/Dgki/Dgkq/Esr1/Gpam/Gpld1/Hadha/Htr2a/Il6st/Inpp4b/Inpp5d/Inpp5k/Inppl1/Insig2/Ipmk/Lipa/Lipc/Lpcat2/Lpgat1/Lpin3/Mgll/Mttp/Pgap1/Pgs1/Pi4ka/Pigb/Pign/Pigv/Pigw/Pik3c2g/Pik3r1/Pip4p2/Pitpnc1/Pla2g1b/Pla2g2c/Pla2g2f/Pla2g4d/Pla2g4f/Plaat5/Plb1/Plcb1/Plcb4/Plce1/Plcg1/Plch1/Plch2/Pon1/Ptdss1/…	77
GO:2000463	GO:2000463	positive regulation of excitatory postsynaptic potential	15/3903	42/28928	0.357143	2.64705	4.21843	0.000233693	0.00366806	0.00258594	Afdn/Chrna7/Dvl1/Gria1/Grin2a/Grin2b/Grin2c/Gsk3b/Nlgn1/Nrxn1/Ptk2b/Shank1/Shank3/Ssh1/Wnt7a	15
GO:0043523	GO:0043523	regulation of neuron apoptotic process	68/3903	331/28928	0.205438	1.52265	3.77686	0.000234799	0.00367641	0.00259182	Adcy10/Adora2a/Ambra1/Angpt1/Apoe/Bag1/Bax/Bcl2/Braf/Cacna1a/Cd2ap/Cflar/Cln8/Cntfr/Dlx1/Dnajc5/Draxin/Egln2/Esr1/Fas/Fasl/Fgf8/Fis1/Foxo3/Fyn/Gbe1/Gclc/Glp1r/Grid2/Grik2/Gsk3b/Hdac3/Hdac4/Hif1a/Hsp90ab1/Hsph1/Htr2a/Htt/Hyou1/Il6st/Kcnb1/Kcnma1/Kdr/Mdga2/Mef2c/Mir124a-1/Mtor/Ncf2/Nf1/Nr4a3/Nrp1/Park7/Pawr/Plxnd1/Prdx2/Prkci/Prkn/Ptk2b/Sarm1/Slc1a1/Snx6/Star/Tgfb2/Tmbim1/Tmbim4/Trp73/Unc5b/Xrcc4	68
GO:0051899	GO:0051899	membrane depolarization	29/3903	110/28928	0.263636	1.954	3.95893	0.000240343	0.00375404	0.00264655	Adcy10/Adora2a/Alb/Alox12/Ank3/Cacna1a/Cacna2d1/Cacnb2/Chrna6/Chrnb3/Creb1/Gclc/Gpd1l/Hcn1/Kcnq3/Kdr/Nedd4l/Oga/Park7/Ptpn3/Rbfox2/Scn11a/Scn1a/Scn3a/Scn3b/Scn8a/Scn9a/Slmap/Src	29
GO:0099111	GO:0099111	microtubule-based transport	53/3903	243/28928	0.218107	1.61655	3.81161	0.000242531	0.00377899	0.00266414	Adcy10/Agbl4/Ank3/Ap3m1/Arl3/Arl8b/Bsn/Camsap3/Cfap43/Cfap45/Cfap53/Cfap54/Cnih2/Copg1/Dlg2/Dnaaf2/Dnaaf4/Dnah5/Dnah9/Dst/Dync2h1/Fbxw11/Hif1a/Htt/Ift20/Ift22/Ift81/Invs/Jhy/Kif13a/Kif1a/Kif21a/Kif27/Kif5b/Kif5c/Map6/Mapt/Mgarp/Nme7/Pafah1b1/Rab27b/Rasgrp1/Rfx3/Rsph3b/Rsph9/Spag16/Spg11/Syne2/Tmem108/Traf3ip1/Trim58/Ulk4/Wdpcp	53
GO:0042551	GO:0042551	neuron maturation	21/3903	70/28928	0.3	2.22352	4.04754	0.000253275	0.00392595	0.00276774	Adgrb3/Ank3/Bcl2/Cntnap2/Dlg2/Fev/Gldn/Gsk3b/Kcnb1/Kcnma1/Kcnq3/Lhx6/Mir132/Mir212/Mtor/Nfasc/Nrcam/Nrxn1/Rb1/Srrm4/Vsx1	21
GO:0032868	GO:0032868	response to insulin	64/3903	308/28928	0.207792	1.5401	3.76339	0.00025376	0.00392595	0.00276774	Acvr1c/Akt3/Cd2ap/Ctsk/Cyfip1/Eif4ebp1/Epm2aip1/Errfi1/Fer/Foxo1/Gclc/Gnai2/Gpam/Gpld1/Grb10/Grb14/Grb2/Gsk3b/H2az1/Hadh/Hadha/Hdac9/Hsd11b2/Igf1r/Inpp5k/Inppl1/Ins1/Insig2/Kcnq1/Lpin3/Mapk1/Mtor/Myo1c/Nck1/Ncl/Ncoa1/Osbpl8/Pik3r1/Plcb1/Prkca/Prkcb/Prkci/Prkdc/Ptpn11/Ptpra/Rab31/Rb1/Rbm4/Serpina12/Sik2/Smarcc1/Socs7/Sorbs1/Sorl1/Sort1/Sos1/Sos2/Src/Star/Tnfrsf11a/Trarg1/Trim72/Uso1/Vwa2	64
GO:0051345	GO:0051345	positive regulation of hydrolase activity	74/3903	368/28928	0.201087	1.4904	3.73906	0.00025435	0.00392595	0.00276774	Abr/Acer2/Acvr1c/Agtr1b/Ang/Apoc2/Arap2/Arap3/Arhgap11a/Arhgap42/Asap1/Bax/Calm1/Casp8ap2/Chn1/Chn2/Clec7a/Col4a3/Cradd/Crk/Crkl/Cyfip2/D1Pas1/Dapk1/Dennd1a/Dock10/Dock7/Dock9/F2rl1/Fas/Fasl/Fgfr2/Gpld1/Gramd4/Gsk3b/Gsn/Hip1/Hip1r/Kalrn/Lims1/Mbp/Mef2c/Nedd9/Nf1/Nlrc4/Pidd1/Pkp4/Plxnb1/Prelid1/Prex1/Prss22/Pycard/Ralgapa2/Rap1gds1/Rapgef1/Rapgef2/Rapgef6/Rasgrf1/Rasgrp1/Rgs6/Rgs8/Sipa1l1/Slc1a1/S…	74
GO:0007369	GO:0007369	gastrulation	47/3903	209/28928	0.22488	1.66675	3.82048	0.000254696	0.00392595	0.00276774	Acvr1/Arfrp1/Arid1a/Bmpr1a/Bmpr2/Cdc73/Col11a1/Col12a1/Dag1/Dvl1/Exoc4/Ext1/Fgf8/Grb2/Hira/Hnf4a/Htt/Itga2/Itga8/Itgav/Kdm6b/Macf1/Macroh2a1/Mbp/Mixl1/Nanog/Nat8/Nat8f2/Nat8f3/Nckap1/Nr4a3/Nsd1/Otx2/Phldb2/Prkar1a/Rbm14/Six2/Smad1/Smad3/Smad4/Tasor/Tenm4/Tnrc6c/Vtn/Wls/Wnk1/Wnt5b	47
GO:0006140	GO:0006140	regulation of nucleotide metabolic process	27/3903	100/28928	0.27	2.00117	3.96063	0.000255027	0.00392595	0.00276774	Adcy10/Bend3/Cbfa2t3/Dnajc30/Dnm1l/Eno1/Entpd1/Esrrb/Fis1/Hdac4/Hif1a/Htr2a/Ins1/Macroh2a1/Me1/Mlxipl/Mtor/Prkag2/Prkag3/Prkn/Rptor/Sik2/Slc4a1/Src/Stat3/Tigar/Zbtb20	27
GO:0018107	GO:0018107	peptidyl-threonine phosphorylation	26/3903	95/28928	0.273684	2.02847	3.96529	0.000260431	0.00398996	0.00281287	Adcy10/Akt3/Bcl2/Dgkq/Gsk3b/Inpp5k/Mapk1/Mtor/Myo3a/Myo3b/Nlk/Oxsr1/Pard3/Pbk/Plk1/Ppef2/Prkag2/Prkd1/Prkdc/Rock2/Rptor/Spred2/Stk39/Ttbk1/Ube2k/Wnk1	26
GO:0044042	GO:0044042	glucan metabolic process	26/3903	95/28928	0.273684	2.02847	3.96529	0.000260431	0.00398996	0.00281287	1810024B03Rik/Adcy10/Agl/Atg2b/Epm2aip1/Esrrb/Gaa/Gbe1/Grb10/Gsk3b/Gys1/Il6st/Inpp5k/Ins1/Mtor/Pfkm/Phkb/Phkg1/Prkag2/Prkag3/Pth/Slc37a4/Sorbs1/Tcf7l2/Wdr45b/Wipi1	26
GO:0050910	GO:0050910	detection of mechanical stimulus involved in sensory perception of sound	2025-10-03	22/28928	0.454545	3.36897	4.38976	0.000270158	0.00411927	0.00290403	Adgrv1/Chrna9/Col11a1/Kcnq1/Mkks/Pcdh15/Pdzd7/Slc12a2/Strc/Tmc2	10
GO:0072578	GO:0072578	neurotransmitter-gated ion channel clustering	2025-10-03	22/28928	0.454545	3.36897	4.38976	0.000270158	0.00411927	0.00290403	Apoe/Frrs1l/Gphn/Lrrtm4/Nlgn1/Nrxn1/Shank3/Shisa6/Ssh1/Zdhhc2	10
GO:0006605	GO:0006605	protein targeting	63/3903	303/28928	0.207921	1.54105	3.73898	0.000277174	0.00421621	0.00297237	Adcy10/Agk/Ank3/Aqp11/Arpc2/Bag3/Cacnb1/Cacng3/Chp1/Edem1/Erbb2/Erbin/Exoc4/Fis1/Fyn/Gbp5/Glp1r/Gnptab/Golph3l/Grin2a/Grpel1/Hpca/Hsp90aa1/Immp2l/Inpp5k/Kcnb1/Kcnq3/Large1/Macf1/Mgarp/Myo1c/Nacad/Nbea/Ncoa4/Nlgn1/Nup54/Oga/Pard3/Pex1/Rab7/Scarb2/Sirt4/Slc1a1/Slc51b/Snx16/Sorl1/Sort1/Timm13/Timm17a/Timm23/Tomm40/Tram2/Trmt10b/Usp17le/Vps13d/Vps37b/Vps37d/Vps4a/Ywhab/Ywhaq/Zdhhc1/Zdhhc2/Zdhhc20	63
GO:1902473	GO:1902473	regulation of protein localization to synapse	13/3903	34/28928	0.382353	2.8339	4.22547	0.000278124	0.00422063	0.00297549	Cacna2d2/Dag1/Gpc6/Gsk3b/Kalrn/Magi2/Mapt/Nbea/Neto2/Nlgn1/Rapgef4/Tmem108/Vps26b	13
GO:0003018	GO:0003018	vascular process in circulatory system	55/3903	256/28928	0.214844	1.59236	3.75962	0.000280286	0.00423286	0.00298411	Abcc1/Abcc9/Abr/Ace/Add3/Adora2a/Adra2b/Adrb3/Agtr1b/Akap12/Angpt1/Apoe/Arhgap42/Asic2/Bbs2/Bdkrb2/Bmpr2/C2cd4b/Calca/Ccl4/Chga/Chrm3/Dbh/Dock4/Dock5/Edn2/Ext1/F2rl1/Fgfbp3/Gclc/Gpr4/Gucy1a1/Hif1a/Htr2a/Ins1/Kcnma1/Kcnmb1/Kdr/Mgll/Mkks/Mylk3/Npr3/Npy1r/Plod3/Prkg1/Ptger3/Rap1gds1/Rbfox2/Rock2/Sh3gl2/Slc22a5/Slc8a1/Smtnl1/Snta1/Tgfb1	55
GO:0002366	GO:0002366	leukocyte activation involved in immune response	69/3903	339/28928	0.20354	1.50858	3.71986	0.000280913	0.00423286	0.00298411	Abr/Adora3/Cbl/Cd160/Cd177/Cd244a/Chga/Clec7a/Dnase1l3/Dock10/Dock2/Dysf/Eif2ak4/Enpp3/Entpd7/Exosc3/F2rl1/Fcgr4/Fer/Foxp1/Gab2/Gm13271/Gm13283/H2-Ea/Hmces/Ifna13/Ifna16/Ifna2/Ifnab/Itfg2/Itgb2/Kmt5b/Lgals3/Milr1/Mir181b-1/Mlh1/Mtor/Muc19/Myd88/Ndfip1/Nfkbid/Nkg7/Nmi/Nr4a3/Paxip1/Pglyrp4/Phf14/Plcl2/Ptgdr/Ptk2b/Pycard/Rab27a/Rac2/Rag2/Rara/Rasgrp1/Rc3h2/Rora/Scn11a/Sema6d/Shld2/Slc11a1/Snap23/Soc…	69
GO:0045862	GO:0045862	positive regulation of proteolysis	69/3903	339/28928	0.20354	1.50858	3.71986	0.000280913	0.00423286	0.00298411	Acer2/Acvr1c/Adam9/Agbl4/Apoe/Astl/Bax/Casp8ap2/Cbfa2t3/Ccbe1/Clec7a/Col4a3/Cop1/Cradd/Csnk1e/Ctnnd1/Cyfip2/D1Pas1/Dapk1/Dda1/Disc1/Dvl1/Eno1/Fas/Fasl/Fbxw11/Gclc/Gpld1/Gramd4/Gsk3b/Gsn/Hdac2/Hip1/Hip1r/Mbp/Nlrc4/Oga/Pidd1/Plgrkt/Plk1/Prelid1/Prkn/Prss22/Ptk2b/Pycard/Rnf139/Rnf180/Rnf185/Rnft2/Sh3d19/Sh3rf1/Sh3rf2/Sh3rf3/Slc1a1/Smad3/Socs4/Socs5/Src/Stat3/Syk/Tbc1d10a/Timm17a/Timm23/Tmem67/Trf/Tr…	69
GO:0021954	GO:0021954	central nervous system neuron development	29/3903	111/28928	0.261261	1.9364	3.90357	0.000283937	0.00426839	0.00300916	Agbl4/Bhlhe22/Crk/Crkl/D130043K22Rik/Dcc/Dclk1/Disc1/Draxin/Ephb1/Fbxo45/Fgf8/Fgfr2/Gabrb1/Gli2/Lhx6/Lmx1b/Mycbp2/Nfib/Nhlh2/Nrp1/Pafah1b1/Prkca/Rapgef2/Robo2/Scyl2/Slc4a10/Spg11/Wdr47	29
GO:0030323	GO:0030323	respiratory tube development	56/3903	262/28928	0.21374	1.58419	3.75131	0.000284816	0.00427157	0.0030114	Abca12/Ace/Agr2/Atxn1/Bmpr1a/Bmpr2/Ccbe1/Col3a1/Creb1/Ctsz/Dag1/Dhcr7/Edn2/Epas1/Errfi1/Ext1/Fbn1/Fgf1/Fgf10/Fgf8/Fgfr2/Foxp1/Foxp2/Gli2/Gli3/Grhl2/Hs6st1/Kdr/Lipa/Lox/Lta4h/Man1a2/Mapk1/Mme/Muc19/Mycn/Myocd/Nfib/Pcsk5/Pgr/Phf14/Plod3/Ppp3r1/Ptk7/Rbbp9/Rc3h2/Rxfp1/Stra6/Tgfb1/Tmem38b/Tmem67/Tnrc6c/Tns3/Trp73/Wwp1/Zfpm2	56
GO:0045619	GO:0045619	regulation of lymphocyte differentiation	51/3903	233/28928	0.218884	1.62231	3.76657	0.000286965	0.00429374	0.00302703	Ambra1/Arid1a/Braf/Cbfb/Cd83/Crtam/Cyld/Erbb2/Fancd2/Fas/Foxo3/Gli3/H2-Aa/H2-Ea/Hsp90aa1/Ihh/Il2ra/Inpp5d/Klhl25/Ndfip1/Nfam1/Nfkbid/Nrarp/Pcid2/Pglyrp4/Prdx2/Prelid1/Prkdc/Rag1/Rag2/Rara/Rasgrp1/Rc3h2/Rhoh/Runx1/Sh3rf1/Skint1/Slc46a2/Smarca2/Smarcc1/Smarcc2/Smarcd1/Socs5/Sos1/Sos2/Spi1/Syk/Tcf7/Tgfb1/Tmem131l/Zfp609	51
GO:0010640	GO:0010640	regulation of platelet-derived growth factor receptor signaling pathway	2025-11-03	26/28928	0.423077	3.13573	4.30263	0.000289992	0.0043071	0.00303645	Cbl/Fshr/Hip1/Hip1r/Ift20/Inppl1/Lox/Myocd/Nrp1/Phf14/Src	11
GO:0010592	GO:0010592	positive regulation of lamellipodium assembly	2025-12-03	30/28928	0.4	2.96469	4.25192	0.000290548	0.0043071	0.00303645	Akirin1/Arpc2/Brk1/Cyfip1/Dnm2/Hdac4/Hsp90aa1/Mtor/Nckap1/Pik3r1/Plce1/Rac2	12
GO:0050961	GO:0050961	detection of temperature stimulus involved in sensory perception	2025-12-03	30/28928	0.4	2.96469	4.25192	0.000290548	0.0043071	0.00303645	Calca/Cxcr4/Disc1/Ephb1/Grik2/Htr2a/Nrg1/Pawr/Scn11a/Scn9a/Tac1/Wdr47	12
GO:0120009	GO:0120009	intermembrane lipid transfer	2025-12-03	30/28928	0.4	2.96469	4.25192	0.000290548	0.0043071	0.00303645	Atg2b/Cptp/Esyt1/Mttp/Osbpl8/Pitpnb/Pitpnc1/Pitpnm2/Plekha8/Pltp/Prelid1/Scp2	12
GO:0048839	GO:0048839	inner ear development	53/3903	245/28928	0.216327	1.60335	3.74548	0.00029981	0.00443414	0.00312601	Abr/Adgrv1/Atg4b/Ccm2/Cdh23/Chrna9/Col11a1/Cys1/Diaph3/Duox2/Dvl1/Esrrb/Fgf10/Fgf8/Fgfr2/Frzb/Fzd3/Gabrb2/Gabrb3/Gli2/Gli3/Hpca/Ift20/Insig2/Itga8/Jag1/Kcnma1/Kcnq1/Lgr5/Lin7a/Maf/Mycn/Myo3a/Myo3b/Nr4a3/Otx1/Otx2/Pafah1b1/Pax8/Pcdh15/Pdzd7/Pls1/Pou4f3/Prrx1/Ptk7/Ptpn11/Ripor2/Rubie/Sobp/Strc/Tgfb1/Tgfb2/Wdpcp	53
GO:0042058	GO:0042058	regulation of epidermal growth factor receptor signaling pathway	20/3903	66/28928	0.30303	2.24598	4.00206	0.000303708	0.00447378	0.00315396	Adam17/Agr2/Cbl/Ccdc88a/Cdh13/Errfi1/Esr1/Fasl/Fer/Hip1/Hip1r/Pde6h/Rab7/Rnf115/Socs4/Socs5/Sos1/Tgfb1/Zfyve28/Zgpat	20
GO:0044784	GO:0044784	metaphase/anaphase transition of cell cycle	27/3903	101/28928	0.267327	1.98135	3.90167	0.000303888	0.00447378	0.00315396	Anapc1/Anapc5/Arhgap33os/Arid1a/Bcl7a/Bcl7b/Bub1b/Cdc27/Dpf3/Hecw2/Incenp/Khdc3/Kntc1/Mad2l1bp/Nsmce2/Pcid2/Plk1/Rb1/Riok2/Ska3/Smarca2/Smarcc1/Smarcc2/Smarcd1/Tex14/Trip13/Zw10	27
GO:0061025	GO:0061025	membrane fusion	43/3903	188/28928	0.228723	1.69524	3.77687	0.000310056	0.00455413	0.0032106	Ankrd27/Anxa7/Arl8b/AU040320/Cd9/Chmp3/Chmp4c/Chmp5/Chp1/Diaph3/Dnm1l/Dysf/Eea1/Gnai3/Gosr1/Kif5b/Mymx/Myof/Rab20/Rab4b/Rab7/Rimbp2/Rph3al/Septin8/Snap23/Snap29/Snap47/Snph/Sox30/Spata46/Spesp1/Spg11/Stx12/Stx8/Syt1/Tmem175/Trarg1/Trim9/Uso1/Uvrag/Vps4a/Vti1a/Znrf1	43
GO:1902743	GO:1902743	regulation of lamellipodium organization	17/3903	52/28928	0.326923	2.42307	4.05623	0.000312395	0.00457797	0.00322741	Akirin1/Arpc2/Brk1/Carmil1/Cyfip1/Dnm2/Fer/Hdac4/Hsp90aa1/Mtor/Nckap1/Pik3r1/Plce1/Rac2/Rreb1/Src/Vil1	17
GO:2001236	GO:2001236	regulation of extrinsic apoptotic signaling pathway	41/3903	177/28928	0.231638	1.71684	3.77788	0.000319234	0.00466752	0.00329054	Acsl5/Acvr1/Atf3/Bcl2/Bmpr1b/Cflar/Ctnna1/Cyld/D1Pas1/Dapk3/Dbh/Eya3/Fasl/Fgf10/Fyn/Gclc/Gsk3b/Hgf/Htt/Itgav/Lgals3/Nf1/Nrg1/Nrp1/Park7/Pdia3/Prdx2/Pycard/Rffl/Sgk3/Sh3rf1/Src/Stradb/Tcf7l2/Tgfb2/Tmbim1/Tnfrsf22/Trps1/Unc5b/Wwox/Zmynd11	41
GO:0071560	GO:0071560	cellular response to transforming growth factor beta stimulus	59/3903	281/28928	0.209964	1.5562	3.70006	0.000325838	0.00475322	0.00335096	Acvr1/Acvr1c/Acvrl1/Adam17/Adam9/Bmpr1a/Bmpr1b/Cflar/Col3a1/Creb1/Crk/Crkl/Ctsk/Dlx1/Dnm2/Fbn1/Fbn2/Fermt1/Fut8/Fyn/Gcnt2/Hdac2/Hsp90ab1/Igf1r/Itga8/Lats2/Lox/Ltbp1/Mef2c/Myocd/Nepn/Nlk/Ovol2/Ppm1a/Prdm16/Ptprk/Rnf111/Runx1/Sdcbp/Ski/Smad1/Smad3/Smad4/Snx6/Sox5/Sox6/Spi1/Spred2/Src/Star/Stat3/Tet1/Tgfb1/Tgfb2/Tnrc6c/Tsc22d1/Wnt7a/Wwox/Zfyve9	59
GO:0060041	GO:0060041	retina development in camera-type eye	48/3903	217/28928	0.221198	1.63946	3.73409	0.000330192	0.00480579	0.00338802	Acvrl1/Arhgef15/Bax/Bhlhe22/Bhlhe23/Bmpr1b/Bmpr2/Cfh/Cln8/Col4a1/Crb1/Dlx1/Dscam/Fat3/Gdf11/Gnat2/Hcn1/Hif1a/Hipk1/Hpca/Ihh/Large1/Megf11/Mertk/Mir124a-1/Mir23a/Mir24-2/Mir27a/Nfib/Nphp4/Nrp1/Pde6c/Prom1/Ptn/Rorb/Rp1/Rpgrip1/Sdk1/Serpinf1/Ski/Slc1a1/Slc4a5/Stat3/Tgfb1/Tgfb2/Usp45/Vsx1/Vsx2	48
GO:0018108	GO:0018108	peptidyl-tyrosine phosphorylation	62/3903	299/28928	0.207358	1.53688	3.68532	0.000332487	0.00482167	0.00339921	Abi1/Acvr1/Adam17/Alk/Angpt1/Clec7a/Cntn1/Csf3/Ctnnd1/Dgkq/Epo/Erbb2/Erbb4/Errfi1/Fer/Fgf10/Fgf8/Fgfr2/Fyn/Ggnbp2/Ghr/Hdac2/Hnf4a/Htr2a/Igf1r/Il34/Il5/Il6st/Il9r/Iqgap1/Itgb2/Kdr/Lrp4/Mtor/Ncl/Nedd9/Nod2/Nrg1/Nrp1/Pecam1/Pibf1/Prkca/Ptk2b/Ptk6/Ptpn11/Ptpn22/Ptpn4/Rasa1/Socs4/Socs5/Src/Srcin1/Syk/Tek/Tgfb1/Traf3ip1/Tspan9/Ttbk1/Vtn/Zfyve28/Zgpat/Zzef1	62
GO:0035264	GO:0035264	multicellular organism growth	53/3903	246/28928	0.215447	1.59684	3.71264	0.000332788	0.00482167	0.00339921	Adrb3/Apba1/Apba2/Atrn/Bbs2/Bcl2/Brinp3/Cacna2d2/Ccm2/Cntnap2/Col3a1/Creb1/Dhcr7/Duox2/Ext1/Ghr/Ghrh/Gpam/Grhl2/H19/Hdac3/Ihh/Kmt2c/Large1/Mbd5/Mir205hg/Mkks/Mtor/Nek1/Npy1r/Palb2/Pantr2/Pcdh15/Pde4d/Pls1/Ptpn11/Rara/Rasal2/Rbbp6/Rc3h2/Sgip1/Sik3/Slc12a2/Slc4a10/Sos1/Stat3/Tal2/Tcf7l2/Tnks2/Vil1/Vps13b/Xpa/Zfp950	53
GO:0051047	GO:0051047	positive regulation of secretion	87/3903	451/28928	0.192905	1.42976	3.6327	0.000334242	0.0048318	0.00340636	Abat/Adam9/Adcy8/Adora2a/Adora3/Ang/Anxa7/Arf1/C1qtnf1/Cadps/Cadps2/Cartpt/Cd160/Cd177/Cd2ap/Chrm3/Creb1/Dnm1l/Edn2/Exoc2/F2rl1/F2rl2/Gab2/Ghrh/Glp1r/Golph3l/Gpld1/Grin2b/Hif1a/Ins1/Itgb2/Itpr1/Kcnb1/Kif5b/Kmo/Lgals3/Malrd1/Micu3/Myrip/Ncoa6/Nlgn1/Npr3/Oga/Pcsk1/Pex5l/Pfkm/Pla2r1/Plcb1/Ppp3cb/Prkar1a/Prkca/Prkcb/Prkd1/Prkn/Prl5a1/Ptpn11/Rab27a/Rab27b/Rab2b/Rab7/Rapgef4/Rasl10b/Rgcc/Rph3al/Runx1/S…	87
GO:0032330	GO:0032330	regulation of chondrocyte differentiation	18/3903	57/28928	0.315789	2.34055	4.00085	0.000341335	0.00492322	0.00347081	Adamts12/Bmpr1b/Gli2/Gli3/Ihh/Maf/Por/Prkg2/Pth/Ptpn11/Rflnb/Runx2/Shox2/Six2/Smad3/Sox5/Sox6/Trps1	18
GO:0051971	GO:0051971	positive regulation of transmission of nerve impulse	2025-07-03	12/28928	0.583333	4.32351	4.5476	0.000343685	0.00493488	0.00347903	Cartpt/Cntnap2/Hcrt/Itga2/Pawr/Rapgef4/Tnr	7
GO:0060013	GO:0060013	righting reflex	2025-07-03	12/28928	0.583333	4.32351	4.5476	0.000343685	0.00493488	0.00347903	Cdh23/Foxp2/Glra1/Npsr1/Pcdh15/Shank1/Slc1a1	7
GO:0015695	GO:0015695	organic cation transport	34/3903	139/28928	0.244604	1.81294	3.79418	0.000347366	0.00495447	0.00349284	Adora2a/Adora3/Cacna1a/Cartpt/Chrna7/Kcnb1/Ly6e/Nisch/P2ry12/Ptger3/Sec14l1/Sfxn2/Sfxn3/Slc11a1/Slc18b1/Slc19a2/Slc1a1/Slc22a5/Slc25a17/Slc25a19/Slc29a3/Slc29a4/Slc35f3/Slc36a2/Slc36a3/Slc36a4/Slc38a3/Slc43a2/Slc44a1/Slc44a5/Slc6a15/Slc6a17/Slc7a1/Slc7a2	34
GO:0046822	GO:0046822	regulation of nucleocytoplasmic transport	34/3903	139/28928	0.244604	1.81294	3.79418	0.000347366	0.00495447	0.00349284	Akap1/Angpt1/Bag3/Chp1/Cpsf6/Fermt1/Gli3/Gsk3b/Hdac3/Hnf4a/Hsp90aa1/Hsp90ab1/Inpp4b/Ipo5/Mapk1/Nf1/Nrde2/Nup54/Park7/Pik3r1/Pkig/Ppm1a/Ppp1r12a/Prkd1/Ptpn11/Ptpn22/Rbm4/Riok2/Tek/Tgfb1/Tmem53/Ubr5/Wipf1/Wnk1	34
GO:0030902	GO:0030902	hindbrain development	46/3903	206/28928	0.223301	1.65505	3.72617	0.000347614	0.00495447	0.00349284	Abat/Atrn/Bcl2/Bmp5/Cacna1a/Cbln1/Cend1/Cntn1/Cntnap2/Cplane1/Crk/Crkl/Ctnna2/Dab1/Ephb1/Fktn/Foxp2/Gabrb3/Gli2/Grid2/Igf1r/Kndc1/Lhx5/Lmx1a/Lmx1b/Myo16/Ncoa1/Nfib/Nhlh2/Nrxn1/Otx1/Otx2/Pantr2/Pdss2/Phox2a/Plxna2/Prkg1/Ptpn11/Rbfox2/Rora/Sez6/Smad1/Socs7/Ttbk2/Wls/Wnt7a	46
GO:0015844	GO:0015844	monoamine transport	28/3903	107/28928	0.261682	1.93952	3.84509	0.000348144	0.00495447	0.00349284	Abat/Adora2a/Adora3/Cadps/Cartpt/Chga/Chrna6/Chrna7/Cnr1/Entpd1/Fcgr3/Fev/Htr2a/Kcnb1/Lgals3/Ly6e/Nisch/P2ry12/Park7/Prkcb/Prkn/Ptger3/Slc18b1/Slc29a3/Slc29a4/Sncg/Syk/Syt1	28
GO:0070661	GO:0070661	leukocyte proliferation	75/3903	378/28928	0.198413	1.47058	3.63699	0.000352897	0.00501099	0.00353268	Adk/Bax/Bcl2/Blm/Btla/Btnl2/Ccnd3/Cd244a/Cdkn1a/Cr2/Crtam/Cxcr4/Dock2/Enpp3/Epo/Erbb2/F2rl1/Fgf10/Fyn/Glmn/Gnrh1/Gpam/Gsk3b/H2-Aa/Ido1/Ihh/Il2ra/Il34/Il5/Il6st/Il9r/Inpp5d/Itgb2/Junb/Lgals3/Lipa/Mapk1/Mef2c/Muc19/Myd88/Nck1/Ndfip1/Nf1/Npr3/Pawr/Pla2g2f/Plcl2/Prdx2/Prkar1a/Pth/Ptpn22/Pycard/Rac2/Rag2/Rasgrp1/Rassf5/Rc3h2/Ripor2/Sh3rf1/Siglecg/Slc11a1/Slc4a1/Slc7a1/Sos1/Sos2/St6gal1/Syk/Tac1/Tgfb1/…	75
GO:0050919	GO:0050919	negative chemotaxis	16/3903	48/28928	0.333333	2.47058	4.02693	0.000363049	0.0051354	0.00362039	Flrt2/Itgav/Nrg1/Nrg3/Robo2/Ryk/Sema3c/Sema3d/Sema3f/Sema3g/Sema6a/Sema6c/Sema6d/Sema7a/Slit3/Unc5c	16
GO:2001222	GO:2001222	regulation of neuron migration	19/3903	62/28928	0.306452	2.27134	3.95756	0.000363263	0.0051354	0.00362039	Adam17/Col3a1/Ctnna2/Cxcr4/Flrt2/Gnrh1/Gsk3b/Kif20b/Nrg1/Nrg3/Ntng1/Rapgef2/Scrt2/Sema6a/Stat3/Ulk4/Unc5c/Unc5d/Zfp609	19
GO:0045664	GO:0045664	regulation of neuron differentiation	53/3903	247/28928	0.214575	1.59037	3.67994	0.000368993	0.00520492	0.0036694	Adra2b/Alk/Aspm/Bcl2/Bend6/Brinp3/Cntn4/Ctdsp1/Cyb5d2/Dab1/Dlx1/Duoxa1/Eif2ak4/Eif4enif1/Epo/Foxo3/Gdf11/Gli2/Gli3/Gsk3b/Jag1/Lmx1a/Lsm1/Mef2c/Mir124a-1/Mir132/Mir212/Mir9-3/Mmd2/Mtor/Mycn/Ncoa1/Nf1/Nlgn1/Notch3/Olig2/Pbx1/Ptger3/Rara/Rgs6/S100b/Sh3gl3/Shoc2/Sox21/Sox5/Spag9/Tcf4/Tiam1/Trp73/Ttc3/Vwc2/Vwc2l/Zfhx3	53
GO:0043467	GO:0043467	regulation of generation of precursor metabolites and energy	39/3903	167/28928	0.233533	1.73088	3.74084	0.000370272	0.00521148	0.00367403	1810024B03Rik/Adcy10/Ak4/Cbfa2t3/Chchd2/Cisd1/Cox7a1/Epm2aip1/Esrrb/Grb10/Gsk3b/Hdac4/Hif1a/Htr2a/Il10rb/Inpp5k/Ins1/Iscu/Macroh2a1/Mlxipl/Mtor/Opn3/Park7/Phkb/Phkg1/Prdm16/Prelid1/Prkag2/Prkag3/Pth/Rptor/Sik2/Slc4a1/Sorbs1/Src/Stat3/Taco1/Tigar/Zbtb20	39
GO:0003159	GO:0003159	morphogenesis of an endothelium	2025-09-03	19/28928	0.473684	3.51082	4.32355	0.000376414	0.00525176	0.00370242	Acvrl1/Adamts12/Alox12/Ccm2/Cxcr4/Fgf1/Foxp1/Kdr/Stard13	9
GO:0061154	GO:0061154	endothelial tube morphogenesis	2025-09-03	19/28928	0.473684	3.51082	4.32355	0.000376414	0.00525176	0.00370242	Acvrl1/Adamts12/Alox12/Ccm2/Cxcr4/Fgf1/Foxp1/Kdr/Stard13	9
GO:1900452	GO:1900452	regulation of long-term synaptic depression	2025-09-03	19/28928	0.473684	3.51082	4.32355	0.000376414	0.00525176	0.00370242	Adcy8/Cbln1/Dgki/Grid2/Kcnb1/Mapt/Ppp1r9a/Shank3/Sorcs3	9
GO:2000725	GO:2000725	regulation of cardiac muscle cell differentiation	2025-09-03	19/28928	0.473684	3.51082	4.32355	0.000376414	0.00525176	0.00370242	Ccnd2/Gsk3b/Hdac3/Mef2c/Myocd/Nrg1/Smad4/Sox6/Tgfb1	9
GO:0031929	GO:0031929	TOR signaling	42/3903	184/28928	0.228261	1.69181	3.71779	0.000378195	0.00526514	0.00371186	Akt3/Ccdc88a/Cntnap2/Dgkq/Disc1/Eif4ebp1/Fnip1/Foxp1/Gna12/Gpr155/Gsk3b/Hdac3/Hif1a/Itfg2/Kdr/Lamtor3/Lamtor5/Larp1/Lipa/Mtor/Nlk/Ppdpf/Prr5l/Rheb/Rnf152/Rps6ka1/Rps6ka2/Rps6ka5/Rptor/Rragd/Sar1a/Shq1/Sik3/Slc7a1/Src/Stambpl1/Syk/Tiprl/Ube2n/Ube2w/Usp7/Vhl	42
GO:0030324	GO:0030324	lung development	55/3903	259/28928	0.212355	1.57392	3.66403	0.000379913	0.00527757	0.00372062	Abca12/Ace/Agr2/Atxn1/Bmpr1a/Bmpr2/Ccbe1/Col3a1/Creb1/Ctsz/Dag1/Dhcr7/Edn2/Epas1/Errfi1/Ext1/Fbn1/Fgf1/Fgf10/Fgf8/Fgfr2/Foxp1/Foxp2/Gli2/Gli3/Grhl2/Hs6st1/Kdr/Lipa/Lox/Lta4h/Man1a2/Mapk1/Mme/Muc19/Mycn/Myocd/Nfib/Pgr/Phf14/Plod3/Ppp3r1/Ptk7/Rbbp9/Rc3h2/Rxfp1/Stra6/Tgfb1/Tmem38b/Tmem67/Tnrc6c/Tns3/Trp73/Wwp1/Zfpm2	55
GO:1901184	GO:1901184	regulation of ERBB signaling pathway	21/3903	72/28928	0.291667	2.16176	3.89787	0.000388082	0.00535738	0.00377688	Adam17/Agr2/Cadm1/Cbl/Ccdc88a/Cdh13/Errfi1/Esr1/Fasl/Fer/Hip1/Hip1r/Pde6h/Rab7/Rnf115/Socs4/Socs5/Sos1/Tgfb1/Zfyve28/Zgpat	21
GO:0048714	GO:0048714	positive regulation of oligodendrocyte differentiation	13/3903	35/28928	0.371429	2.75293	4.09795	0.000388168	0.00535738	0.00377688	Cxcr4/Dag1/Hdac2/Il34/Mir23a/Mtor/Olig2/Prmt5/Ptn/Ptpra/Rheb/Tenm4/Trp73	13
GO:0051642	GO:0051642	centrosome localization	13/3903	35/28928	0.371429	2.75293	4.09795	0.000388168	0.00535738	0.00377688	Aspm/Ccdc141/Dlgap5/Ift20/Ints13/Kif5b/Pafah1b1/Pard3/Pard3b/Plxna2/Sema6a/Syne1/Syne2	13
GO:0043583	GO:0043583	ear development	58/3903	277/28928	0.209386	1.55192	3.64508	0.000391764	0.00539538	0.00380368	Abr/Adgrv1/Atg4b/Bcl2/Bmp5/Ccm2/Cdh23/Chrna9/Col11a1/Cys1/Diaph3/Duox2/Dvl1/Esrrb/Fgf10/Fgf8/Fgfr2/Frzb/Fzd3/Gabrb2/Gabrb3/Gli2/Gli3/Hpca/Ift20/Insig2/Itga8/Jag1/Kcnma1/Kcnq1/Lgr5/Lin7a/Maf/Mapk1/Mycn/Myo3a/Myo3b/Nr4a3/Otx1/Otx2/Pafah1b1/Pax8/Pcdh15/Pdzd7/Pls1/Pou4f3/Prrx1/Ptk7/Ptpn11/Ripor2/Rubie/Six2/Sobp/Stra6/Strc/Tgfb1/Tgfb2/Wdpcp	58
GO:0090132	GO:0090132	epithelium migration	29/3903	113/28928	0.256637	1.90213	3.79456	0.000392638	0.00539583	0.00380399	Adam9/Arsb/Bmpr2/Capn7/Daam2/Dock5/Epb41l4b/Evl/Fermt1/Fgf10/Fgf8/Gab2/Grhl2/Hif1a/Iqsec1/Itga2/Macf1/Mtor/Plcg1/Ptpn11/Ptprg/Rreb1/Sash1/Smad4/Src/Tac1/Tgfb2/Vil1/Wdpcp	29
GO:0002244	GO:0002244	hematopoietic progenitor cell differentiation	43/3903	190/28928	0.226316	1.67739	3.69958	0.000393972	0.00540256	0.00380873	Acp6/Bcl2/Braf/Chd2/Ciao3/Dock7/Eef2/Eif2ak2/Esco2/Ext1/Fas/Fnip1/Jam3/Kcnab2/Kdr/Lipa/Mir193b/Mir99a/Mixl1/Mllt3/Muc19/Nfe2l2/Pcid2/Prkdc/Prrc2c/Rara/Runx1/Sbds/Siglecg/Sipa1l3/Slc37a4/Sos1/Sos2/Spi1/Srsf4/Tgfb1/Vmn1r214/Wdr7/Xrcc4/Ythdf2/Zbtb24/Znhit1/Zswim9	43
GO:0002263	GO:0002263	cell activation involved in immune response	69/3903	343/28928	0.201166	1.49099	3.61256	0.000397463	0.00543823	0.00383388	Abr/Adora3/Cbl/Cd160/Cd177/Cd244a/Chga/Clec7a/Dnase1l3/Dock10/Dock2/Dysf/Eif2ak4/Enpp3/Entpd7/Exosc3/F2rl1/Fcgr4/Fer/Foxp1/Gab2/Gm13271/Gm13283/H2-Ea/Hmces/Ifna13/Ifna16/Ifna2/Ifnab/Itfg2/Itgb2/Kmt5b/Lgals3/Milr1/Mir181b-1/Mlh1/Mtor/Muc19/Myd88/Ndfip1/Nfkbid/Nkg7/Nmi/Nr4a3/Paxip1/Pglyrp4/Phf14/Plcl2/Ptgdr/Ptk2b/Pycard/Rab27a/Rac2/Rag2/Rara/Rasgrp1/Rc3h2/Rora/Scn11a/Sema6d/Shld2/Slc11a1/Snap23/Soc…	69
GO:1903305	GO:1903305	regulation of regulated secretory pathway	38/3903	162/28928	0.234568	1.73856	3.72276	0.000398272	0.00543823	0.00383388	Abr/Adora3/Arf1/Braf/Cacna1a/Cacna1e/Cacnb4/Cadps/Cd160/Cd177/Cspg5/Dnm1l/Dvl1/F2rl1/Fbxo45/Gab2/Gnai2/Itgb2/Kcnb1/Mical1/Nlgn1/Npy1r/Ppfia2/Prkca/Prkcb/Rab27a/Rac2/Rph3al/Scamp5/Snap29/Spi1/Stxbp5/Stxbp5l/Syk/Syt1/Syt17/Trim9/Wnt7a	38
GO:0140694	GO:0140694	non-membrane-bounded organelle assembly	84/3903	435/28928	0.193103	1.43123	3.5789	0.000404585	0.00551269	0.00388638	4933427D14Rik/Ang/Arpc2/Aspm/Brix1/Ccdc78/Cenpa/Cenpc1/Cenpj/Cep63/Cep85/Cflar/Chmp3/Chmp4c/Chmp5/Csde1/Csrp1/D1Pas1/D7Ertd443e/Diaph3/Dlgap5/Dock5/Drg1/Efl1/Eif4enif1/Fhod3/Fus/Grb7/Gsn/Haus2/Hdac2/Hdac3/Hif1a/Il5/Incenp/Ino80/Khdc3/Kntc1/Krt8/Limd1/Mef2c/Mlh1/Mterf3/Mylk3/Neb/Nebl/Patl2/Pibf1/Plk1/Pls1/Pogz/Poldip2/Prc1/Prkar1a/Prkd1/Prkdc/Prrc2c/Pspc1/Pum2/Pwp2/Rbm14/Ripor2/Rnf4/Rps14/Rps23/Rp…	84
GO:0042692	GO:0042692	muscle cell differentiation	93/3903	491/28928	0.189409	1.40385	3.56439	0.000406245	0.00552356	0.00389404	Acvr1/Adgrb3/Akap6/Arid1a/Bcl2/Bcl9/Bmpr1a/Bmpr2/Cacna2d2/Cacnb4/Ccnd2/Cd9/Cdh2/Cfh/Cflar/Cntnap2/Csrp1/Cth/Dner/Dock2/Dock5/Dpf3/Dysf/Fgf10/Fgfr2/Fhod3/Fktn/Foxp1/Glmn/Gsk3b/Hdac2/Hdac3/Hdac4/Hdac9/Hira/Ift20/Itga8/Kdm6b/Krt8/Lama2/Large1/Lox/Mef2c/Mrtfa/Mtor/Mylk3/Mymx/Myocd/Myof/Neb/Nebl/Neo1/Neu2/Nphs1/Nrg1/Pdcd4/Pdlim5/Popdc3/Ppp3cb/Prdm6/Prkar1a/Prkd1/Prkg1/Ptgfrn/Rara/Rb1/Rbm38/Rbm4/Ripor2…	93
GO:0000956	GO:0000956	nuclear-transcribed mRNA catabolic process	31/3903	124/28928	0.25	1.85293	3.75892	0.000414029	0.00561746	0.00396023	Cpeb3/Csde1/Ctif/Dcps/Ddx5/Dhx34/Dis3l2/Eif4a3/Eif4enif1/Exosc3/Gtpbp2/Lsm1/Magohb/Mlh1/Mtpap/Ncbp1/Paip1/Parn/Patl2/Pnrc2/Polr2g/Rc3h2/Rnps1/Smg1/Smg6/Smg7/Tent4b/Tnrc6a/Tnrc6c/Xrn1/Zcchc7	31
GO:0060004	GO:0060004	reflex	2025-12-03	31/28928	0.387097	2.86906	4.11189	0.000416178	0.00563468	0.00397238	Cacna1a/Cdh23/Foxp2/Glra1/Kcnma1/Npsr1/Nr4a3/Pcdh15/Scn11a/Shank1/Slc1a1/Tmc2	12
GO:0097484	GO:0097484	dendrite extension	15/3903	44/28928	0.340909	2.52673	4.00242	0.000418081	0.0056485	0.00398212	Afdn/Cpne5/Cpne9/Cxcr4/Cyfip1/Cyfip2/Llph/Nedd4l/Prkn/Sh3gl2/Spag9/Syt1/Syt17/Tmem108/Unc13a	15
GO:0050966	GO:0050966	detection of mechanical stimulus involved in sensory perception of pain	2025-10-03	23/28928	0.434783	3.22249	4.21097	0.000420362	0.00565546	0.00398703	Cxcr4/Fyn/Grin2b/Grm8/Htr2a/Itga2/Kcna1/Pawr/Scn11a/Scn1a	10
GO:0071625	GO:0071625	vocalization behavior	2025-10-03	23/28928	0.434783	3.22249	4.21097	0.000420362	0.00565546	0.00398703	Celf6/Cntnap2/Ext1/Foxp1/Foxp2/Gli3/Nrxn1/Nrxn3/Shank1/Shank3	10
GO:0044272	GO:0044272	sulfur compound biosynthetic process	37/3903	157/28928	0.235669	1.74671	3.70502	0.000427982	0.00573657	0.00404421	Acsl1/Acsl5/Acss1/Angpt1/Bckdk/Chst13/Chst14/Chst3/Chst5/Csgalnact1/Cth/Dse/Elovl6/Ext1/Gclc/Hs3st2/Hs3st4/Hs3st5/Hs6st1/Hs6st3/Lipc/Mettl16/Mlycd/Ndst1/Ndst4/Nfe2l2/Pank4/Papss1/Ppcdc/Pxylp1/Slc19a2/Slc1a1/Slc25a16/Slc25a19/Tcf7l2/Vdac1/Xylt2	37
GO:0003148	GO:0003148	outflow tract septum morphogenesis	2025-11-03	27/28928	0.407407	3.0196	4.14623	0.000429974	0.00573657	0.00404421	Bmpr1a/Bmpr2/Fgf8/Fgfr2/Nrp1/Parva/Robo2/Sema3c/Smad4/Tgfb2/Zfpm2	11
GO:1900037	GO:1900037	regulation of cellular response to hypoxia	2025-11-03	27/28928	0.407407	3.0196	4.14623	0.000429974	0.00573657	0.00404421	Ajuba/Chchd2/Commd1/Dnmt3a/Eno1/Hyou1/Nfe2l2/Rock2/Stat3/Tmbim6/Vhl	11
GO:1905874	GO:1905874	regulation of postsynaptic density organization	2025-11-03	27/28928	0.407407	3.0196	4.14623	0.000429974	0.00573657	0.00404421	Abi3bp/Cbln1/Cdh2/Grid2/Lrrtm2/Nlgn1/Nrxn1/Ptk2b/Ptprd/Sipa1l1/Zmynd8	11
GO:0006858	GO:0006858	extracellular transport	18/3903	58/28928	0.310345	2.30019	3.91438	0.000433156	0.00575504	0.00405723	Adcy10/Cfap43/Cfap45/Cfap53/Cfap54/Dnaaf2/Dnaaf4/Dnah5/Dnah9/Invs/Jhy/Kif27/Nme7/Rfx3/Rsph3b/Rsph9/Spag16/Ulk4	18
GO:0016601	GO:0016601	Rac protein signal transduction	18/3903	58/28928	0.310345	2.30019	3.91438	0.000433156	0.00575504	0.00405723	Brk1/Cdh13/Crk/Crkl/Cyfip1/Dnm2/Dock2/Dock5/Farp1/Lrp4/Nckap1/Nf1/Nisch/Rasgrf1/Rhou/Stmn3/Tiam1/Tns3	18
GO:0048738	GO:0048738	cardiac muscle tissue development	60/3903	290/28928	0.206897	1.53346	3.60575	0.000435669	0.00577644	0.00407232	Acvr1/Adamts9/Akap6/Angpt1/Arid1a/Bmp5/Bmpr1a/Ccnd2/Col11a1/Creb1/Epo/Erbb4/Fgf1/Fgf8/Fgfr2/Fhod3/Foxp1/Gsk3b/Hdac2/Hdac3/Ift20/Kdm6b/Large1/Ly6e/Mapk1/Mef2c/Mtor/Mylk3/Myocd/Ncam1/Neb/Nebl/Nrg1/Pdlim5/Prkar1a/Prkg1/Rara/Ryr2/Sgcd/Sgcz/Shox2/Ski/Slc8a1/Smad1/Smad4/Sorbs2/Sox6/Tenm4/Tgfb1/Tgfb2/Tnnc1/Tnni1/Tpm1/Trp73/Ube4b/Vgll4/Wt1/Xirp2/Zfpm1/Zfpm2	60
GO:1903311	GO:1903311	regulation of mRNA metabolic process	65/3903	320/28928	0.203125	1.50551	3.59107	0.000438265	0.00579886	0.00408812	Arid5a/Cdc73/Celf6/Clns1a/Cpeb3/Csde1/Dcps/Ddx5/Dhx34/Dis3l2/Eif4a3/Eif4enif1/Fastkd1/Fus/Hnrnpc/Hnrnpr/Kat8/Khdrbs2/Larp1/Lsm1/Magohb/Mbnl1/Mettl16/Mlh1/Mtor/Myd88/Ncbp1/Ncl/Nova1/Nrde2/Paip1/Parn/Patl2/Pcid2/Pias4/Polr2g/Prmt5/Prr5l/Pum2/Rbfox1/Rbfox2/Rbfox3/Rbm11/Rbm38/Rbm4/Rc3h2/Rnps1/Rock2/Sap18/Slc11a1/Sltm/Srpk1/Srrm4/Srsf4/Srsf7/Tbrg4/Tent4b/Tia1/Tnrc6a/Tnrc6c/Traf3ip2/Wdr77/Ythdf2/Zc3h14…	65
GO:0030595	GO:0030595	leukocyte chemotaxis	52/3903	243/28928	0.213992	1.58605	3.62305	0.000445675	0.00588474	0.00414867	Adam17/Akirin1/Camk1d/Ccl1/Ccl4/Ccl6/Ccl9/Chga/Cnr2/Csf3r/Cxcl1/Cxcl2/Cxcr1/Cxcr5/Cyp7b1/Dnm1l/Dysf/Edn2/F2rl1/Fcgr3/Fpr-rs6/Il34/Itgb2/Jam3/Lgals3/Mapk1/Mmp28/Mtus1/Nedd9/Nod2/Oxsr1/Pde4b/Pde4d/Prex1/Prkca/Ptk2b/Ptn/Rac2/Rin3/Ripor2/Sbds/Slc12a2/Slc37a4/Spi1/Spp1/Stap1/Stk39/Syk/Tafa4/Tgfb2/Trpm2/Wnk1	52
GO:0006195	GO:0006195	purine nucleotide catabolic process	38/3903	163/28928	0.233129	1.72789	3.68036	0.000452807	0.00595437	0.00419775	Bpgm/Cbfa2t3/Dnph1/Eno1/Entpd1/Esrrb/Hdac4/Hif1a/Hk1/Hk2/Hkdc1/Htr2a/Ins1/Lipa/Mlxipl/Mtor/Ncf2/Nudt12/Nudt3/Nudt4/Nudt9/Pde1a/Pde4d/Pde7a/Pde8b/Pfkm/Prkag2/Prkag3/Rptor/Samhd1/Sarm1/Sik2/Slc4a1/Src/Stat3/Tigar/Tpi1/Zbtb20	38
GO:2000377	GO:2000377	regulation of reactive oxygen species metabolic process	38/3903	163/28928	0.233129	1.72789	3.68036	0.000452807	0.00595437	0.00419775	Adcy10/Alox12/Arf4/Cd177/Cdkn1a/Cflar/Clcn3/Clec7a/Coq7/Cxcl1/Duoxa1/Duoxa2/F2rl1/Foxo1/Foxo3/Fyn/Gnai2/Gnai3/Grb2/Hdac4/Hif1a/Hk2/Ins1/Itgb2/Mapt/Mycn/Ncf2/Nfe2l2/Park7/Prdx2/Prkn/Ptk2b/Rab27a/Stat3/Syk/Tgfb1/Tigar/Vdac1	38
GO:0030071	GO:0030071	regulation of mitotic metaphase/anaphase transition	25/3903	93/28928	0.268817	1.9924	3.78558	0.000455678	0.00597984	0.00421571	Anapc5/Arhgap33os/Arid1a/Bcl7a/Bcl7b/Bub1b/Dpf3/Hecw2/Incenp/Khdc3/Kntc1/Mad2l1bp/Nsmce2/Pcid2/Plk1/Rb1/Riok2/Ska3/Smarca2/Smarcc1/Smarcc2/Smarcd1/Tex14/Trip13/Zw10	25
GO:2000134	GO:2000134	negative regulation of G1/S transition of mitotic cell cycle	20/3903	68/28928	0.294118	2.17992	3.84701	0.000469136	0.00610227	0.00430202	Acvr1/Bcl2/Cacnb4/Cdc73/Cdkn1a/Cradd/Ctdsp1/Ctdsp2/Ctdspl/Mir26a-1/Mir26b/Myo16/Pidd1/Pkd2/Prkdc/Prmt2/Rb1/Rbl1/Rbl2/Rbm38	20
GO:0051650	GO:0051650	establishment of vesicle localization	45/3903	203/28928	0.221675	1.643	3.63069	0.000473222	0.00610227	0.00430202	Ap3m1/Arf1/Atp9a/Cadps/Cadps2/Chp1/Cnih2/Dnm2/Dnm3/Exoc2/Exoc4/Exoc6b/Fbxw11/Fgfr2/Fnbp1l/Htt/Kif13a/Kif1a/Kif5b/Kif5c/Lin7a/Myo19/Myo1c/Myrip/Nlgn1/Pafah1b1/Pclo/Ppfia2/Prkn/Rab27a/Rab7/Rasgrp1/Sar1a/Sdcbp/Spg11/Tanc2/Tmed10/Trappc10/Trappc11/Trappc4/Trappc9/Unc13a/Unc13c/Vps4a/Wipi1	45
GO:2000379	GO:2000379	positive regulation of reactive oxygen species metabolic process	23/3903	83/28928	0.277108	2.05385	3.79707	0.000474134	0.00610227	0.00430202	Adcy10/Alox12/Cd177/Cdkn1a/Clcn3/Clec7a/Cxcl1/Duoxa1/Duoxa2/F2rl1/Foxo3/Gnai2/Gnai3/Grb2/Hdac4/Itgb2/Mapt/Nfe2l2/Park7/Ptk2b/Rab27a/Syk/Tgfb1	23
GO:0070372	GO:0070372	regulation of ERK1 and ERK2 cascade	67/3903	333/28928	0.201201	1.49125	3.56077	0.00047532	0.00610227	0.00430202	Adam17/Akap12/Alox15/Angpt1/Apoe/Atf3/Braf/Cflar/Chrna7/Chrna9/Cnksr3/Crkl/Cxcr4/Dcc/E130311K13Rik/Ephb1/Epo/Erbb2/Erbb4/Errfi1/Esr1/F2rl1/Fgf1/Fgf10/Fgf8/Fgfbp3/Fgfr2/Fpr-rs6/Fshr/Garem1/Gcnt2/Gnai2/Gpbar1/Htr2a/Kdr/Lmo3/Nf1/Nod2/Npsr1/Nptn/Nrg1/Nrp1/Nrxn1/Oprm1/Pde8b/Prkca/Prmt5/Ptk2b/Ptpn11/Ptpn22/Pycard/Ranbp9/Rapgef1/Rapgef2/Rasgrp1/Sema6a/Sema7a/Smad4/Spred2/Spry4/Src/Syk/Tek/Tgfb1/Tiam1/Tn…	67
GO:0090287	GO:0090287	regulation of cellular response to growth factor stimulus	67/3903	333/28928	0.201201	1.49125	3.56077	0.00047532	0.00610227	0.00430202	Acvrl1/Adam17/Adamts12/Adgra2/Angpt1/Ccbe1/Cflar/Chrdl2/Cyfip1/Cyfip2/Dlx1/Dnm2/Epn2/Fbn1/Fbn2/Fermt1/Fgf1/Fgf10/Fgfbp1/Fgfbp3/Fstl5/Gpr155/Grb10/Grem2/Hdac2/Hif1a/Hsp90ab1/Itga8/Kdr/Lats2/Lox/Ltbp1/Mir675/Mmrn2/Myocd/Myof/Nanog/Neo1/Nepn/Nptn/Nrp1/Nrxn1/Ovol2/Ppm1a/Prdm16/Prkcb/Rnf111/Runx2/Sdcbp/Sema6a/Ski/Smad3/Smad4/Snx6/Sorl1/Spred2/Spry4/Tcf4/Tcf7l2/Tek/Tet1/Tmem108/Tmem53/Tsc22d1/Vwc2/Vwc2…	67
GO:0006884	GO:0006884	cell volume homeostasis	14/3903	40/28928	0.35	2.59411	3.98431	0.000475798	0.00610227	0.00430202	Anxa7/Aqp11/Clcn3/Clns1a/Fshr/Kcnma1/Oxsr1/Prkg2/Shank3/Slc12a2/Slc12a3/Slc12a6/Stk39/Wnk1	14
GO:0032232	GO:0032232	negative regulation of actin filament bundle assembly	14/3903	40/28928	0.35	2.59411	3.98431	0.000475798	0.00610227	0.00430202	Cgnl1/Coro2b/F11r/Inpp5k/Phldb2/Pik3r1/Ppfia1/Ppp1r9a/Prkn/Rhpn2/Shank1/Shank3/Stmn1/Tmeff2	14
GO:0048872	GO:0048872	homeostasis of number of cells	83/3903	431/28928	0.192575	1.42732	3.52983	0.000476353	0.00610227	0.00430202	Adam17/Adgrf4/Afdn/Akt3/Ank1/Bax/Bbip1/Bcl2/Bloodlinc/Bpgm/Cadps2/Cdh2/Cdk5rap3/Cfap70/Cfh/Cflar/Chmp5/Chst3/Cyld/Diaph3/Dock10/Emcn/Epas1/Epo/Ext1/Fancc/Fas/Foxo3/Gnat2/Gpam/Hif1a/Il2ra/Ildr2/Inpp5d/Jam3/Kcnq1/Kmt2e/Lipa/Map7/Mb/Mef2c/Mertk/Mpig6b/Nbea/Nf1/Nle1/Nod2/P2ry14/Pantr2/Pde4b/Plcb1/Ppp3cb/Prdx2/Prkdc/Pth/Ptpn11/Rac2/Rag1/Rb1/Rbfox2/Rc3h2/Rcor1/Rps14/Sart3/Slc25a40/Slc37a4/Slc46a2/Slc4a…	83
GO:0006801	GO:0006801	superoxide metabolic process	21/3903	73/28928	0.287671	2.13214	3.82486	0.00047636	0.00610227	0.00430202	Cd177/Clec7a/Cxcl1/Duox1/Duox2/F2rl1/Fancc/Gnai2/Gnai3/Immp2l/Itgb2/Mapt/Mb/Ncf2/Nfe2l2/Park7/Prdx2/Slc1a1/Syk/Tafa4/Tgfb1	21
GO:0051932	GO:0051932	synaptic transmission, GABAergic	21/3903	73/28928	0.287671	2.13214	3.82486	0.00047636	0.00610227	0.00430202	Adora2a/Aldh5a1/Clcn3/Cnr1/Cnr2/Cntnap2/Erbb4/Gabrb2/Gabrb3/Gabrd/Gabrg3/Kif5b/Nalcn/Nf1/Nisch/Nlgn1/Nrxn1/Plcl1/Plcl2/Slc6a1/Tac1	21
GO:0006937	GO:0006937	regulation of muscle contraction	39/3903	169/28928	0.230769	1.7104	3.65783	0.000476442	0.00610227	0.00430202	Abat/Adcy10/Adra2b/Akap6/Arhgap42/Atp1b1/Cacnb1/Cacnb2/Calca/Cald1/Calm1/Chga/Chrm2/Chrm3/Ctnna3/Dock4/Dock5/Edn2/Eno1/Gucy1a1/Hdac4/Hsp90aa1/Itga2/Kbtbd13/Kcna1/Kcnma1/Kcnq1/Myocd/Pawr/Pde4d/Prkca/Prkd1/Prkg1/Ptger3/Ryr2/Slc8a1/Tmem38b/Tnnc1/Tnni3k	39
GO:0007043	GO:0007043	cell-cell junction assembly	39/3903	169/28928	0.230769	1.7104	3.65783	0.000476442	0.00610227	0.00430202	Ace/Acvrl1/Afdn/Cd9/Cdh10/Cdh12/Cdh13/Cdh18/Cdh2/Cdh20/Cdh9/Cldn10/Cldn15/Cldn16/Cntnap2/Ctnna1/Epb41l3/F11r/Fbf1/Fer/Frmpd2/Gpbar1/Grhl2/Hipk1/Jam3/Myo1c/Nedd4l/Nfasc/Nphp4/Nphs1/Pard3/Patj/Pecam1/Pkp4/Prkca/Rock2/Slc39a9/Tbcd/Vcl	39
GO:0018212	GO:0018212	peptidyl-tyrosine modification	62/3903	303/28928	0.20462	1.51659	3.56994	0.000479562	0.00612895	0.00432083	Abi1/Acvr1/Adam17/Alk/Angpt1/Clec7a/Cntn1/Csf3/Ctnnd1/Dgkq/Epo/Erbb2/Erbb4/Errfi1/Fer/Fgf10/Fgf8/Fgfr2/Fyn/Ggnbp2/Ghr/Hdac2/Hnf4a/Htr2a/Igf1r/Il34/Il5/Il6st/Il9r/Iqgap1/Itgb2/Kdr/Lrp4/Mtor/Ncl/Nedd9/Nod2/Nrg1/Nrp1/Pecam1/Pibf1/Prkca/Ptk2b/Ptk6/Ptpn11/Ptpn22/Ptpn4/Rasa1/Socs4/Socs5/Src/Srcin1/Syk/Tek/Tgfb1/Traf3ip1/Tspan9/Ttbk1/Vtn/Zfyve28/Zgpat/Zzef1	62
GO:0033555	GO:0033555	multicellular organismal response to stress	31/3903	125/28928	0.248	1.83811	3.70852	0.000480439	0.00612895	0.00432083	Apoe/Asic1/Bcl2/Cacna1a/Cacna1e/Calca/Cntnap2/D130043K22Rik/Dbh/Ext1/Gria1/Grik2/Grin2b/Hcn1/Ido1/Large1/Mef2c/Mtor/Ncam1/Npas2/Pde8b/Rag1/Runx1/Scn11a/Scn3a/Scn9a/Shank3/Slc1a1/Tac1/Vdac1/Zfp212	31
GO:0050848	GO:0050848	regulation of calcium-mediated signaling	28/3903	109/28928	0.256881	1.90393	3.73399	0.000482023	0.00613693	0.00432646	Adora3/Akap6/Camta1/Cdh13/Chp1/Clec7a/Edn2/Efhb/Exoc4/Grm5/Gsk3b/Htt/Itpr1/Kdr/Mapt/Mtor/Ncam1/Nfat5/Nmur1/Nrg1/Ppp3cb/Ppp3cc/Ppp3r1/Rit2/Siglecg/Syk/Tmbim1/Tmbim4	28
GO:0043547	GO:0043547	positive regulation of GTPase activity	37/3903	158/28928	0.234177	1.73566	3.66184	0.000487313	0.00619196	0.00436525	Abr/Arap2/Arap3/Arhgap11a/Arhgap42/Asap1/Chn1/Chn2/Crk/Crkl/Dennd1a/Dock10/Dock7/Dock9/F2rl1/Gsk3b/Kalrn/Lims1/Nedd9/Nf1/Pkp4/Plxnb1/Prex1/Ralgapa2/Rap1gds1/Rapgef1/Rapgef2/Rapgef6/Rasgrf1/Rasgrp1/Rgs6/Rgs8/Sipa1l1/Snx13/Tiam1/Tiam2/Usp17le	37
GO:0008286	GO:0008286	insulin receptor signaling pathway	35/3903	147/28928	0.238095	1.7647	3.67079	0.000492621	0.00624335	0.00440148	Eif4ebp1/Fer/Foxo1/Gnai2/Gpld1/Grb10/Grb14/Grb2/Gsk3b/Igf1r/Inpp5k/Inppl1/Ins1/Mapk1/Nck1/Ncl/Osbpl8/Pik3r1/Plcb1/Prkca/Prkcb/Ptpn11/Ptpra/Rbm4/Serpina12/Sik2/Smarcc1/Socs7/Sorbs1/Sorl1/Sos1/Sos2/Src/Trim72/Vwa2	35
GO:0050730	GO:0050730	regulation of peptidyl-tyrosine phosphorylation	52/3903	244/28928	0.213115	1.57955	3.59029	0.000493306	0.00624335	0.00440148	Abi1/Acvr1/Adam17/Angpt1/Clec7a/Cntn1/Csf3/Ctnnd1/Dgkq/Epo/Erbb4/Errfi1/Fgf10/Fgf8/Fyn/Ggnbp2/Ghr/Hdac2/Hnf4a/Htr2a/Il34/Il5/Il6st/Il9r/Iqgap1/Itgb2/Lrp4/Mtor/Ncl/Nedd9/Nod2/Nrg1/Nrp1/Pecam1/Pibf1/Prkca/Ptk6/Ptpn11/Ptpn22/Rasa1/Socs4/Socs5/Src/Srcin1/Syk/Tgfb1/Traf3ip1/Tspan9/Vtn/Zfyve28/Zgpat/Zzef1	52
GO:0035296	GO:0035296	regulation of tube diameter	43/3903	192/28928	0.223958	1.65992	3.6232	0.000497608	0.006273	0.00442238	Abcc9/Ace/Add3/Adora2a/Adra2b/Adrb3/Agtr1b/Apoe/Arhgap42/Asic2/Bbs2/Bdkrb2/Bmpr2/Calca/Chga/Chrm3/Dbh/Dock4/Dock5/Edn2/Ext1/F2rl1/Gclc/Gucy1a1/Hif1a/Htr2a/Ins1/Kcnma1/Kcnmb1/Kdr/Mgll/Mkks/Npr3/Npy1r/Plod3/Prkg1/Ptger3/Rap1gds1/Rbfox2/Rock2/Slc8a1/Smtnl1/Snta1	43
GO:0097746	GO:0097746	blood vessel diameter maintenance	43/3903	192/28928	0.223958	1.65992	3.6232	0.000497608	0.006273	0.00442238	Abcc9/Ace/Add3/Adora2a/Adra2b/Adrb3/Agtr1b/Apoe/Arhgap42/Asic2/Bbs2/Bdkrb2/Bmpr2/Calca/Chga/Chrm3/Dbh/Dock4/Dock5/Edn2/Ext1/F2rl1/Gclc/Gucy1a1/Hif1a/Htr2a/Ins1/Kcnma1/Kcnmb1/Kdr/Mgll/Mkks/Npr3/Npy1r/Plod3/Prkg1/Ptger3/Rap1gds1/Rbfox2/Rock2/Slc8a1/Smtnl1/Snta1	43
GO:0045580	GO:0045580	regulation of T cell differentiation	44/3903	198/28928	0.222222	1.64705	3.60801	0.000513944	0.00645353	0.00454965	Ambra1/Arid1a/Braf/Cbfb/Cd83/Crtam/Cyld/Erbb2/Fancd2/Fas/Foxo3/Gli3/H2-Aa/H2-Ea/Hsp90aa1/Ihh/Il2ra/Klhl25/Nfkbid/Nrarp/Prdx2/Prelid1/Rag1/Rag2/Rara/Rasgrp1/Rc3h2/Rhoh/Runx1/Sh3rf1/Skint1/Slc46a2/Smarca2/Smarcc1/Smarcc2/Smarcd1/Socs5/Sos1/Sos2/Syk/Tcf7/Tgfb1/Tmem131l/Zfp609	44
GO:1902806	GO:1902806	regulation of cell cycle G1/S phase transition	44/3903	198/28928	0.222222	1.64705	3.60801	0.000513944	0.00645353	0.00454965	Acvr1/Adam17/Ambra1/Arid1a/Bcl2/Bcl7a/Bcl7b/Cacnb4/Ccnd2/Ccnd3/Cdc73/Cdkn1a/Cenpj/Cradd/Ctdsp1/Ctdsp2/Ctdspl/Cul4a/D1Pas1/Dpf3/Fgf10/Ino80/Klf11/Kmt2e/Lsm11/Mir26a-1/Mir26b/Myo16/Pidd1/Pkd2/Plcb1/Prkdc/Prmt2/Rb1/Rbl1/Rbl2/Rbm38/Rgcc/Rptor/Smarca2/Smarcc1/Smarcc2/Smarcd1/Susd2	44
GO:0070374	GO:0070374	positive regulation of ERK1 and ERK2 cascade	49/3903	227/28928	0.215859	1.59989	3.58344	0.000520625	0.00652462	0.00459977	Adam17/Akap12/Alox15/Angpt1/Apoe/Braf/Cflar/Chrna7/Crkl/Cxcr4/Dcc/Epo/Erbb4/Esr1/F2rl1/Fgf1/Fgf10/Fgf8/Fgfbp3/Fgfr2/Fpr-rs6/Fshr/Garem1/Gcnt2/Gnai2/Gpbar1/Htr2a/Kdr/Nod2/Npsr1/Nptn/Nrg1/Nrp1/Nrxn1/Oprm1/Pde8b/Prkca/Ptk2b/Ptpn11/Ptpn22/Pycard/Rapgef1/Rapgef2/Rasgrp1/Sema7a/Src/Tek/Tgfb1/Tnfrsf11a	49
GO:0031110	GO:0031110	regulation of microtubule polymerization or depolymerization	26/3903	99/28928	0.262626	1.94652	3.72559	0.000523875	0.00654071	0.00461112	Atxn7/Bmerb1/Camsap3/Ckap5/Diaph3/Drg1/Fkbp4/Gas2l2/Hdgfl3/Kif21a/Mapt/Nme7/Pde4dip/Psrc1/Rp1/Ska3/Slc39a12/Specc1l/Spef1/Stmn1/Stmn2/Stmn3/Stmn4/Tbcd/Ttbk2/Wdr47	26
GO:0022037	GO:0022037	metencephalon development	36/3903	153/28928	0.235294	1.74394	3.64367	0.000523952	0.00654071	0.00461112	Abat/Atrn/Bcl2/Cacna1a/Cbln1/Cend1/Cntn1/Cntnap2/Cplane1/Crk/Crkl/Dab1/Fktn/Foxp2/Gabrb3/Gli2/Grid2/Igf1r/Kndc1/Lhx5/Lmx1a/Lmx1b/Myo16/Ncoa1/Nrxn1/Otx1/Otx2/Pantr2/Pdss2/Phox2a/Prkg1/Ptpn11/Rora/Sez6/Ttbk2/Wnt7a	36
GO:0002695	GO:0002695	negative regulation of leukocyte activation	45/3903	204/28928	0.220588	1.63494	3.5941	0.000529071	0.00659177	0.00464711	Adora2a/Bpi/Btla/Cbfb/Cnr1/Cnr2/Crtam/Enpp3/Erbb2/Fas/Fer/Gli3/Glmn/Gnrh1/H2-Aa/Ido1/Ihh/Il2ra/Ildr2/Inpp5d/Lgals3/Lrfn5/Mertk/Milr1/Ndfip1/Nfkbid/Nrarp/Pawr/Pglyrp4/Pibf1/Pla2g2f/Prdx2/Prkar1a/Ptpn22/Rag2/Rassf5/Rc3h2/Ripor2/Runx1/Socs5/Socs6/Tgfb1/Tmem131l/Tspan32/Zbtb46	45
GO:0048566	GO:0048566	embryonic digestive tract development	13/3903	36/28928	0.361111	2.67646	3.97484	0.00053308	0.00661597	0.00466418	Fgf10/Fgfr2/Gli2/Gli3/Ihh/Ovol2/Pcsk5/Shox2/Six2/Stra6/Tcf7/Tcf7l2/Tgfb2	13
GO:0061842	GO:0061842	microtubule organizing center localization	13/3903	36/28928	0.361111	2.67646	3.97484	0.00053308	0.00661597	0.00466418	Aspm/Ccdc141/Dlgap5/Ift20/Ints13/Kif5b/Pafah1b1/Pard3/Pard3b/Plxna2/Sema6a/Syne1/Syne2	13
GO:0099170	GO:0099170	postsynaptic modulation of chemical synaptic transmission	15/3903	45/28928	0.333333	2.47058	3.89886	0.00054961	0.00680794	0.00479951	Braf/Cyfip1/Dcc/Eif4a3/Gnao1/Igf1r/Iqsec1/Plcb1/Ppp3r1/Ptk2b/Rasgrf2/Slc1a1/Sorcs3/Synpo/Usp8	15
GO:0060840	GO:0060840	artery development	31/3903	126/28928	0.246032	1.82352	3.65858	0.000556075	0.00687371	0.00484588	Acvrl1/Adamts9/Adgrf4/Akt3/Apoe/Bmpr1a/Bmpr2/Col3a1/Cxcr4/Dctn5/Dnm2/Fgf8/Gaa/Gli3/Jag1/Lox/Ltbp1/Mylk/Myocd/Ndst1/Nf1/Notch3/Nrp1/Pkd2/Plxnd1/Prrx1/Robo2/Scn11a/Stra6/Sufu/Tgfb2	31
GO:0035150	GO:0035150	regulation of tube size	43/3903	193/28928	0.222798	1.65132	3.58534	0.000558012	0.00687371	0.00484588	Abcc9/Ace/Add3/Adora2a/Adra2b/Adrb3/Agtr1b/Apoe/Arhgap42/Asic2/Bbs2/Bdkrb2/Bmpr2/Calca/Chga/Chrm3/Dbh/Dock4/Dock5/Edn2/Ext1/F2rl1/Gclc/Gucy1a1/Hif1a/Htr2a/Ins1/Kcnma1/Kcnmb1/Kdr/Mgll/Mkks/Npr3/Npy1r/Plod3/Prkg1/Ptger3/Rap1gds1/Rbfox2/Rock2/Slc8a1/Smtnl1/Snta1	43
GO:0000281	GO:0000281	mitotic cytokinesis	24/3903	89/28928	0.269663	1.99867	3.72641	0.000558141	0.00687371	0.00484588	Ank3/Arf1/Arl3/Cenpa/Chmp3/Chmp4c/Chmp5/Exoc2/Exoc4/Exoc6b/Incenp/Iqgap1/Iqgap2/Iqgap3/Kif20b/Nusap1/Plk1/Poldip2/Rab11fip3/Rock2/Stmn1/Usp8/Vps4a/Wnk1	24
GO:0048565	GO:0048565	digestive tract development	35/3903	148/28928	0.236486	1.75278	3.62589	0.000562759	0.00688111	0.00485109	Agr2/Alx4/Bcl2/Chd8/Col3a1/Crkl/Ext1/Fgf10/Fgfr2/Gli2/Gli3/Hif1a/Ihh/Il6st/Kcnq1/Mixl1/Muc19/Myocd/Nckap1/Ovol2/Pcsk5/Ptk6/Rb1/Rcbtb2/Shox2/Six2/Smad3/Src/Stra6/Tcf7/Tcf7l2/Tgfb1/Tgfb2/Tigar/Trp73	35
GO:0090090	GO:0090090	negative regulation of canonical Wnt signaling pathway	33/3903	137/28928	0.240876	1.78531	3.63861	0.000564143	0.00688111	0.00485109	Apoe/Cdh2/Chd8/Ctnnd1/Cyld/Dkk3/Draxin/Fermt1/Foxo1/Foxo3/Frzb/Gli3/Gsk3b/Hdac2/Invs/Lats2/Limd1/Lrp4/Mllt3/Nkd1/Nphp4/Prkn/Rapgef1/Ruvbl2/Scyl2/Shisa6/Smad4/Tcf7l2/Tle3/Tmem131l/Tmem88/Wnt5b/Znrf3	33
GO:0046849	GO:0046849	bone remodeling	28/3903	110/28928	0.254545	1.88662	3.67932	0.000564548	0.00688111	0.00485109	Cartpt/Cbl/Ctsk/Def8/Dock5/Ext1/Fcgr4/Fshr/Gsk3b/Idua/Ihh/Inpp4b/Inpp5d/Itgav/Mitf/Nf1/Prkca/Ptk2b/Ptn/Rab7/Rac2/Spp1/Src/Suco/Syk/Tnfrsf11a/Tns3/Trf	28
GO:0090263	GO:0090263	positive regulation of canonical Wnt signaling pathway	28/3903	110/28928	0.254545	1.88662	3.67932	0.000564548	0.00688111	0.00485109	Adgra2/Aspm/Csnk1e/D1Pas1/Daam2/Dapk3/Fam53b/Fgf10/Fgfr2/Gpc5/Lgr5/Lmx1a/Nle1/Nrarp/Ppm1a/Ppm1b/Ptk7/Rnf220/Rps12/Rspo3/Smad3/Src/Tgfb1/Tnks2/Ubr5/Usp8/Wls/Wnk1	28
GO:0009612	GO:0009612	response to mechanical stimulus	56/3903	269/28928	0.208178	1.54296	3.5333	0.000565678	0.00688111	0.00485109	Adgrv1/Ano3/Asic2/Atr/AU040320/Bag3/Chrna9/Cntnap2/Col11a1/Col3a1/Cradd/Cxcr4/D130043K22Rik/Dag1/F11r/Foxp2/Fyn/Gclc/Grin2b/Grm8/Gsk3b/Gsn/Htr2a/Htt/Ihh/Itga2/Kcna1/Kcnq1/Kcnq3/Large1/Mir1192/Mir26a-1/Mkks/Myd88/Nrxn1/Pawr/Pcdh15/Pdzd7/Pkd2/Ptk2b/Ptn/Ptpn11/Ripor2/Ryr2/Scn11a/Scn1a/Scn9a/Shank3/Slc12a2/Slc8a1/Src/Stra6/Strc/Tgfb1/Tmc2/Tnfrsf11a	56
GO:0051893	GO:0051893	regulation of focal adhesion assembly	19/3903	64/28928	0.296875	2.20036	3.79653	0.000566263	0.00688111	0.00485109	Acvrl1/Camsap3/Dapk3/Iqgap1/Kdr/Limch1/Lims1/Macf1/Nrp1/Peak1/Phldb2/Poldip2/Ptpn11/Ptpra/Smad3/Src/Tek/Vcl/Wdpcp	19
GO:0090109	GO:0090109	regulation of cell-substrate junction assembly	19/3903	64/28928	0.296875	2.20036	3.79653	0.000566263	0.00688111	0.00485109	Acvrl1/Camsap3/Dapk3/Iqgap1/Kdr/Limch1/Lims1/Macf1/Nrp1/Peak1/Phldb2/Poldip2/Ptpn11/Ptpra/Smad3/Src/Tek/Vcl/Wdpcp	19
GO:0060541	GO:0060541	respiratory system development	60/3903	293/28928	0.204778	1.51776	3.51786	0.000573287	0.00695328	0.00490197	Abca12/Ace/Agr2/Atxn1/Bmpr1a/Bmpr2/Ccbe1/Col3a1/Creb1/Ctsz/Dag1/Dhcr7/Edn2/Epas1/Errfi1/Ext1/Fbn1/Fgf1/Fgf10/Fgf8/Fgfr2/Foxp1/Foxp2/Gli2/Gli3/Grhl2/Hs6st1/Hydin/Kdr/Lipa/Lox/Lta4h/Man1a2/Mapk1/Mme/Muc19/Mycn/Myocd/Nfib/Pgr/Phf14/Plod3/Ppp3r1/Ptk7/Rara/Rbbp9/Rc3h2/Rxfp1/Ski/Stra6/Tgfb1/Tmem38b/Tmem67/Tnrc6c/Tns3/Trp73/Wdpcp/Wt1/Wwp1/Zfpm2	60
GO:0010632	GO:0010632	regulation of epithelial cell migration	22/3903	79/28928	0.278481	2.06403	3.73994	0.000578793	0.00699357	0.00493037	Adam9/Arsb/Bmpr2/Capn7/Dock5/Epb41l4b/Evl/Fgf10/Gab2/Hif1a/Iqsec1/Itga2/Macf1/Mtor/Plcg1/Ptprg/Rreb1/Sash1/Src/Tac1/Tgfb2/Vil1	22
GO:0032835	GO:0032835	glomerulus development	22/3903	79/28928	0.278481	2.06403	3.73994	0.000578793	0.00699357	0.00493037	Angpt1/Basp1/Bcl2/Cd2ap/Cfh/Cflar/Col4a3/Ctnnd1/Enpep/Ext1/Gpr4/Iqgap1/Jag1/Kirrel3/Magi2/Mef2c/Notch3/Nphs1/Plce1/Prom1/Tek/Wt1	22
GO:0021952	GO:0021952	central nervous system projection neuron axonogenesis	2025-12-03	32/28928	0.375	2.7794	3.97735	0.000584684	0.00704164	0.00496426	Bhlhe22/Dcc/Dclk1/Draxin/Ephb1/Fbxo45/Gli2/Mycbp2/Nfib/Pafah1b1/Spg11/Wdr47	12
GO:0072523	GO:0072523	purine-containing compound catabolic process	41/3903	182/28928	0.225275	1.66968	3.57912	0.000584971	0.00704164	0.00496426	Bpgm/Cbfa2t3/Dnph1/Dpyd/Eno1/Entpd1/Esrrb/Hdac4/Hif1a/Hk1/Hk2/Hkdc1/Htr2a/Ins1/Lipa/Mlxipl/Mlycd/Mtor/Ncf2/Nudt12/Nudt3/Nudt4/Nudt9/Pank4/Pde1a/Pde4d/Pde7a/Pde8b/Pfkm/Prkag2/Prkag3/Rptor/Samhd1/Sarm1/Sik2/Slc4a1/Src/Stat3/Tigar/Tpi1/Zbtb20	41
GO:0009636	GO:0009636	response to toxic substance	50/3903	234/28928	0.213675	1.5837	3.54054	0.000587025	0.0070531	0.00497235	Abcc1/Abtb2/Aifm2/Aldh1a1/Aldh1a7/Ambp/Apoe/Arhgap33/Arnt/Arnt2/Bax/Bcl2/Dnmt3a/Ehmt1/Eif2ak2/Ephx1/Esd/Fancc/Fas/Gabrb1/Gpx3/Gpx6/Gria1/Hif1a/Kdm6b/Mapk1/Mb/Mbp/Mgst3/Nfe2l2/Oprd1/Park7/Pon1/Ppp1r9a/Prdx2/Prkn/Prxl2a/Pxdn/Rab40b/Scn11a/Scn3a/Scn8a/Scn9a/Slc11a1/Slc29a4/Slc6a1/Srxn1/Star/Ubiad1/Xpa	50
GO:0008016	GO:0008016	regulation of heart contraction	45/3903	205/28928	0.219512	1.62697	3.55771	0.000590714	0.00708414	0.00499423	Abcc9/Ace/Adcy10/Akap6/Atp1b1/Cacna1e/Cacna2d1/Cacnb2/Calm1/Chga/Chrm2/Chrm3/Chrna7/Ctnna3/Edn2/Epas1/Gaa/Glp1r/Gnao1/Gpd1l/Hdac4/Hsp90aa1/Kcnd2/Kcnh6/Kcnip1/Kcnn2/Kcnq1/Myl4/Nos1ap/Pde4d/Pik3r1/Prkca/Rnls/Ryr2/Scn3b/Shox2/Slc1a1/Slc8a1/Snta1/Src/Tac1/Tgfb2/Tmem38b/Tnni3k/Tpm1	45
GO:0007229	GO:0007229	integrin-mediated signaling pathway	27/3903	105/28928	0.257143	1.90587	3.67246	0.000591988	0.00708615	0.00499564	Cd177/Col3a1/Ctnna1/Diaph3/Fermt1/Fut8/Gab2/Itga10/Itga2/Itga8/Itgae/Itgav/Itgb2/Lama2/Lims1/Mpig6b/Nrp1/Pcsk5/Ptk2b/Ptn/Ptpn11/Ptpra/Sema7a/Src/Syk/Tec/Tspan32	27
GO:0007159	GO:0007159	leukocyte cell-cell adhesion	83/3903	434/28928	0.191244	1.41745	3.46049	0.000593959	0.00709648	0.00500292	Adk/Adora2a/Ambra1/Arid1a/Blm/Btla/Btnl2/Cbfb/Cd160/Cd177/Cd244a/Cd83/Cfh/Crtam/Cyld/Epo/Erbb2/Ext1/F11r/Fbxo38/Foxo3/Fut9/Gli3/Glmn/Gnrh1/Gpam/H2-Aa/H2-Ab1/H2-Ea/H2-Eb2/H2-Ob/Hsp90aa1/Hsph1/Ido1/Ihh/Il2ra/Il6st/Ildr2/Itgb2/Klhl25/Lgals3/Nck1/Ndfip1/Nfat5/Nfkbid/Nr4a3/Nrarp/Olr1/Pawr/Pecam1/Pla2g2f/Podxl2/Prdx2/Prkar1a/Ptpn22/Pycard/Rac2/Rag1/Rag2/Rara/Rasgrp1/Rc3h2/Rhoh/Ripor2/Runx1/Sirpb1b/Skin…	83
GO:0043171	GO:0043171	peptide catabolic process	2025-09-03	20/28928	0.45	3.33528	4.12581	0.000602692	0.00718464	0.00506508	Ace/Cpa4/Cpe/Cpq/Enpep/Lta4h/Mme/Npepps/Trhde	9
GO:0030217	GO:0030217	T cell differentiation	69/3903	348/28928	0.198276	1.46957	3.48033	0.000603582	0.00718464	0.00506508	Adam17/Ambra1/Arid1a/Bcl2/Blm/Braf/Cbfb/Cd83/Crtam/Ctsl/Cyld/Dock2/Entpd7/Erbb2/Fancd2/Fas/Foxo3/Foxp1/Gli3/H2-Aa/H2-Ea/Hsp90aa1/Ihh/Il2ra/Klhl25/Lipa/Mr1/Mtor/Muc19/Nfkbid/Nhej1/Nrarp/Ppp3cb/Prdx2/Prelid1/Prex1/Prkdc/Ptpn22/Rag1/Rag2/Rara/Rasgrp1/Rc3h2/Rhoh/Rora/Runx1/Runx2/Sh3rf1/Skint1/Slc46a2/Smarca2/Smarcc1/Smarcc2/Smarcd1/Socs5/Sos1/Sos2/Spi1/Stat3/Syk/Tcf7/Tgfb1/Themis/Tmem131l/Tnfrsf9/Tra…	69
GO:0097062	GO:0097062	dendritic spine maintenance	2025-11-03	28/28928	0.392857	2.91175	3.99692	0.000622359	0.0073944	0.00521296	Apoe/Ckap5/Cntnap2/Fyn/Grin2b/Igf1r/Ins1/Nedd9/Tanc1/Zfp804a/Zmynd8	11
GO:0006650	GO:0006650	glycerophospholipid metabolic process	57/3903	276/28928	0.206522	1.53068	3.49846	0.000624093	0.0073965	0.00521444	Abhd12b/Abhd3/Abhd5/Acp6/Agpat4/Ajuba/Alox15/Apoc1/Dgkb/Dgke/Dgkg/Dgki/Dgkq/Gpam/Gpld1/Hadha/Htr2a/Inpp4b/Inpp5d/Inpp5k/Inppl1/Ipmk/Lipc/Lpcat2/Lpgat1/Pgap1/Pgs1/Pi4ka/Pigb/Pign/Pigv/Pigw/Pik3c2g/Pik3r1/Pip4p2/Pitpnc1/Pla2g1b/Pla2g2c/Pla2g2f/Pla2g4d/Pla2g4f/Plaat5/Plb1/Plcb1/Plcb4/Plce1/Plcg1/Plch1/Plch2/Pon1/Ptdss1/Sacm1l/Selenoi/Serinc1/Serinc2/Smg1/Uvrag	57
GO:0016052	GO:0016052	carbohydrate catabolic process	43/3903	194/28928	0.221649	1.64281	3.5477	0.000624845	0.0073965	0.00521444	Adcy10/Agl/Aldh1a1/Aldh1a7/Atg2b/Bpgm/Cbfa2t3/Chia1/Chil3/Eno1/Esrrb/Gaa/Galm/Gm2a/Hdac4/Hif1a/Hk1/Hk2/Hkdc1/Htr2a/Ins1/Lipa/Manba/Mlxipl/Mtor/Neu2/Pfkm/Phkb/Phkg1/Prkag2/Prkag3/Rbks/Rptor/Scarb2/Sik2/Slc4a1/Src/Stat3/Tigar/Tpi1/Wdr45b/Wipi1/Zbtb20	43
GO:0009261	GO:0009261	ribonucleotide catabolic process	37/3903	160/28928	0.23125	1.71396	3.57639	0.000628251	0.00742128	0.00523191	Bpgm/Cbfa2t3/Dpyd/Dpys/Eno1/Entpd1/Entpd7/Esrrb/Hdac4/Hif1a/Hk1/Hk2/Hkdc1/Htr2a/Ins1/Lipa/Mlxipl/Mtor/Nudt3/Nudt4/Nudt9/Pde1a/Pde4d/Pde7a/Pde8b/Pfkm/Prkag2/Prkag3/Rptor/Sik2/Slc4a1/Src/Stat3/Tigar/Tpi1/Upp2/Zbtb20	37
GO:0021799	GO:0021799	cerebral cortex radially oriented cell migration	14/3903	41/28928	0.341463	2.53084	3.87377	0.000633593	0.00742128	0.00523191	Bmerb1/Ccdc141/Col3a1/Dab1/Disc1/Fbxo45/Gli3/Lhx6/P2ry12/Pafah1b1/Socs7/Syne2/Ulk4/Wdr47	14
GO:0090313	GO:0090313	regulation of protein targeting to membrane	14/3903	41/28928	0.341463	2.53084	3.87377	0.000633593	0.00742128	0.00523191	Ank3/Arpc2/Chp1/Erbb2/Fis1/Fyn/Grin2a/Hpca/Inpp5k/Kcnb1/Myo1c/Slc1a1/Slc51b/Usp17le	14
GO:1900026	GO:1900026	positive regulation of substrate adhesion-dependent cell spreading	14/3903	41/28928	0.341463	2.53084	3.87377	0.000633593	0.00742128	0.00523191	Arpc2/Braf/Carmil1/Crk/Crkl/Cspg5/Dnm2/Dock5/Lims1/Nedd9/Nrp1/Olfm4/Prex1/Rreb1	14
GO:0008090	GO:0008090	retrograde axonal transport	2025-10-03	24/28928	0.416667	3.08822	4.04173	0.000633892	0.00742128	0.00523191	Agbl4/Bsn/Dlg2/Dst/Fbxw11/Kif1a/Kif5b/Mgarp/Pafah1b1/Tmem108	10
GO:0051481	GO:0051481	negative regulation of cytosolic calcium ion concentration	2025-10-03	24/28928	0.416667	3.08822	4.04173	0.000633892	0.00742128	0.00523191	Bcl2/Epo/Il6st/Npy1r/Oprm1/Ryr2/Ryr3/Slc8a1/Smad3/Tmbim6	10
GO:0150052	GO:0150052	regulation of postsynapse assembly	17/3903	55/28928	0.309091	2.2909	3.78435	0.000652128	0.00762086	0.00537261	Afdn/Arhgap33/Arhgef15/Asic1/Asic2/Cpeb3/Cyfip2/Dclk1/Dock10/Dock4/Flrt2/Gna13/Iqgap1/Lrp4/Lzts1/Mark1/Pum2	17
GO:0050847	GO:0050847	progesterone receptor signaling pathway	2025-07-03	13/28928	0.538462	3.99093	4.25972	0.000657837	0.00765132	0.00539408	Errfi1/Klf9/Mapk1/Ncoa1/Pgr/Src/Ubr5	7
GO:0070828	GO:0070828	heterochromatin organization	2025-07-03	13/28928	0.538462	3.99093	4.25972	0.000657837	0.00765132	0.00539408	Dmrtc2/Pcid2/Prdm16/Setd7/Setdb1/Trip12/Ubr5	7
GO:1904375	GO:1904375	regulation of protein localization to cell periphery	38/3903	166/28928	0.228916	1.69666	3.55493	0.000658319	0.00765132	0.00539408	Agr2/Cacna2d2/Commd1/Dag1/Dpp10/Dpp6/Epb41/Epb41l1/Gnai1/Gpc6/Grip1/Gsk3b/Ins1/Kalrn/Kif5b/Lgals3/Lyplal1/Magi2/Nbea/Neto2/Nrxn1/Pik3r1/Plk1/Pls1/Ppfia1/Prkci/Rapgef4/Sorbs1/Stac/Stx8/Tgfb1/Tmbim1/Tmem108/Vil1/Vps26b/Vps4a/Wnk1/Zdhhc2	38
GO:0043491	GO:0043491	phosphatidylinositol 3-kinase/protein kinase B signal transduction	68/3903	343/28928	0.198251	1.46938	3.45357	0.000660182	0.00765907	0.00539955	Adora3/Ambra1/Angpt1/Arfgef1/C1qtnf1/Cbl/Ccdc88a/Cd160/Cd2ap/Cntnap2/Csf3/Dag1/Erbb2/Erbb4/Errfi1/F2rl1/Fer/Fshr/Fyn/Gab2/Gcnt2/Gsk3b/Hdac2/Hgf/Htr2a/Igf1r/Inpp4b/Inpp5k/Inppl1/Ins1/Kdr/Lime1/Lox/Magi2/Mertk/Mir205/Mtor/Myo16/Nf1/Nrg1/Nrxn1/Obscn/Osbpl8/P2ry12/Park7/Phlda3/Pik3c2g/Pik3r1/Plxnb1/Ppp1r16b/Prex2/Prkd1/Prr5l/Ptk2b/Rapgef1/Rasgrp1/Serpina12/Specc1l/Src/Stat3/Tcf7l2/Tek/Tgfb1/Tgfb2/The…	68
GO:0006402	GO:0006402	mRNA catabolic process	55/3903	265/28928	0.207547	1.53828	3.47647	0.000679326	0.00786691	0.00554607	Arid5a/Cpeb3/Csde1/Ctif/Dcps/Ddx5/Dhx34/Dis3l2/Eif4a3/Eif4enif1/Exosc3/Fastkd1/Fus/Gtpbp2/Hnrnpc/Hnrnpr/Larp1/Lsm1/Lsm6/Magohb/Mettl16/Mlh1/Mtor/Mtpap/Myd88/Ncbp1/Nrde2/Nudt12/Paip1/Parn/Patl2/Pcid2/Pias4/Pnrc2/Polr2g/Prr5l/Pum2/Rbm38/Rc3h2/Rnps1/Rock2/Slc11a1/Smg1/Smg6/Smg7/Snd1/Tbrg4/Tent4b/Tnrc6a/Tnrc6c/Traf3ip2/Xrn1/Ythdf2/Zc3h14/Zcchc7	55
GO:0000209	GO:0000209	protein polyubiquitination	56/3903	271/28928	0.206642	1.53158	3.47215	0.000682255	0.00788657	0.00555993	Ambra1/Anapc1/Anapc13/Anapc16/Anapc5/Bcl2/Cbfb/Cbl/Cdc27/Cep63/D1Pas1/D7Ertd443e/Dda1/Dysf/Fbxl7/Fbxo38/Fbxo45/Fbxw11/Hectd2/Klhl3/Marchf1/Mgrn1/Mycbp2/Nedd4l/Nmi/Nod2/Peli2/Prkn/Ptpn22/Rc3h2/Rffl/Rmnd5a/Rnf111/Rnf115/Rnf152/Rnf180/Rnf185/Rnf20/Rnf4/Rnf6/Sash1/Tnks2/Traf3ip2/Trim25/Trim27/Trim58/Trip12/Ttc3/Ube2k/Ube2l6/Ube2n/Ube2w/Ube4b/Ubr5/Wdr77/Znrf1	56
GO:0031345	GO:0031345	negative regulation of cell projection organization	47/3903	218/28928	0.215596	1.59794	3.49974	0.000686582	0.00792229	0.00558511	Adam17/Apoe/Cers2/D130043K22Rik/Dab1/Diaph1/Dip2b/Dnm2/Dnm3/Draxin/Evl/Fat3/Fkbp4/Fyn/Gak/Grin2b/Gsk3b/Hdac2/Inppl1/Lrp4/Mbp/Mgarp/Mylip/Neo1/Ngef/Nlgn1/Nrp1/Nrxn1/Ntm/Pafah1b1/Prag1/Ptprg/Rap1gap2/Rapgef2/Rit2/Rnf6/Rtca/Runx1t1/Ryk/Sema3f/Sema3g/Sema6c/Sema6d/Stap1/Stmn2/Tnr/Ttc3	47
GO:0062012	GO:0062012	regulation of small molecule metabolic process	78/3903	405/28928	0.192593	1.42745	3.42117	0.000689041	0.00792734	0.00558868	Acsl5/Adcy10/Apoc1/Apoc2/Apoe/Bckdk/Bend3/Bmp5/C1qtnf1/Cacna1a/Cbfa2t3/Cd244a/Ces1h/Cnr1/Creb1/Dcaf5/Dgat2/Dgkq/Dhcr7/Dkk3/Dnajc30/Dnm1l/Eno1/Entpd1/Epm2aip1/Esrrb/Fgf1/Fis1/Foxo1/Gnai1/Gpld1/Hdac4/Hif1a/Hnf4a/Htr2a/Ins1/Insig2/Kcnma1/Klhl25/Lpgat1/Macroh2a1/Malrd1/Mapk1/Me1/Mlxipl/Mlycd/Mtor/Npy1r/Oprm1/Park7/Phkb/Phkg1/Pibf1/Por/Prkag2/Prkag3/Prkg1/Prkn/Pth/Rora/Rptor/Scp2/Serpina12/Sik2/Sirt4/…	78
GO:0048259	GO:0048259	regulation of receptor-mediated endocytosis	34/3903	144/28928	0.236111	1.74999	3.56309	0.000689496	0.00792734	0.00558868	Aak1/Angpt1/Apoc1/Apoc2/Arf1/Bmp2k/Cbl/Cd2ap/Dnajc6/Dnm2/Hip1/Hip1r/Hpca/Iqsec1/Itgav/Lrrtm2/Magi2/Nedd4l/Nrg1/Pard3/Ppp3r1/Prkca/Rabep1/Rin3/Rnf220/Sdcbp/Sgip1/Sh3gl2/Sh3gl3/Syk/Syt17/Tbc1d5/Trf/Vtn	34
GO:1901890	GO:1901890	positive regulation of cell junction assembly	32/3903	133/28928	0.240602	1.78327	3.57557	0.000692138	0.00794347	0.00560004	Acvrl1/Adgrb2/Adgrb3/Adgrl3/Asic2/Cbln1/Clstn2/Cntnap2/Ephb1/Flrt2/Grid2/Gsk3b/Iqgap1/Iqsec1/Kdr/Lims1/Lingo2/Lrrtm2/Lrrtm3/Lrrtm4/Nlgn1/Nphp4/Nrp1/Nrxn1/Pik3r1/Poldip2/Prkca/Ptpn11/Ptprd/Smad3/Tek/Wnt7a	32
GO:0006892	GO:0006892	post-Golgi vesicle-mediated transport	27/3903	106/28928	0.254717	1.88789	3.61673	0.000693676	0.00794687	0.00560244	Ank3/Arfrp1/Arl3/Bbs2/Commd1/Dnm2/Dop1a/Exoc2/Exoc4/Exoc6b/Gak/Golph3l/Kif13a/Lyplal1/Macf1/Myo1b/Nbea/Rab11fip3/Rab31/Rabep1/Slc30a6/Sorl1/Sort1/Stxbp5/Stxbp5l/Vti1a/Wipi1	27
GO:0032228	GO:0032228	regulation of synaptic transmission, GABAergic	15/3903	46/28928	0.326087	2.41687	3.79804	0.000714839	0.00816012	0.00575278	Adora2a/Cnr1/Cnr2/Cntnap2/Erbb4/Kif5b/Nalcn/Nf1/Nisch/Nlgn1/Nrxn1/Plcl1/Plcl2/Slc6a1/Tac1	15
GO:0098698	GO:0098698	postsynaptic specialization assembly	15/3903	46/28928	0.326087	2.41687	3.79804	0.000714839	0.00816012	0.00575278	Abi3bp/Cbln1/Crk/Crkl/Csmd2/Dock7/Grid2/Lrrtm2/Nlgn1/Nrxn1/Nrxn3/Ptk2b/Ptprd/Shank3/Sipa1l1	15
GO:0002768	GO:0002768	immune response-regulating cell surface receptor signaling pathway	64/3903	320/28928	0.2	1.48235	3.42653	0.000736987	0.00839799	0.00592047	Bax/Bcl2/Braf/Btla/Btnl2/Btnl4/Cacnb4/Cd160/Cd247/Cd2ap/Clec7a/Cr2/Crkl/Cyld/F2rl1/Fcgr3/Fcgr4/Fer/Foxp1/Fpr-rs6/Fyn/Gpld1/Grb2/Lgals3/Lime1/Lipa/Lrrfip2/Mapk1/Mef2c/Myd88/Myo1g/Nepn/Nfam1/Nfkbid/Nmi/Nod2/Nr4a3/Pawr/Pde4b/Pde4d/Pik3r1/Pja2/Plcg1/Plcl2/Prkcb/Ptpn22/Rapgef1/Rc3h2/Rftn1/Skint1/Skint3/Slc39a6/Sos1/Stap1/Syk/Tec/Themis/Themis3/Tmem126a/Traf3/Ubash3a/Ube2n/Wnk1/Znrf1	64
GO:1902099	GO:1902099	regulation of metaphase/anaphase transition of cell cycle	25/3903	96/28928	0.260417	1.93014	3.60504	0.000759526	0.00862506	0.00608055	Anapc5/Arhgap33os/Arid1a/Bcl7a/Bcl7b/Bub1b/Dpf3/Hecw2/Incenp/Khdc3/Kntc1/Mad2l1bp/Nsmce2/Pcid2/Plk1/Rb1/Riok2/Ska3/Smarca2/Smarcc1/Smarcc2/Smarcd1/Tex14/Trip13/Zw10	25
GO:0050851	GO:0050851	antigen receptor-mediated signaling pathway	42/3903	190/28928	0.221053	1.63838	3.48654	0.000759609	0.00862506	0.00608055	Bax/Bcl2/Braf/Btnl2/Btnl4/Cacnb4/Cd160/Cd247/Cd2ap/Crkl/Cyld/Foxp1/Fyn/Grb2/Lgals3/Lime1/Lipa/Mapk1/Mef2c/Nfam1/Nfkbid/Pawr/Pde4b/Pde4d/Plcg1/Plcl2/Prkcb/Ptpn22/Rc3h2/Rftn1/Skint1/Skint3/Slc39a6/Sos1/Stap1/Syk/Tec/Themis/Themis3/Ubash3a/Ube2n/Wnk1	42
GO:0007207	GO:0007207	phospholipase C-activating G protein-coupled acetylcholine receptor signaling pathway	2025-06-03	10/28928	0.6	4.44704	4.30553	0.000774445	0.00871625	0.00614484	Anxa7/Chrm3/Itpr1/Plcb1/Prkcb/Stim1	6
GO:0030853	GO:0030853	negative regulation of granulocyte differentiation	2025-06-03	10/28928	0.6	4.44704	4.30553	0.000774445	0.00871625	0.00614484	Cul4a/Inpp5d/Prdm16/Rara/Runx1/Zbtb46	6
GO:0045759	GO:0045759	negative regulation of action potential	2025-06-03	10/28928	0.6	4.44704	4.30553	0.000774445	0.00871625	0.00614484	Cnr1/Cnr2/Cntnap2/Hcn1/Kcnc4/Scn9a	6
GO:0046834	GO:0046834	lipid phosphorylation	2025-06-03	10/28928	0.6	4.44704	4.30553	0.000774445	0.00871625	0.00614484	Agk/Dgkb/Dgke/Dgkg/Dgki/Dgkq	6
GO:1900454	GO:1900454	positive regulation of long-term synaptic depression	2025-06-03	10/28928	0.6	4.44704	4.30553	0.000774445	0.00871625	0.00614484	Adcy8/Cbln1/Grid2/Kcnb1/Mapt/Ppp1r9a	6
GO:0060042	GO:0060042	retina morphogenesis in camera-type eye	24/3903	91/28928	0.263736	1.95474	3.60243	0.000789377	0.00886872	0.00625234	Bhlhe22/Bhlhe23/Cfh/Crb1/Dscam/Fat3/Gnat2/Hcn1/Hipk1/Ihh/Large1/Megf11/Mir124a-1/Pde6c/Prom1/Ptn/Rorb/Rp1/Rpgrip1/Sdk1/Slc1a1/Stat3/Vsx1/Vsx2	24
GO:0051983	GO:0051983	regulation of chromosome segregation	32/3903	134/28928	0.238806	1.76997	3.52807	0.000793487	0.00889929	0.00627388	Anapc1/Anapc5/Arhgap33os/Arid1a/Bcl7a/Bcl7b/Bub1b/Cdc27/Cdca2/Dpf3/Hecw2/Hormad1/Incenp/Khdc3/Kntc1/Mad2l1bp/Ncapd3/Nsmce2/Pcid2/Plk1/Pum2/Rb1/Riok2/Ska3/Smarca2/Smarcc1/Smarcc2/Smarcd1/Smc6/Tex14/Trip13/Zw10	32
GO:0062013	GO:0062013	positive regulation of small molecule metabolic process	44/3903	202/28928	0.217822	1.61444	3.46082	0.000798834	0.00894359	0.00630511	Acsl5/Adcy10/Apoc2/Apoe/Bend3/Cd244a/Ces1h/Dgat2/Eno1/Epm2aip1/Esrrb/Fgf1/Foxo1/Gnai1/Gpld1/Hif1a/Hnf4a/Htr2a/Ins1/Klhl25/Lpgat1/Mapk1/Mlxipl/Mlycd/Mtor/Npy1r/Oprm1/Park7/Phkb/Phkg1/Por/Prkag2/Prkag3/Prkn/Pth/Rptor/Scp2/Sorbs1/Src/Star/Stat3/Tcf7l2/Tigar/Zbtb20	44
GO:0071456	GO:0071456	cellular response to hypoxia	37/3903	162/28928	0.228395	1.6928	3.49214	0.000804059	0.00898638	0.00633528	Ajuba/Ak4/Bcl2/Cbl/Chchd2/Commd1/Dnm1l/Dnmt3a/Egln2/Eif4ebp1/Eno1/Epas1/Foxo3/Hif1a/Hyou1/Kcnd2/Mgarp/Mtor/Nfe2l2/Ngb/Npepps/Oprd1/Ptprd/Rgcc/Rock2/Rora/Rptor/Sirt4/Slc29a1/Src/Stat3/Tbl2/Tgfb1/Tigar/Tmbim6/Vhl/Vldlr	37
GO:0061037	GO:0061037	negative regulation of cartilage development	2025-12-03	33/28928	0.363636	2.69518	3.84791	0.00080688	0.0090022	0.00634643	Adamts12/Ctsk/Frzb/Gli2/Gli3/Idua/Ihh/Pth/Ptpn11/Rara/Rflnb/Tgfb2	12
GO:0010634	GO:0010634	positive regulation of epithelial cell migration	17/3903	56/28928	0.303571	2.24999	3.69765	0.000820057	0.00910571	0.00641941	Adam9/Bmpr2/Capn7/Dock5/Epb41l4b/Fgf10/Gab2/Hif1a/Iqsec1/Itga2/Mtor/Plcg1/Rreb1/Src/Tac1/Tgfb2/Vil1	17
GO:0048546	GO:0048546	digestive tract morphogenesis	17/3903	56/28928	0.303571	2.24999	3.69765	0.000820057	0.00910571	0.00641941	Agr2/Bcl2/Fgf10/Fgfr2/Gli2/Gli3/Hif1a/Ihh/Nckap1/Ovol2/Shox2/Six2/Smad3/Stra6/Tcf7/Tcf7l2/Trp73	17
GO:0034976	GO:0034976	response to endoplasmic reticulum stress	57/3903	279/28928	0.204301	1.51423	3.40851	0.000820424	0.00910571	0.00641941	Agr2/Alox15/Aqp11/Atf3/Atg10/Bax/Bcl2/Brsk2/Cdk5rap3/Clgn/Creb3l2/D1Pas1/Derl1/Dnm1l/Edem1/Edem2/Eif2ak2/Eif2ak4/Ern2/Erp27/Fis1/Gorasp2/Gsk3b/Hsp90b1/Hyou1/Itpr1/Man1a2/Nck1/Nfe2l2/Nod2/Park7/Pdia3/Pdia4/Pdia6/Pik3r1/Prkn/Rasgrf1/Rasgrf2/Rnf139/Rnf185/Rnft2/Rpap2/Scamp5/Serinc3/Stt3b/Tbl2/Tmbim4/Tmbim6/Tmem117/Tmem67/Tnfrsf10b/Trim25/Ube2k/Ube4b/Ubxn10/Uggt1/Uggt2	57
GO:0006606	GO:0006606	protein import into nucleus	41/3903	185/28928	0.221622	1.6426	3.46278	0.000825636	0.00914771	0.00644901	1700009N14Rik/Akap1/Angpt1/Bag3/Cdkn1a/Chp1/Ddx5/Eif4enif1/Fam53b/Fermt1/Gli3/Hdac3/Hnf4a/Hsp90aa1/Hsp90ab1/Ipo11/Ipo5/Kcnq3/Kpna1/Kpna7/Mapk1/Nf1/Nup35/Nup50/Nup54/Nup93/Pik3r1/Pkig/Ppp3r1/Prkd1/Ptpn22/Pttg1ip/Six2/Spg11/Sprn/Stat3/Syk/Tek/Tgfb1/Traf3ip2/Ubr5	41
GO:0070570	GO:0070570	regulation of neuron projection regeneration	14/3903	42/28928	0.333333	2.47058	3.76646	0.000833543	0.00918762	0.00647715	Adam17/Braf/Cers2/D130043K22Rik/Diaph1/Hgf/Igf1r/Neo1/Nrg1/Prrx1/Ptn/Pum2/Rtca/Tnr	14
GO:0071711	GO:0071711	basement membrane organization	14/3903	42/28928	0.333333	2.47058	3.76646	0.000833543	0.00918762	0.00647715	Col3a1/Col4a1/Dag1/Ext1/Fermt1/Fktn/Flrt2/Fshr/Hmcn1/Lama2/Large1/Phldb2/Plod3/Pxdn	14
GO:2000649	GO:2000649	regulation of sodium ion transmembrane transporter activity	14/3903	42/28928	0.333333	2.47058	3.76646	0.000833543	0.00918762	0.00647715	Ank3/Atp1b1/Chp1/Cnksr3/Fgf14/Gpd1l/Kcnq1/Nedd4l/Plcb1/Ptpn3/Scn3b/Slmap/Stk39/Tmem168	14
GO:0051251	GO:0051251	positive regulation of lymphocyte activation	68/3903	346/28928	0.196532	1.45664	3.37467	0.00084124	0.00925653	0.00652573	Adk/Ambra1/Arid1a/Bcl2/Blm/Btnl2/Cbfb/Cd160/Cd244a/Cd83/Cdkn1a/Clec7a/Cyld/Epo/Exosc3/Fbxo38/Fgf10/Foxo3/Gli3/Gpam/H2-Aa/H2-Ab1/H2-Ea/H2-Eb2/H2-Ob/Hmces/Hsp90aa1/Hsph1/Ihh/Il2ra/Il5/Il6st/Inpp5d/Klhl25/Kmt5b/Mef2c/Mlh1/Myd88/Nck1/Nfkbid/Nod2/Paxip1/Pcid2/Prkdc/Ptpn22/Pycard/Rag1/Rara/Rasgrp1/Rhoh/Runx1/Shld2/Sirpb1b/Skint1/Slc4a1/Slc7a1/Smarca2/Smarcc1/Smarcc2/Smarcd1/Socs5/Spi1/Syk/Tac1/Tgfb1/Ty…	68
GO:0051209	GO:0051209	release of sequestered calcium ion into cytosol	33/3903	140/28928	0.235714	1.74705	3.49923	0.000844992	0.00927626	0.00653964	Akap6/Bax/Calm1/Diaph1/Fasl/Ghitm/Glp1r/Htr2a/Htt/Ibtk/Itgav/Itpr1/Lime1/Mcoln1/Npsr1/Pde4d/Pkd2/Plcb1/Plcb4/Plce1/Plcg1/Plch1/Plch2/Prkd1/Ptk2b/Ryr2/Ryr3/Slc8a1/Tgfb1/Tgfb2/Tmem38b/Tpcn2/Trpm2	33
GO:0009259	GO:0009259	ribonucleotide metabolic process	74/3903	383/28928	0.193211	1.43203	3.36136	0.000846537	0.00927626	0.00653964	Abcc9/Adcy1/Adcy10/Adcy2/Adcy8/Adk/Ak3/Ak4/Atp1b1/Atp5pb/Atp6v1a/Atp6v1b2/Bend3/Bpgm/Cacnb4/Cbfa2t3/Cfh/Cmpk1/Dmac2l/Dnajc30/Dnm1l/Dpyd/Dpys/Efl1/Eno1/Enpp3/Entpd1/Entpd7/Esrrb/Fis1/Gnai3/Gucy1a1/Gucy1b1/Gucy2g/Hdac4/Hif1a/Hk1/Hk2/Hkdc1/Htr2a/Ins1/Ldhd/Lipa/Mfn1/Mlxipl/Mtor/Ndufb3/Ndufc1/Nme7/Nudt3/Nudt4/Nudt9/Ola1/Papss1/Parg/Pde1a/Pde4d/Pde7a/Pde8b/Pfkm/Prkag2/Prkag3/Prkn/Rora/Rptor/Sik2/Slc4a1…	74
GO:0019362	GO:0019362	pyridine nucleotide metabolic process	42/3903	191/28928	0.219895	1.62981	3.44879	0.000848827	0.00927626	0.00653964	Aldh1l1/Bpgm/Cbfa2t3/Eno1/Esrrb/Fdxr/Gpd1l/Hdac4/Hif1a/Hk1/Hk2/Hkdc1/Htr2a/Ido1/Ido2/Ins1/Kcnab2/Kmo/Lipa/Macroh2a1/Me1/Mlxipl/Mtor/Nadsyn1/Naxd/Ncf2/Nudt12/Pcx/Pfkm/Prkag2/Prkag3/Rbks/Rptor/Sarm1/Sik2/Slc4a1/Src/Stat3/Taldo1/Tigar/Tpi1/Zbtb20	42
GO:0046496	GO:0046496	nicotinamide nucleotide metabolic process	42/3903	191/28928	0.219895	1.62981	3.44879	0.000848827	0.00927626	0.00653964	Aldh1l1/Bpgm/Cbfa2t3/Eno1/Esrrb/Fdxr/Gpd1l/Hdac4/Hif1a/Hk1/Hk2/Hkdc1/Htr2a/Ido1/Ido2/Ins1/Kcnab2/Kmo/Lipa/Macroh2a1/Me1/Mlxipl/Mtor/Nadsyn1/Naxd/Ncf2/Nudt12/Pcx/Pfkm/Prkag2/Prkag3/Rbks/Rptor/Sarm1/Sik2/Slc4a1/Src/Stat3/Taldo1/Tigar/Tpi1/Zbtb20	42
GO:0061951	GO:0061951	establishment of protein localization to plasma membrane	20/3903	71/28928	0.28169	2.08781	3.62428	0.000861879	0.00938685	0.00661761	Afdn/Ank3/Arfrp1/Bbs2/Commd1/Golph3l/Gorasp2/Grip1/Kif13a/Lrrc7/Lyplal1/Macf1/Rab11fip3/Rab31/Rab7/Rilpl1/Scarb2/Sorl1/Trarg1/Zdhhc2	20
GO:0070231	GO:0070231	T cell apoptotic process	20/3903	71/28928	0.28169	2.08781	3.62428	0.000861879	0.00938685	0.00661761	Bax/Bcl2/Blm/Ebf4/Fas/Fasl/Gli3/Gpam/Hif1a/Ido1/Il2ra/Lgals3/Lipa/Nfkbid/Prelid1/Ptcra/Rag1/Slc46a2/Tgfb2/Vhl	20
GO:0007059	GO:0007059	chromosome segregation	82/3903	433/28928	0.189376	1.40361	3.34182	0.000864033	0.00939434	0.00662289	1700028K03Rik/Anapc1/Anapc5/Arhgap33os/Arid1a/Arl8b/Aspm/Baz1b/Bcl7a/Bcl7b/Bub1b/Cdc27/Cdca2/Cenpc1/Cenpj/Cep63/Cep85/Chmp3/Chmp4c/Chmp5/D1Pas1/Diaph3/Dis3l2/Dlgap5/Dpf3/Drg1/Esco2/Fancd2/Haus2/Hdac3/Hecw2/Hormad1/Incenp/Ino80/Khdc3/Kntc1/Mad2l1bp/Mcmdc2/Mei4/Mis18a/Mlh1/Mlh3/Mnd1/Msh4/Msh5/Ncapd3/Nsmce2/Ntmt1/Nup37/Nusap1/Pcid2/Pibf1/Plk1/Poldip2/Prc1/Psrc1/Pum2/Rb1/Riok2/Ripor2/Rnf4/Ska3/Smarca…	82
GO:0014829	GO:0014829	vascular associated smooth muscle contraction	2025-11-03	29/28928	0.37931	2.81135	3.8541	0.000881321	0.00953375	0.00672117	Adra2b/Arhgap42/Bbs2/Chrm3/Dock4/Dock5/Edn2/Htr2a/Mkks/Rap1gds1/Slc8a1	11
GO:0021801	GO:0021801	cerebral cortex radial glia-guided migration	2025-11-03	29/28928	0.37931	2.81135	3.8541	0.000881321	0.00953375	0.00672117	Bmerb1/Col3a1/Dab1/Disc1/Gli3/P2ry12/Pafah1b1/Socs7/Syne2/Ulk4/Wdr47	11
GO:0022030	GO:0022030	telencephalon glial cell migration	2025-11-03	29/28928	0.37931	2.81135	3.8541	0.000881321	0.00953375	0.00672117	Bmerb1/Col3a1/Dab1/Disc1/Gli3/P2ry12/Pafah1b1/Socs7/Syne2/Ulk4/Wdr47	11
GO:0032273	GO:0032273	positive regulation of protein polymerization	25/3903	97/28928	0.257732	1.91024	3.54631	0.000894052	0.00965516	0.00680676	Alox15/Ambra1/Arpc2/Carmil1/Cdc42ep5/Ckap5/Csf3/Drg1/Evl/Fchsd1/Fer/Grb2/Hsp90aa1/Mapt/Mtor/Myo1c/Nck1/Nckap1/Nphs1/Pde4dip/Psrc1/Ptk2b/Pycard/Ttbk1/Vasp	25
GO:0021761	GO:0021761	limbic system development	32/3903	135/28928	0.237037	1.75686	3.48097	0.000907614	0.00975228	0.00687523	Alk/Bax/Bbs2/Cntnap2/Crk/Crkl/Dab1/Dlx1/Epha5/Fgfr2/Gli3/Gsk3b/Hdac2/Kcna1/Kdm6b/Kirrel3/Large1/Lhx5/Lmx1a/Mkks/Ncoa1/Nf1/Nhlh2/Nr4a3/Nrp1/Pafah1b1/Prdm13/Rara/Tmem108/Trp73/Uba6/Vps13b	32
GO:0034763	GO:0034763	negative regulation of transmembrane transport	32/3903	135/28928	0.237037	1.75686	3.48097	0.000907614	0.00975228	0.00687523	Ace/Ank3/Bcl2/Calm1/Commd1/Dysf/Epo/Esr1/Gopc/Grb10/Inpp5k/Iscu/Kcnab1/Kcnq1/Mtor/Nedd4l/Oxsr1/Pkd2/Ppp3cb/Ppp3cc/Ppp3r1/Prkca/Prkcb/Ptger3/Slc43a2/Stk39/Tgfb1/Tgfb2/Tmbim6/Ubr3/Vdac1/Ywhaq	32
GO:0048709	GO:0048709	oligodendrocyte differentiation	32/3903	135/28928	0.237037	1.75686	3.48097	0.000907614	0.00975228	0.00687523	Ckap5/Cntn1/Cntnap2/Cxcr4/Daam2/Dag1/Dlx1/Erbb2/Exoc4/Gli3/Hdac2/Il34/Mir23a/Mtor/Nf1/Nrg1/Olig2/Otx2/Prmt5/Ptn/Ptpra/Rheb/Sox5/Sox6/Tcf7l2/Tenm4/Tgfb1/Trp73/Trpc4/Ulk4/Vtn/Wasf3	32
GO:0042415	GO:0042415	norepinephrine metabolic process	2025-09-03	21/28928	0.428571	3.17646	3.94024	0.000929021	0.00993768	0.00700593	Dbh/Epas1/Insm1/Ly6e/Moxd1/Moxd2/Prkn/Rnf180/Rnls	9
GO:0048557	GO:0048557	embryonic digestive tract morphogenesis	2025-09-03	21/28928	0.428571	3.17646	3.94024	0.000929021	0.00993768	0.00700593	Fgf10/Fgfr2/Gli3/Ihh/Ovol2/Shox2/Six2/Tcf7/Tcf7l2	9
GO:0055064	GO:0055064	chloride ion homeostasis	2025-10-03	25/28928	0.4	2.96469	3.88112	0.000929523	0.00993768	0.00700593	Cacna1a/Car12/Fasl/Kcnq1/Slc12a2/Slc12a3/Slc12a6/Spp1/Stk39/Wnk1	10
GO:0042176	GO:0042176	regulation of protein catabolic process	72/3903	372/28928	0.193548	1.43453	3.33124	0.000938049	0.0100121	0.00705841	Adam9/Apoe/Aqp11/Atg4b/Cbfa2t3/Cdk5rap3/Commd1/Cop1/Csnk1e/Ctsa/Cul4a/Dda1/Dedd/Dlgap1/Dnaaf4/Dvl1/Dysf/Egln2/Fhit/Foxo1/Fyn/Gclc/Glmn/Gna12/Gpld1/Grin2a/Grin2c/Gsk3b/Hsp90aa1/Hsp90ab1/Ins1/Mycbp2/Mylip/Ndfip1/Nedd4l/Nell1/Nkd1/Nrg1/Park7/Pbk/Plk1/Prkn/Psmd3/Ptpn3/Pttg1ip/Rab7/Rnf180/Rnf185/Rnft2/Sf3b3/Sh3d19/Sh3rf1/Sh3rf2/Sh3rf3/Smad3/Smad4/Smarcc1/Socs4/Socs5/Sorl1/Tlk2/Tmem67/Trf/Tspan5/Ube2k/…	72
GO:0031329	GO:0031329	regulation of cellular catabolic process	81/3903	428/28928	0.189252	1.40269	3.31461	0.000943526	0.0100538	0.00708781	Abhd5/Acer2/Acsl5/Adam9/Adcy10/Ambra1/Apoc1/Apoc2/Apoe/Atg101/Atp6v0a1/Bag3/Bcl2/Cdk5rap3/Cisd1/Cisd2/Cnr1/Cptp/Ctsa/Dapk1/Dnm1l/Dram1/Esrrb/Foxo1/Foxo3/Gnai3/Gpld1/Gsk3b/Hif1a/Hk2/Hspb8/Htr2a/Htt/Ins1/Kat8/Kdr/Larp1/Lmx1b/Lzts1/Mapt/Mlxipl/Mlycd/Mtor/Mylip/Nod2/Pafah1b2/Phkb/Phkg1/Plekhf1/Poldip2/Prkd1/Prkn/Ptpn22/Ptpn3/Pycard/Rab12/Rnf152/Rptor/Rragd/Scoc/Sh3d19/Snx30/Sorl1/Sptlc1/Sptlc2/Src/St…	81
GO:0006913	GO:0006913	nucleocytoplasmic transport	71/3903	366/28928	0.193989	1.4378	3.32875	0.000950376	0.0100932	0.00711559	1700009N14Rik/Akap1/Angpt1/Atxn1/Bach2/Bag3/Cdan1/Cdkn1a/Chp1/Cpsf6/Ddx5/Eif4a3/Eif4enif1/Fam53b/Fermt1/Gli3/Gsk3b/Hdac3/Hnf4a/Hsp90aa1/Hsp90ab1/Htatip2/Inpp4b/Ipo11/Ipo5/Kcnq3/Kpna1/Kpna7/Ltv1/Magohb/Mapk1/Mlxip/Ncbp1/Ncbp3/Nf1/Nmd3/Nrde2/Nup35/Nup37/Nup50/Nup54/Nup93/Park7/Pcid2/Pik3r1/Pkig/Ppm1a/Ppp1r12a/Ppp3r1/Prkd1/Ptpn11/Ptpn22/Pttg1ip/Rae1/Rbm4/Riok2/Rsrc1/Sarnp/Six2/Spg11/Sprn/Stat3/Strad…	71
GO:0051169	GO:0051169	nuclear transport	71/3903	366/28928	0.193989	1.4378	3.32875	0.000950376	0.0100932	0.00711559	1700009N14Rik/Akap1/Angpt1/Atxn1/Bach2/Bag3/Cdan1/Cdkn1a/Chp1/Cpsf6/Ddx5/Eif4a3/Eif4enif1/Fam53b/Fermt1/Gli3/Gsk3b/Hdac3/Hnf4a/Hsp90aa1/Hsp90ab1/Htatip2/Inpp4b/Ipo11/Ipo5/Kcnq3/Kpna1/Kpna7/Ltv1/Magohb/Mapk1/Mlxip/Ncbp1/Ncbp3/Nf1/Nmd3/Nrde2/Nup35/Nup37/Nup50/Nup54/Nup93/Park7/Pcid2/Pik3r1/Pkig/Ppm1a/Ppp1r12a/Ppp3r1/Prkd1/Ptpn11/Ptpn22/Pttg1ip/Rae1/Rbm4/Riok2/Rsrc1/Sarnp/Six2/Spg11/Sprn/Stat3/Strad…	71
GO:0051283	GO:0051283	negative regulation of sequestering of calcium ion	33/3903	141/28928	0.234043	1.73466	3.45352	0.00096264	0.0102065	0.00719547	Akap6/Bax/Calm1/Diaph1/Fasl/Ghitm/Glp1r/Htr2a/Htt/Ibtk/Itgav/Itpr1/Lime1/Mcoln1/Npsr1/Pde4d/Pkd2/Plcb1/Plcb4/Plce1/Plcg1/Plch1/Plch2/Prkd1/Ptk2b/Ryr2/Ryr3/Slc8a1/Tgfb1/Tgfb2/Tmem38b/Tpcn2/Trpm2	33
GO:0090130	GO:0090130	tissue migration	29/3903	119/28928	0.243697	1.80622	3.48039	0.00096868	0.0102456	0.00722299	Adam9/Arsb/Bmpr2/Capn7/Daam2/Dock5/Epb41l4b/Evl/Fermt1/Fgf10/Fgf8/Gab2/Grhl2/Hif1a/Iqsec1/Itga2/Macf1/Mtor/Plcg1/Ptpn11/Ptprg/Rreb1/Sash1/Smad4/Src/Tac1/Tgfb2/Vil1/Wdpcp	29
GO:0051937	GO:0051937	catecholamine transport	23/3903	87/28928	0.264368	1.95942	3.53939	0.000969521	0.0102456	0.00722299	Abat/Adora2a/Adora3/Cadps/Cartpt/Chga/Chrna6/Chrna7/Cnr1/Entpd1/Htr2a/Kcnb1/Ly6e/Nisch/P2ry12/Park7/Prkcb/Prkn/Ptger3/Slc29a3/Slc29a4/Sncg/Syt1	23
GO:0007623	GO:0007623	circadian rhythm	53/3903	257/28928	0.206226	1.52849	3.36082	0.000978431	0.0103227	0.00727736	Adcy1/Adora2a/Alb/Cartpt/Clock/Cntnap2/Creb1/Crem/Csnk1e/Cyp7b1/Ddx5/Dpyd/Fas/Fbxw11/Gabrb3/Ghrh/Gpr176/Gsk3b/Hcrtr2/Hdac2/Hdac3/Hnf4a/Hs3st2/Kcnd2/Kcnh7/Kcnma1/Kdm8/Klf10/Mapk10/Mtor/Mttp/Mycbp2/Nlgn1/Npas2/Nr1d2/Nrip1/Nudt12/Prkdc/Prkg1/Prkg2/Prmt5/Pspc1/Ptger3/Rbm4/Rock2/Rora/Rorb/Scn11a/Scn9a/Star/Tnfrsf11a/Usp7/Zfhx3	53
GO:0070252	GO:0070252	actin-mediated cell contraction	26/3903	103/28928	0.252427	1.87092	3.49686	0.00099648	0.0104735	0.00738366	Abcc9/Adcy10/Akap6/Cacna2d1/Cacnb2/Ctnna3/Gpd1l/Gsn/Kcnn2/Kcnq1/Limch1/Myl6/Myl6b/Nedd4l/Pard3/Parva/Pde4d/Ptger3/Ryr2/Scn1a/Scn3b/Sgcd/Snta1/Tnnc1/Tpm1/Vil1	26
GO:1900182	GO:1900182	positive regulation of protein localization to nucleus	26/3903	103/28928	0.252427	1.87092	3.49686	0.00099648	0.0104735	0.00738366	Bag3/Cacnb4/Cd2ap/Cdk5rap3/Fyn/Gli3/Hdac3/Hsp90aa1/Hsp90ab1/Ins1/Ipo5/Lamtor5/Mapk1/Nmd3/Park7/Pik3r1/Ppp3cb/Prkd1/Ptpn22/Src/Tcf7l2/Tek/Tgfb1/Tgfb2/Tyk2/Ubr5	26
GO:0036293	GO:0036293	response to decreased oxygen levels	73/3903	379/28928	0.192612	1.42759	3.30914	0.000997629	0.0104735	0.00738366	Abat/Abcc9/Ace/Acvrl1/Adam17/Agtr1b/Agtrap/Ajuba/Ak4/Ang/Arnt/Arnt2/Atp1b1/Bcl2/Cbfa2t3/Cbl/Chchd2/Ciao3/Commd1/Dnm1l/Dnmt3a/Egln2/Eif4ebp1/Eno1/Epas1/Epo/Foxo3/Grin2b/Hif1a/Hk2/Hsd11b2/Hsp90b1/Hyou1/Itga2/Itpr1/Kcnd2/Kcnma1/Kdr/Limd1/Mb/Mgarp/Mtor/Myocd/Nf1/Nfe2l2/Ngb/Npepps/Oprd1/Prmt2/Ptk2b/Ptprd/Rgcc/Rock2/Rora/Rptor/Ryr2/Sirt4/Slc1a1/Slc29a1/Slc39a12/Slc8a1/Smad3/Smad4/Src/Stat3/Tbl2/Tek/Tgf…	73
GO:0045453	GO:0045453	bone resorption	22/3903	82/28928	0.268293	1.98851	3.54006	0.00100118	0.0104935	0.0073978	Cartpt/Cbl/Ctsk/Def8/Ext1/Fcgr4/Fshr/Idua/Ihh/Inpp5d/Itgav/Nf1/Prkca/Ptk2b/Rab7/Rac2/Spp1/Src/Syk/Tnfrsf11a/Tns3/Trf	22
GO:0060562	GO:0060562	epithelial tube morphogenesis	77/3903	404/28928	0.190594	1.41263	3.29847	0.00100979	0.0105665	0.00744926	Acvr1/Acvrl1/Adamts12/Agtr1b/Alox12/Angpt1/Arid1a/Bcl2/Bmp5/Ccm2/Cdk20/Col4a1/Coq7/Csmd1/Ctsz/Cxcr4/Dag1/Dvl1/Esr1/Ext1/Fgf1/Fgf10/Fgf8/Fgfr2/Foxp1/Fzd3/Gli2/Gli3/Glmn/Gna13/Grhl2/Hif1a/Ihh/Ipmk/Kdr/Kif20b/Klhl3/Lgr5/Mef2c/Mmrn2/Mycn/Nckap1/Nrarp/Nrp1/Nup50/Ovol2/Pax8/Pbx1/Pgr/Pkd2/Plxnd1/Ppp3r1/Ptk7/Rara/Rock2/Ryr2/Sall4/Shank3/Six2/Ski/Slc12a2/Slc39a12/Smad3/Smad4/Specc1l/Src/Stard13/Sufu/Tead1…	77
GO:0003179	GO:0003179	heart valve morphogenesis	17/3903	57/28928	0.298246	2.21052	3.61278	0.00102351	0.0106736	0.00752473	Acvr1/Adamts9/Bmpr1a/Bmpr2/Fam114a1/Jag1/Mef2c/Mtor/Rb1/Robo2/Slit3/Smad4/Stra6/Tgfb1/Tgfb2/Zfpm1/Zfpm2	17
GO:0030865	GO:0030865	cortical cytoskeleton organization	17/3903	57/28928	0.298246	2.21052	3.61278	0.00102351	0.0106736	0.00752473	Epb41/Epb41l1/Epb41l3/Fhod3/Fmnl3/Iqgap1/Iqgap2/Iqgap3/Kif21a/Nckap1/Nlgn1/Pafah1b1/Pls1/Ptk2b/Rock2/Synpo/Vil1	17
GO:0051402	GO:0051402	neuron apoptotic process	76/3903	398/28928	0.190955	1.41531	3.29475	0.00102623	0.0106736	0.00752473	Adcy10/Adora2a/Agtr1b/Ambra1/Angpt1/Apoe/Bag1/Bax/Bcl2/Braf/Cacna1a/Cd2ap/Cflar/Cln8/Cntfr/Dlx1/Dnajc5/Draxin/Egln2/Esr1/Fas/Fasl/Fgf8/Fis1/Foxo3/Fyn/Gbe1/Gclc/Glp1r/Grid2/Grik2/Gsk3b/Hdac3/Hdac4/Hif1a/Hsp90ab1/Hsph1/Htr2a/Htt/Hyou1/Il6st/Kcnb1/Kcnma1/Kcnq3/Kdr/Mdga2/Mef2c/Mir124a-1/Mtor/Ncf2/Nf1/Nr4a3/Nrp1/Park7/Pawr/Plxnd1/Pou4f3/Prdx2/Prkci/Prkn/Ptk2b/Rb1/Sarm1/Slc1a1/Snx6/Spg11/Star/Tgfb1/Tgf…	76
GO:1902807	GO:1902807	negative regulation of cell cycle G1/S phase transition	21/3903	77/28928	0.272727	2.02138	3.54419	0.00102669	0.0106736	0.00752473	Acvr1/Bcl2/Cacnb4/Cdc73/Cdkn1a/Cradd/Ctdsp1/Ctdsp2/Ctdspl/Mir26a-1/Mir26b/Myo16/Pidd1/Pkd2/Prkdc/Prmt2/Rb1/Rbl1/Rbl2/Rbm38/Susd2	21
GO:0060048	GO:0060048	cardiac muscle contraction	32/3903	136/28928	0.235294	1.74394	3.43427	0.00103584	0.0107513	0.0075795	Abcc9/Adcy10/Akap6/Atp1b1/Cacna2d1/Cacnb2/Calm1/Chga/Ctnna3/Cxcr4/Gaa/Gpd1l/Gsn/Hdac4/Hsp90aa1/Kcnn2/Kcnq1/Mtor/Myl4/Nedd4l/Pde4d/Ryr2/Scn1a/Scn3b/Sgcd/Slc8a1/Snta1/Tmem38b/Tnnc1/Tnni1/Tnni3k/Tpm1	32
GO:0034766	GO:0034766	negative regulation of monoatomic ion transmembrane transport	25/3903	98/28928	0.255102	1.89075	3.48827	0.00104876	0.0108678	0.00766163	Ank3/Bcl2/Calm1/Commd1/Dysf/Epo/Gopc/Iscu/Kcnab1/Kcnq1/Mtor/Nedd4l/Oxsr1/Pkd2/Ppp3cb/Ppp3cc/Ppp3r1/Ptger3/Stk39/Tgfb1/Tgfb2/Tmbim6/Ubr3/Vdac1/Ywhaq	25
GO:0000271	GO:0000271	polysaccharide biosynthetic process	19/3903	67/28928	0.283582	2.10184	3.56584	0.00105116	0.010875	0.00766676	1810024B03Rik/Csgalnact1/Epm2aip1/Esrrb/Ext1/Fut9/Gbe1/Grb10/Gsk3b/Gys1/Inpp5k/Ins1/Mtor/Ndst1/Ndst4/Prkag3/Pth/Sorbs1/Tgfb1	19
GO:0009314	GO:0009314	response to radiation	88/3903	474/28928	0.185654	1.37602	3.2598	0.00108288	0.0111851	0.00788536	Asic2/Atr/Atxn1/Babam2/Bax/Bcl2/Blm/Braf/Brat1/Cacna1e/Cacnb4/Cbl/Ccdc66/Ccnd2/Cdkn1a/Ckap5/Clock/Cntnap2/Col3a1/Cop1/Crb1/Creb1/Cul4a/Cxcl2/D7Ertd443e/Dbh/Dnmt3a/Eef1d/Eif2ak4/Ext1/Eya3/Fancd2/Gja10/Gnat2/Gpr179/Grb2/Grin2a/Hif1a/Htt/Idua/Ift20/Ino80/Large1/Map4k3/Mapk10/Mc1r/Mme/Mtor/Nek1/Nf1/Nhej1/Nptn/Opn3/Paxip1/Pbk/Pde6c/Pde8b/Pik3r1/Pold3/Polk/Prkdc/Ptprk/Rad1/Rag1/Rbm4/Rgs9/Rgs9bp/Rnf4/Rp…	88
GO:0033045	GO:0033045	regulation of sister chromatid segregation	27/3903	109/28928	0.247706	1.83593	3.45311	0.00109562	0.0112984	0.00796524	Anapc1/Anapc5/Arhgap33os/Arid1a/Bcl7a/Bcl7b/Bub1b/Cdc27/Dpf3/Hecw2/Incenp/Khdc3/Kntc1/Mad2l1bp/Nsmce2/Pcid2/Plk1/Rb1/Riok2/Ska3/Smarca2/Smarcc1/Smarcc2/Smarcd1/Tex14/Trip13/Zw10	27
GO:0046889	GO:0046889	positive regulation of lipid biosynthetic process	29/3903	120/28928	0.241667	1.79117	3.42979	0.00111537	0.0114836	0.00809579	Acsl5/Apoc2/Apoe/Chp1/Creb1/Dgat2/Erbb4/Fgf1/Gnai1/Gpam/Gpld1/Hnf4a/Hsd17b13/Htr2a/Igf1r/Lpgat1/Mapk1/Mlxipl/Mtor/Npy1r/Pcx/Por/Rptor/Scp2/Sirt4/Sorbs1/Star/Tcf7l2/Zbtb20	29
GO:0009150	GO:0009150	purine ribonucleotide metabolic process	70/3903	362/28928	0.19337	1.43321	3.2756	0.00112148	0.0115281	0.00812714	Abcc9/Adcy1/Adcy10/Adcy2/Adcy8/Adk/Ak3/Ak4/Atp1b1/Atp5pb/Atp6v1a/Atp6v1b2/Bend3/Bpgm/Cacnb4/Cbfa2t3/Cfh/Dmac2l/Dnajc30/Dnm1l/Efl1/Eno1/Enpp3/Entpd1/Entpd7/Esrrb/Fis1/Gnai3/Gucy1a1/Gucy1b1/Gucy2g/Hdac4/Hif1a/Hk1/Hk2/Hkdc1/Htr2a/Ins1/Ldhd/Lipa/Mfn1/Mlxipl/Mtor/Ndufb3/Ndufc1/Nme7/Nudt3/Nudt4/Nudt9/Ola1/Papss1/Parg/Pde1a/Pde4d/Pde7a/Pde8b/Pfkm/Prkag2/Prkag3/Prkn/Rora/Rptor/Sik2/Slc4a1/Src/Stat3/Tgfb1…	70
GO:0030949	GO:0030949	positive regulation of vascular endothelial growth factor receptor signaling pathway	2025-07-03	14/28928	0.5	3.70587	3.99927	0.00116265	0.0118561	0.00835838	Angpt1/Fgf10/Grb10/Hif1a/Kdr/Prkcb/Tek	7
GO:0031223	GO:0031223	auditory behavior	2025-07-03	14/28928	0.5	3.70587	3.99927	0.00116265	0.0118561	0.00835838	Cntnap2/D130043K22Rik/Foxp2/Htt/Nrxn1/Shank3/Stra6	7
GO:0038180	GO:0038180	nerve growth factor signaling pathway	2025-07-03	14/28928	0.5	3.70587	3.99927	0.00116265	0.0118561	0.00835838	Cd2ap/Kidins220/Magi2/Rapgef1/Rapgef2/Shoc2/Sort1	7
GO:0045161	GO:0045161	neuronal ion channel clustering	2025-07-03	14/28928	0.5	3.70587	3.99927	0.00116265	0.0118561	0.00835838	Ank3/Cntnap2/Dlg2/Gldn/Kcnb1/Nfasc/Nrcam	7
GO:1904393	GO:1904393	regulation of skeletal muscle acetylcholine-gated channel clustering	2025-07-03	14/28928	0.5	3.70587	3.99927	0.00116265	0.0118561	0.00835838	Crk/Crkl/Farp1/Lrp4/Ptn/Sorbs1/Sorbs2	7
GO:0050679	GO:0050679	positive regulation of epithelial cell proliferation	50/3903	241/28928	0.207469	1.5377	3.31035	0.00116567	0.0118679	0.00836673	Acvrl1/Adam17/Agtr1b/Akt3/Ang/Bmp5/Bmpr1a/Ccnd2/Cdh13/Cflar/Cyp7b1/Dysf/Erbb2/Erbb4/Esr1/Fgf1/Fgf10/Fgfbp1/Fgfr2/Foxp1/Foxp2/Gli2/Gpbar1/Ihh/Iqgap3/Itpr1/Kdr/Mir205/Mta3/Mtor/Mycn/Nf1/Nod2/Nr4a3/Nrarp/Plcg1/Ppp1r16b/Prkca/Prkd1/Ptn/Rptor/Rreb1/Runx2/St8sia1/Stat3/Tcf7l2/Tgfb1/Tgm1/Vhl/Wnt7a	50
GO:0032984	GO:0032984	protein-containing complex disassembly	54/3903	265/28928	0.203774	1.51032	3.29583	0.00117488	0.0119051	0.00839295	Add3/Arid1a/Arpc2/Atxn7/Bmerb1/Calm1/Camsap3/Carmil1/Chmp3/Chmp4c/Chmp5/Diaph3/Dnajc6/Evl/F2rl1/Gak/Gas2l2/Gsn/Hdgfl3/Htt/Igf1r/Kif21a/Kif5b/Lix1/Mcoln1/Mical1/Mrpl58/Nckap5/Nrg1/Oga/Rp1/Scaf4/Sh3gl2/Sh3gl3/Smarcc1/Smarcc2/Smarcd1/Snap29/Specc1l/Spef1/Sptb/Stmn1/Stmn2/Stmn3/Stmn4/Tmod1/Tpm1/Ttbk2/Uvrag/Vil1/Vill/Vps4a/Wdr47/Wnk1	54
GO:0001539	GO:0001539	cilium or flagellum-dependent cell motility	53/3903	259/28928	0.204633	1.51669	3.29864	0.0011749	0.0119051	0.00839295	Adam7/Armc12/AU040320/Bbs2/C2cd6/Cacna1e/Catsper2/Catspere2/Cfap43/Cfap44/Cfap45/Cfap52/Cfap53/Cfap54/Cfap61/Cfap65/Cfap70/Chrna7/Dnaaf2/Dnah17/Dnah2/Dnah3/Dnah5/Dnah7b/Dnah7c/Dnah8/Dnah9/Dync2h1/Efhb/Fsip2/Gas2l2/Ift81/Insl6/Ints13/Mkks/Nme7/Nphp4/Nsun7/Pfn4/Pltp/Rfx3/Ribc2/Rnase10/Rsph3b/Rsph9/Slc22a14/Slc9b1/Spag16/Tac1/Tbc1d21/Ttll6/Txndc2/Wt1	53
GO:0060285	GO:0060285	cilium-dependent cell motility	53/3903	259/28928	0.204633	1.51669	3.29864	0.0011749	0.0119051	0.00839295	Adam7/Armc12/AU040320/Bbs2/C2cd6/Cacna1e/Catsper2/Catspere2/Cfap43/Cfap44/Cfap45/Cfap52/Cfap53/Cfap54/Cfap61/Cfap65/Cfap70/Chrna7/Dnaaf2/Dnah17/Dnah2/Dnah3/Dnah5/Dnah7b/Dnah7c/Dnah8/Dnah9/Dync2h1/Efhb/Fsip2/Gas2l2/Ift81/Insl6/Ints13/Mkks/Nme7/Nphp4/Nsun7/Pfn4/Pltp/Rfx3/Ribc2/Rnase10/Rsph3b/Rsph9/Slc22a14/Slc9b1/Spag16/Tac1/Tbc1d21/Ttll6/Txndc2/Wt1	53
GO:1901880	GO:1901880	negative regulation of protein depolymerization	22/3903	83/28928	0.26506	1.96456	3.47532	0.00119126	0.0120519	0.00849641	Add3/Arpc2/Atxn7/Bmerb1/Camsap3/Carmil1/Diaph3/Evl/Gas2l2/Gsn/Hdgfl3/Rp1/Specc1l/Spef1/Sptb/Stmn2/Tmod1/Tpm1/Ttbk2/Vil1/Vill/Wdr47	22
GO:0072524	GO:0072524	pyridine-containing compound metabolic process	43/3903	200/28928	0.215	1.59352	3.32632	0.00119621	0.0120829	0.00851828	Aldh1l1/Bpgm/Cbfa2t3/Eno1/Esrrb/Fdxr/Gpd1l/Hdac4/Hif1a/Hk1/Hk2/Hkdc1/Htr2a/Htt/Ido1/Ido2/Ins1/Kcnab2/Kmo/Lipa/Macroh2a1/Me1/Mlxipl/Mtor/Nadsyn1/Naxd/Ncf2/Nudt12/Pcx/Pfkm/Prkag2/Prkag3/Rbks/Rptor/Sarm1/Sik2/Slc4a1/Src/Stat3/Taldo1/Tigar/Tpi1/Zbtb20	43
GO:0061298	GO:0061298	retina vasculature development in camera-type eye	2025-11-03	30/28928	0.366667	2.71764	3.71725	0.00122335	0.0123375	0.00869778	Acvrl1/Arhgef15/Bmpr2/Col4a1/Hif1a/Large1/Mir23a/Mir24-2/Mir27a/Nrp1/Tgfb1	11
GO:0010721	GO:0010721	negative regulation of cell development	62/3903	314/28928	0.197452	1.46346	3.26103	0.00122811	0.0123661	0.00871791	Bmpr1a/Cartpt/Cbfb/Cers2/Ctdsp1/Ctnna1/Cul4a/D130043K22Rik/Daam2/Dab1/Dip2b/Dlx1/Draxin/Erbb2/Fas/Fbn1/Frzb/Gli3/Grb14/Gsk3b/Ihh/Inpp4b/Inpp5d/Lrp4/Mbd1/Mbp/Mycn/Nf1/Nfkbid/Nrarp/Nrp1/Pglyrp4/Pik3r1/Prdm16/Prdx2/Ptn/Rag2/Rapgef2/Rara/Rb1/Rc3h2/Rflnb/Rnf6/Runx1/Ryk/Sema3f/Sema3g/Sema6c/Sema6d/Ski/Socs5/Sorl1/Tgfb1/Tmem131l/Tnr/Trim11/Tsc22d1/Ttc3/Vsx2/Wnt7a/Zbtb46/Zfpm1	62
GO:1903426	GO:1903426	regulation of reactive oxygen species biosynthetic process	16/3903	53/28928	0.301887	2.2375	3.56113	0.00123379	0.0124038	0.00874451	Adcy10/Alox12/Cflar/Clcn3/Duoxa1/Duoxa2/Foxo3/Fyn/Hdac4/Hif1a/Ins1/Ncf2/Park7/Prkn/Rab27a/Stat3	16
GO:0051282	GO:0051282	regulation of sequestering of calcium ion	33/3903	143/28928	0.230769	1.7104	3.36319	0.00124155	0.0124622	0.00878571	Akap6/Bax/Calm1/Diaph1/Fasl/Ghitm/Glp1r/Htr2a/Htt/Ibtk/Itgav/Itpr1/Lime1/Mcoln1/Npsr1/Pde4d/Pkd2/Plcb1/Plcb4/Plce1/Plcg1/Plch1/Plch2/Prkd1/Ptk2b/Ryr2/Ryr3/Slc8a1/Tgfb1/Tgfb2/Tmem38b/Tpcn2/Trpm2	33
GO:0000075	GO:0000075	cell cycle checkpoint signaling	46/3903	218/28928	0.211009	1.56394	3.30074	0.00124604	0.0124877	0.00880368	Arhgap33os/Atr/Babam2/Blm/Brsk2/Bub1b/Cdk5rap3/Cdkn1a/Cep63/Chmp4c/Clock/Clspn/Cradd/Cul4a/D7Ertd443e/Diaph3/Eif2ak4/Eme1/Etaa1/Fancd2/Hormad1/Hus1b/Incenp/Khdc3/Kntc1/Mad2l1bp/Nek1/Orc1/Pcid2/Pidd1/Plk1/Prkdc/Ptpn11/Rad1/Rad50/Rbm38/Setmar/Ska3/Stk33/Sycp2l/Tex14/Tiprl/Trip13/Usp28/Vps4a/Zw10	46
GO:0002429	GO:0002429	immune response-activating cell surface receptor signaling pathway	60/3903	302/28928	0.198675	1.47253	3.25999	0.0012483	0.0124908	0.00880585	Bax/Bcl2/Braf/Btnl2/Btnl4/Cacnb4/Cd160/Cd247/Cd2ap/Clec7a/Cr2/Crkl/Cyld/F2rl1/Foxp1/Fpr-rs6/Fyn/Gpld1/Grb2/Lgals3/Lime1/Lipa/Lrrfip2/Mapk1/Mef2c/Myd88/Myo1g/Nepn/Nfam1/Nfkbid/Nmi/Nod2/Nr4a3/Pawr/Pde4b/Pde4d/Pik3r1/Pja2/Plcg1/Plcl2/Prkcb/Ptpn22/Rapgef1/Rc3h2/Rftn1/Skint1/Skint3/Slc39a6/Sos1/Stap1/Syk/Tec/Themis/Themis3/Tmem126a/Traf3/Ubash3a/Ube2n/Wnk1/Znrf1	60
GO:0031102	GO:0031102	neuron projection regeneration	20/3903	73/28928	0.273973	2.03061	3.48185	0.00125835	0.0125522	0.00884911	Adam17/Bcl2/Braf/Cers2/Cspg5/Ctnna1/D130043K22Rik/Dag1/Diaph1/Fas/Hgf/Igf1r/Matn2/Neo1/Nrg1/Prrx1/Ptn/Pum2/Rtca/Tnr	20
GO:0098900	GO:0098900	regulation of action potential	20/3903	73/28928	0.273973	2.03061	3.48185	0.00125835	0.0125522	0.00884911	Ank3/Cacna2d1/Calm1/Cnr1/Cnr2/Cntnap2/Ctnna3/Foxp1/Hcn1/Kcnab2/Kcnb1/Kcnc4/Kcnip1/Kcnq3/Pawr/Rapgef4/Ryr2/Scn9a/Tac1/Trpc4	20
GO:0050951	GO:0050951	sensory perception of temperature stimulus	13/3903	39/28928	0.333333	2.47058	3.62926	0.00126678	0.0125933	0.00887809	Calca/Cpeb3/Cxcr4/Disc1/Ephb1/Grik2/Htr2a/Nrg1/Pawr/Scn11a/Scn9a/Tac1/Wdr47	13
GO:0046578	GO:0046578	regulation of Ras protein signal transduction	17/3903	58/28928	0.293103	2.1724	3.52965	0.0012683	0.0125933	0.00887809	Dgki/Epo/Erbb2/Fgf10/Lztr1/Mmd2/Nf1/Nrg1/Rapgef1/Rasgrf1/Rasgrp1/Shoc2/Sos1/Spry4/Src/Tgfb2/Trim67	17
GO:0010631	GO:0010631	epithelial cell migration	27/3903	110/28928	0.245455	1.81924	3.39971	0.00126837	0.0125933	0.00887809	Adam9/Arsb/Bmpr2/Capn7/Daam2/Dock5/Epb41l4b/Evl/Fermt1/Fgf10/Gab2/Hif1a/Iqsec1/Itga2/Macf1/Mtor/Plcg1/Ptpn11/Ptprg/Rreb1/Sash1/Smad4/Src/Tac1/Tgfb2/Vil1/Wdpcp	27
GO:0009144	GO:0009144	purine nucleoside triphosphate metabolic process	56/3903	278/28928	0.201439	1.49301	3.26198	0.001277	0.0126593	0.00892466	Abcc9/Adcy10/Adk/Ak3/Ak4/Atp1b1/Atp5pb/Atp6v1a/Atp6v1b2/Bend3/Bpgm/Cbfa2t3/Cfh/Dmac2l/Dnajc30/Dnm1l/Efl1/Eno1/Enpp3/Entpd1/Entpd7/Esrrb/Fis1/Gnai3/Hdac4/Hif1a/Hk1/Hk2/Hkdc1/Htr2a/Ins1/Ldhd/Lipa/Mfn1/Mlxipl/Mtor/Ndufb3/Ndufc1/Nme7/Oga/Ola1/Parg/Pfkm/Prkag2/Prkag3/Prkn/Rptor/Samhd1/Sik2/Slc4a1/Src/Stat3/Tgfb1/Tigar/Tpi1/Zbtb20	56
GO:0009749	GO:0009749	response to glucose	52/3903	254/28928	0.204724	1.51736	3.27063	0.00128549	0.0127238	0.00897009	Abca12/Ace/Acvr1c/Adcy8/Brsk2/Cacna1e/Col4a3/Ctsl/Epha5/Foxo3/Gclc/Glp1r/Gpam/Gpld1/Hif1a/Hmgn3/Hnf4a/Igf1r/Ildr2/Ins1/Kcnb1/Kif5b/Klf7/Mir27a/Mlxipl/Ncf2/Ncoa6/Ndufaf2/Pcsk1/Pde1c/Pde8b/Ppp3cb/Prkcb/Prkn/Ptk2b/Rasal2/Rbm4/Rptor/Sarm1/Serpinf1/Slc12a6/Slc29a1/Smad3/Smad4/Star/Tbc1d1/Tcf7l2/Tgfb1/Tiam1/Trpm5/Vsnl1/Zbtb20	52
GO:0048660	GO:0048660	regulation of smooth muscle cell proliferation	43/3903	201/28928	0.21393	1.58559	3.29014	0.00132666	0.013096	0.0092325	Alox12/Ang/Apoe/Bmpr1a/Bmpr2/Cdh13/Cdkn1a/Dbh/Esr1/Fgfr2/Foxp1/Gna12/Gna13/Gnai2/Gnai3/Gsk3b/Hdac4/Hif1a/Igf1r/Itga2/Mef2c/Mtor/Myd88/Myocd/Nf1/Notch3/Npr3/Nr4a3/Orc1/Park7/Pdcd4/Pde1a/Pde4d/Pik3r1/Prkca/Prkdc/Prkg1/Rgs5/Src/Tafa5/Tcf7l2/Tgfb1/Tpm1	43
GO:0050965	GO:0050965	detection of temperature stimulus involved in sensory perception of pain	2025-10-03	26/28928	0.384615	2.85067	3.72834	0.00132923	0.013096	0.0092325	Calca/Cxcr4/Disc1/Ephb1/Htr2a/Nrg1/Pawr/Scn11a/Scn9a/Tac1	10
GO:1903975	GO:1903975	regulation of glial cell migration	2025-10-03	26/28928	0.384615	2.85067	3.72834	0.00132923	0.013096	0.0092325	Bmerb1/Cers2/Crkl/Fas/Fubp1/Nf1/P2ry12/Rras2/Stap1/Tiam1	10
GO:0003206	GO:0003206	cardiac chamber morphogenesis	35/3903	155/28928	0.225806	1.67362	3.32086	0.00135218	0.0132882	0.009368	Acvr1/Bmp5/Bmpr1a/Bmpr2/Col11a1/Cpe/Epo/Fgf8/Fgfr2/Grhl2/Hif1a/Jag1/Ly6e/Mef2c/Nrg1/Nrp1/Ovol2/Parva/Rnls/Robo2/Ryr2/Sema3c/Shox2/Slit3/Smad4/Sos1/Tek/Tgfb1/Tgfb2/Tnnc1/Tnni1/Tpm1/Ube4b/Zfpm1/Zfpm2	35
GO:0035019	GO:0035019	somatic stem cell population maintenance	23/3903	89/28928	0.258427	1.91539	3.41567	0.00135289	0.0132882	0.009368	Bcl9/Bmpr1a/Braf/Cul4a/Esrrb/Fgf10/Klf10/Lbh/Med24/Nanog/Panct2/Pax8/Prdm16/Sall4/Six2/Ski/Spi1/Stat3/Taf5l/Taf6l/Tcf7l2/Tfap2c/Wnt7a	23
GO:0042472	GO:0042472	inner ear morphogenesis	30/3903	127/28928	0.23622	1.7508	3.34879	0.00136613	0.0133977	0.00944519	Abr/Cdh23/Chrna9/Col11a1/Dvl1/Fgf10/Fgf8/Fgfr2/Frzb/Fzd3/Gli2/Insig2/Itga8/Kcnq1/Myo3a/Myo3b/Nr4a3/Otx1/Otx2/Pax8/Pcdh15/Pdzd7/Pls1/Pou4f3/Prrx1/Ptk7/Ripor2/Sobp/Strc/Wdpcp	30
GO:0038202	GO:0038202	TORC1 signaling	28/3903	116/28928	0.241379	1.78904	3.36283	0.00137078	0.0134228	0.00946287	Dgkq/Fnip1/Foxp1/Gpr155/Itfg2/Lamtor3/Lamtor5/Larp1/Mtor/Nlk/Ppdpf/Rheb/Rnf152/Rps6ka1/Rps6ka2/Rps6ka5/Rptor/Rragd/Sar1a/Shq1/Sik3/Src/Stambpl1/Syk/Ube2n/Ube2w/Usp7/Vhl	28
GO:0022408	GO:0022408	negative regulation of cell-cell adhesion	46/3903	219/28928	0.210046	1.5568	3.26647	0.00137481	0.0134417	0.00947622	Abca12/Adora2a/Alox12/Btla/C1qtnf1/Cbfb/Cd9/Crtam/Epcam/Erbb2/Gli3/Glmn/Gnrh1/H2-Aa/Ido1/Ihh/Il2ra/Ildr2/Jag1/Lgals3/Mbp/Ndfip1/Nfkbid/Nrarp/Pawr/Pik3r1/Pla2g2f/Prdx2/Prkar1a/Prkg1/Ptpn22/Rag2/Rc3h2/Rgcc/Ripor2/Runx1/Socs5/Socs6/Specc1l/Spi1/Tgfb1/Tmem131l/Tnr/Tspan32/Wnk1/Ythdf2	46
GO:0006089	GO:0006089	lactate metabolic process	2025-09-03	22/28928	0.409091	3.03207	3.76548	0.00138516	0.0134656	0.00949304	Gatd1/Haghl/Hif1a/Htt/Ldhd/Park7/Pnkd/Slc37a4/Tigar	9
GO:0099151	GO:0099151	regulation of postsynaptic density assembly	2025-09-03	22/28928	0.409091	3.03207	3.76548	0.00138516	0.0134656	0.00949304	Abi3bp/Cbln1/Grid2/Lrrtm2/Nlgn1/Nrxn1/Ptk2b/Ptprd/Sipa1l1	9
GO:0099550	GO:0099550	trans-synaptic signaling, modulating synaptic transmission	2025-09-03	22/28928	0.409091	3.03207	3.76548	0.00138516	0.0134656	0.00949304	Cbln1/Cnr2/Grm5/Gucy1a1/Igsf21/Neo1/Nptn/Nrxn1/Nrxn3	9
GO:0016051	GO:0016051	carbohydrate biosynthetic process	47/3903	225/28928	0.208889	1.54823	3.26027	0.00138566	0.0134656	0.00949304	1810024B03Rik/Atf3/B3galt1/Cd244a/Chst14/Chst15/Chst9/Csgalnact1/Dgat2/Dgkq/Eno1/Epm2aip1/Esrrb/Ext1/Fbp2/Foxo1/Fut9/Gbe1/Gpt2/Grb10/Gsk3b/Gys1/Hif1a/Hnf4a/Inpp5k/Ins1/Mgat2/Mtor/Ndst1/Ndst4/Oprm1/Pcx/Prkag2/Prkag3/Prkg1/Pth/Sds/Serpina12/Slc37a4/Sorbs1/St6galnac5/Tcf7l2/Tgfb1/Tpi1/Ugt1a6a/Usp7/Zfp692	47
GO:1901532	GO:1901532	regulation of hematopoietic progenitor cell differentiation	14/3903	44/28928	0.318182	2.35828	3.56083	0.00139496	0.0135354	0.00954227	Eif2ak2/Fas/Fnip1/Kdr/Mixl1/Nfe2l2/Pcid2/Prkdc/Rara/Sos1/Sos2/Spi1/Ythdf2/Znhit1	14
GO:0072594	GO:0072594	establishment of protein localization to organelle	85/3903	459/28928	0.185185	1.37254	3.17732	0.00140399	0.0136023	0.00958947	1700009N14Rik/Adcy10/Agk/Akap1/Angpt1/Bag3/Bax/Cacng3/Cbl/Cdkn1a/Chp1/Ddx5/Edem1/Eif4enif1/Fam53b/Fermt1/Fis1/Gli3/Glp1r/Gnptab/Golph3l/Grin2a/Grpel1/Hdac3/Hk1/Hk2/Hnf4a/Hsp90aa1/Hsp90ab1/Immp2l/Ipo11/Ipo5/Kcnq3/Kpna1/Kpna7/Lrrc7/Macf1/Macroh2a1/Mapk1/Mapt/Mgarp/Ncoa4/Nf1/Nup35/Nup50/Nup54/Nup93/Pex1/Pex5l/Pik3r1/Pkig/Ppp3r1/Prkd1/Ptpn22/Pttg1ip/Rab7/Ruvbl2/Ryr2/Scarb2/Sirt4/Six2/Snx16/Sorl1/Sort…	85
GO:0003208	GO:0003208	cardiac ventricle morphogenesis	22/3903	84/28928	0.261905	1.94117	3.41148	0.00141149	0.0136543	0.00962612	Bmpr1a/Col11a1/Cpe/Epo/Fgfr2/Grhl2/Hif1a/Jag1/Ly6e/Mef2c/Nrg1/Rnls/Ryr2/Sema3c/Smad4/Tgfb1/Tgfb2/Tnnc1/Tnni1/Tpm1/Ube4b/Zfpm2	22
GO:0007292	GO:0007292	female gamete generation	41/3903	190/28928	0.215789	1.59937	3.27349	0.0014235	0.0137498	0.00969342	Aspm/Bcl2/Bmpr1b/Cdc25b/Dmrt1/Edn2/Etv6/Foxo3/Grb14/Hormad1/Ihh/Immp2l/Kat8/Lgr5/Mcmdc2/Mei4/Mlh1/Mlh3/Msh4/Msh5/Nrip1/Orc4/Pabpc1l/Pde4d/Pgr/Plcb1/Plk1/Ptk2b/Ptn/Rps6ka2/Rxfp2/Ska3/Sos1/Src/Taf4b/Tdrd1/Tdrd7/Trip13/Wdr77/Ythdf2/Zglp1	41
GO:0036465	GO:0036465	synaptic vesicle recycling	25/3903	100/28928	0.25	1.85293	3.37421	0.00142867	0.013779	0.00971399	Abca13/Amph/Cyfip1/Dennd1a/Dgkq/Diaph1/Dnajc6/Dnm1l/Dnm2/Dnm3/Fcho2/Fgf14/Nlgn1/Park7/Pclo/Ppp3cb/Ppp3cc/Prkn/Rab27b/Rab7/Scamp5/Sgip1/Sh3gl2/Sh3gl3/Sncg	25
GO:0030098	GO:0030098	lymphocyte differentiation	87/3903	472/28928	0.184322	1.36615	3.1674	0.00143526	0.0138217	0.00974412	Adam17/Ambra1/Arid1a/Bax/Bcl2/Blm/Braf/Cbfb/Cd83/Cr2/Crtam/Ctsl/Cyld/Dock10/Dock2/Entpd7/Erbb2/Fancd2/Fas/Fnip1/Foxo3/Foxp1/Gli3/H2-Aa/H2-Ea/Hdac9/Hsp90aa1/Ihh/Il2ra/Il9r/Inpp5d/Itfg2/Klhl25/Lipa/Mertk/Mr1/Mtor/Muc19/Ndfip1/Nfam1/Nfkbid/Nhej1/Nrarp/Pbx1/Pcid2/Pglyrp4/Phf14/Pik3r1/Plcl2/Ppp3cb/Prdx2/Prelid1/Prex1/Prkdc/Ptk2b/Ptpn22/Rag1/Rag2/Rara/Rasgrp1/Rc3h2/Rhoh/Rora/Runx1/Runx2/Sh3rf1/Skint1/S…	87
GO:0097305	GO:0097305	response to alcohol	73/3903	384/28928	0.190104	1.409	3.18638	0.00143915	0.0138383	0.00975584	Abat/Ace/Adcy1/Adcy2/Adcy8/Aldh1a1/Arpc2/Bcl2/Blm/Cbl/Ces1h/Chrna7/Cnr1/Creb1/Csf3/Ctnna1/Ctsk/Dag1/Dbh/Dnmt3a/Epha5/Fkbp5/Foxo3/Fyn/Ghr/Glra1/Glra3/Gnai1/Gnrh1/Gpld1/Gpr155/Gramd1b/Gria1/Grin2a/Grin2b/Grin3a/Grip1/Hcrt/Igf1r/Kcnmb1/Klf9/Larp1/Lipa/Mir132/Mir181b-1/Mir331/Mir9-3/Myd88/Nanog/Ncam1/Nr3c2/Oprd1/Oprm1/Prkca/Prkcb/Prkd1/Ptgdr/Ptger3/Ptk2b/Rara/Scn11a/Setd7/Slc12a3/Slc5a5/Slit3/Spidr/S…	73
GO:0097107	GO:0097107	postsynaptic density assembly	2025-12-03	35/28928	0.342857	2.54117	3.60289	0.00146423	0.0140471	0.00990304	Abi3bp/Cbln1/Csmd2/Grid2/Lrrtm2/Nlgn1/Nrxn1/Nrxn3/Ptk2b/Ptprd/Shank3/Sipa1l1	12
GO:0003158	GO:0003158	endothelium development	34/3903	150/28928	0.226667	1.67999	3.29749	0.00146591	0.0140471	0.00990304	Acvr1/Acvrl1/Adamts12/Afdn/Alox12/Apold1/Bmpr2/Ccm2/Cd2ap/Cxcr4/F11r/F2rl1/Fgf1/Foxp1/Jag1/Kdm6b/Kdr/Lipa/Myd88/Nrg1/Pde4d/Pecam1/Plcb1/Plod3/Ppp1r16b/Proc/Rapgef1/Rapgef2/Rock2/Smad4/Stard13/Ubiad1/Vcl/Vhl	34
GO:0046031	GO:0046031	ADP metabolic process	29/3903	122/28928	0.237705	1.76181	3.33002	0.00146745	0.0140471	0.00990304	Ak3/Ak4/Bpgm/Cbfa2t3/Eno1/Entpd1/Esrrb/Hdac4/Hif1a/Hk1/Hk2/Hkdc1/Htr2a/Ins1/Lipa/Mlxipl/Mtor/Nudt9/Pfkm/Prkag2/Prkag3/Rptor/Sik2/Slc4a1/Src/Stat3/Tigar/Tpi1/Zbtb20	29
GO:0009410	GO:0009410	response to xenobiotic stimulus	91/3903	498/28928	0.182731	1.35435	3.15012	0.00148976	0.0142395	0.0100386	Abat/Abcc1/Abcc9/Acaa1a/Ace/Acer2/Acsl1/Adam17/Adcy1/Add3/Adora2a/Agtr1b/Akr1c12/Akr1c13/Aldh1a1/Arnt2/Asic2/Bcl2/Blm/Braf/Ccl4/Chrna7/Cntnap2/Creb1/Crkl/Crot/Cryz/Cyp2b10/Cyp2c37/Cyp2d12/Cyp2j12/Dnmt3a/Dpyd/Errfi1/Fgf8/Foxo3/Fzd3/Gabrb3/Gabrg3/Gclc/Gna12/Gpld1/Gria1/Grin2a/Hadh/Hadha/Hdac4/Hnf4a/Hsd11b2/Hsp90aa1/Htr2a/Itga2/Kcnq1/Kcnq3/Kdr/Lipa/Lox/Mef2c/Mylk/Ncam1/Nfe2l2/Npas2/Nr1i2/Oxsr1/Pam/P…	91
GO:0010656	GO:0010656	negative regulation of muscle cell apoptotic process	20/3903	74/28928	0.27027	2.00317	3.41234	0.001509	0.0143184	0.0100943	Alox12/Ambra1/Bag3/Bcl2/Cflar/Erbb4/Esr1/Ghrh/Gria4/Gsk3b/Hspb6/Igf1r/Myocd/Nfe2l2/Nr4a3/Nrg1/Pax8/Pik3r1/Ptk2b/Sirt4	20
GO:0005513	GO:0005513	detection of calcium ion	2025-06-03	11/28928	0.545455	4.04276	3.98613	0.0015092	0.0143184	0.0100943	Calm1/Kcnmb1/Kcnmb2/Ryr2/Stim1/Syt1	6
GO:0038130	GO:0038130	ERBB4 signaling pathway	2025-06-03	11/28928	0.545455	4.04276	3.98613	0.0015092	0.0143184	0.0100943	Btc/Cadm1/Erbb2/Erbb4/Nrg1/Nrg3	6
GO:0099105	GO:0099105	ion channel modulating, G protein-coupled receptor signaling pathway	2025-06-03	11/28928	0.545455	4.04276	3.98613	0.0015092	0.0143184	0.0100943	Anxa7/Chrm3/F2rl1/Itpr1/Plcb1/Stim1	6
GO:1900147	GO:1900147	regulation of Schwann cell migration	2025-06-03	11/28928	0.545455	4.04276	3.98613	0.0015092	0.0143184	0.0100943	Cers2/Fas/Fubp1/Nf1/Rras2/Tiam1	6
GO:0006109	GO:0006109	regulation of carbohydrate metabolic process	46/3903	220/28928	0.209091	1.54973	3.23236	0.00151512	0.0143533	0.0101189	1810024B03Rik/Adcy10/Bckdk/C1qtnf1/Cbfa2t3/Cd244a/Dgat2/Dgkq/Epm2aip1/Esrrb/Foxo1/Gpld1/Grb10/Gsk3b/Hdac4/Hif1a/Hnf4a/Htr2a/Inpp5k/Ins1/Mlxipl/Mlycd/Mtor/Oprm1/Phkb/Phkg1/Prkag2/Prkag3/Prkg1/Prkn/Pth/Rora/Rptor/Scarb2/Serpina12/Sik2/Slc4a1/Sorbs1/Src/Stat3/Tcf7l2/Tgfb1/Tigar/Usp7/Zbtb20/Zfp692	46
GO:0007631	GO:0007631	feeding behavior	32/3903	139/28928	0.230216	1.7063	3.29645	0.00151994	0.0143564	0.0101211	Ace/Adora2a/Adrb3/Agtr1b/Bbip1/Calca/Cartpt/Cnr1/Cntfr/Eif2ak4/Glp1r/Gpr171/Grin2b/Hcrt/Hcrtr2/Ins1/Insl5/Mc1r/Mchr1/Mtor/Npsr1/Npy1r/Nr4a3/Oprd1/Oprm1/Phf21a/Ppy/Pyy/Sgip1/Stat3/Stra6/Ubr3	32
GO:0021549	GO:0021549	cerebellum development	32/3903	139/28928	0.230216	1.7063	3.29645	0.00151994	0.0143564	0.0101211	Abat/Atrn/Cacna1a/Cbln1/Cend1/Cntn1/Cntnap2/Cplane1/Crk/Crkl/Dab1/Fktn/Foxp2/Gabrb3/Gli2/Grid2/Igf1r/Kndc1/Lhx5/Lmx1a/Lmx1b/Myo16/Ncoa1/Nrxn1/Pantr2/Pdss2/Prkg1/Ptpn11/Rora/Sez6/Ttbk2/Wnt7a	32
GO:0034284	GO:0034284	response to monosaccharide	54/3903	268/28928	0.201493	1.49341	3.2048	0.0015299	0.0144292	0.0101724	Abca12/Ace/Acvr1c/Adcy8/Brsk2/Cacna1e/Col4a3/Ctsl/Epha5/Foxo3/Gclc/Glp1r/Gpam/Gpld1/Hif1a/Hmgn3/Hnf4a/Igf1r/Ildr2/Ins1/Itga2/Kcnb1/Kif5b/Klf7/Mir27a/Mlxipl/Ncf2/Ncoa6/Ndufaf2/Pcsk1/Pde1c/Pde8b/Plcb1/Ppp3cb/Prkcb/Prkn/Ptk2b/Rasal2/Rbm4/Rptor/Sarm1/Serpinf1/Slc12a6/Slc29a1/Smad3/Smad4/Star/Tbc1d1/Tcf7l2/Tgfb1/Tiam1/Trpm5/Vsnl1/Zbtb20	54
GO:0097529	GO:0097529	myeloid leukocyte migration	52/3903	256/28928	0.203125	1.50551	3.20836	0.00153822	0.0144864	0.0102127	Abr/Akirin1/Camk1d/Ccl1/Ccl4/Ccl6/Ccl9/Cd177/Cd9/Chga/Csf3r/Cxcl1/Cxcl2/Cxcr1/Dnm1l/Dysf/Edn2/Fcgr3/Fpr-rs6/Il34/Itgb2/Jam3/Lgals3/Mapk1/Mcoln2/Mmp28/Mtus1/Myd88/Nf1/Nod2/P2ry12/Pafah1b1/Pawr/Pde4b/Pde4d/Pecam1/Pik3r1/Plcb1/Prex1/Prkca/Ptger3/Ptk2b/Rac2/Rin3/Ripor2/Slc37a4/Spi1/Spp1/Stap1/Syk/Tafa4/Tgfb2	52
GO:0050432	GO:0050432	catecholamine secretion	19/3903	69/28928	0.275362	2.04091	3.41871	0.00154247	0.0145051	0.0102259	Abat/Adora2a/Adora3/Cadps/Cartpt/Chga/Chrna6/Chrna7/Cnr1/Entpd1/Htr2a/Kcnb1/Ly6e/Nisch/P2ry12/Prkcb/Ptger3/Sncg/Syt1	19
GO:0006518	GO:0006518	peptide metabolic process	17/3903	59/28928	0.288136	2.13558	3.44821	0.00156083	0.0145951	0.0102893	Ace/Cpa4/Cpd/Cpe/Cpq/Enpep/Gclc/Lta4h/Mme/Nfe2l2/Nod2/Npepps/Pam/Pcsk1/Pcsk5/Slc1a1/Trhde	17
GO:0030838	GO:0030838	positive regulation of actin filament polymerization	17/3903	59/28928	0.288136	2.13558	3.44821	0.00156083	0.0145951	0.0102893	Alox15/Arpc2/Carmil1/Cdc42ep5/Csf3/Evl/Fchsd1/Fer/Grb2/Mtor/Myo1c/Nck1/Nckap1/Nphs1/Ptk2b/Pycard/Vasp	17
GO:0048713	GO:0048713	regulation of oligodendrocyte differentiation	17/3903	59/28928	0.288136	2.13558	3.44821	0.00156083	0.0145951	0.0102893	Cxcr4/Daam2/Dag1/Dlx1/Hdac2/Il34/Mir23a/Mtor/Nf1/Olig2/Prmt5/Ptn/Ptpra/Rheb/Tcf7l2/Tenm4/Trp73	17
GO:0007019	GO:0007019	microtubule depolymerization	18/3903	64/28928	0.28125	2.08455	3.43025	0.00156115	0.0145951	0.0102893	Atxn7/Bmerb1/Camsap3/Diaph3/Gas2l2/Hdgfl3/Htt/Kif21a/Nckap5/Rp1/Specc1l/Spef1/Stmn1/Stmn2/Stmn3/Stmn4/Ttbk2/Wdr47	18
GO:0033673	GO:0033673	negative regulation of kinase activity	41/3903	191/28928	0.21466	1.591	3.23629	0.00158058	0.0147552	0.0104022	Ajuba/Apoe/Cdk5rap3/Cdkn1a/Cep85/Chp1/Dusp19/Errfi1/Gadd45b/Ggnbp2/Hexim2/Inpp5k/Lats2/Macroh2a1/Mapt/Myocd/Nf1/Park7/Pdcd4/Pkig/Plk1/Prkag2/Prkar1a/Prkca/Prkn/Ptk6/Ptpn22/Ptprt/Pycard/Rb1/Sh3bp5/Slc8a1/Smyd3/Socs4/Socs5/Spry4/Srcin1/Tigar/Trim27/Zfyve28/Zgpat	41
GO:0051208	GO:0051208	sequestering of calcium ion	33/3903	145/28928	0.227586	1.68681	3.27428	0.00158833	0.0148059	0.0104379	Akap6/Bax/Calm1/Diaph1/Fasl/Ghitm/Glp1r/Htr2a/Htt/Ibtk/Itgav/Itpr1/Lime1/Mcoln1/Npsr1/Pde4d/Pkd2/Plcb1/Plcb4/Plce1/Plcg1/Plch1/Plch2/Prkd1/Ptk2b/Ryr2/Ryr3/Slc8a1/Tgfb1/Tgfb2/Tmem38b/Tpcn2/Trpm2	33
GO:0007272	GO:0007272	ensheathment of neurons	43/3903	203/28928	0.211823	1.56997	3.21837	0.0016254	0.0150928	0.0106402	Acer3/Atrn/Cd9/Cdh2/Ckap5/Cntn1/Cntnap2/Cxcr4/Cyfip1/Dag1/Epb41l3/Erbb2/Fyn/Grb2/Hgf/Iqschfp/Jam3/Large1/Mapk1/Mbp/Mir23a/Mir24-2/Mtor/Nf1/Nfasc/Nrg1/Olig2/Pard3/Pllp/Ppp3r1/Ptn/Rara/S100b/Selenoi/Ski/Sos1/Tcf7l2/Tenm4/Tg/Tgfb1/Trf/Ulk4/Wasf3	43
GO:0008366	GO:0008366	axon ensheathment	43/3903	203/28928	0.211823	1.56997	3.21837	0.0016254	0.0150928	0.0106402	Acer3/Atrn/Cd9/Cdh2/Ckap5/Cntn1/Cntnap2/Cxcr4/Cyfip1/Dag1/Epb41l3/Erbb2/Fyn/Grb2/Hgf/Iqschfp/Jam3/Large1/Mapk1/Mbp/Mir23a/Mir24-2/Mtor/Nf1/Nfasc/Nrg1/Olig2/Pard3/Pllp/Ppp3r1/Ptn/Rara/S100b/Selenoi/Ski/Sos1/Tcf7l2/Tenm4/Tg/Tgfb1/Trf/Ulk4/Wasf3	43
GO:0046651	GO:0046651	lymphocyte proliferation	65/3903	336/28928	0.193452	1.43382	3.15877	0.00162617	0.0150928	0.0106402	Adk/Bax/Bcl2/Blm/Btla/Btnl2/Ccnd3/Cd244a/Cdkn1a/Cr2/Crtam/Cxcr4/Dock2/Epo/Erbb2/Fgf10/Fyn/Glmn/Gnrh1/Gpam/H2-Aa/Ido1/Ihh/Il2ra/Il5/Il6st/Il9r/Inpp5d/Itgb2/Lgals3/Lipa/Mef2c/Muc19/Myd88/Nck1/Ndfip1/Pawr/Pla2g2f/Plcl2/Prdx2/Prkar1a/Ptpn22/Pycard/Rac2/Rag2/Rasgrp1/Rassf5/Rc3h2/Ripor2/Sh3rf1/Siglecg/Slc11a1/Slc4a1/Slc7a1/Sos1/Sos2/Syk/Tac1/Tgfb1/Tmem131l/Tnfrsf9/Tspan32/Tyk2/Zfp335/Znhit1	65
GO:0019693	GO:0019693	ribose phosphate metabolic process	74/3903	392/28928	0.188776	1.39915	3.14232	0.00162989	0.0151054	0.0106491	Abcc9/Adcy1/Adcy10/Adcy2/Adcy8/Adk/Ak3/Ak4/Atp1b1/Atp5pb/Atp6v1a/Atp6v1b2/Bend3/Bpgm/Cacnb4/Cbfa2t3/Cfh/Cmpk1/Dmac2l/Dnajc30/Dnm1l/Dpyd/Dpys/Efl1/Eno1/Enpp3/Entpd1/Entpd7/Esrrb/Fis1/Gnai3/Gucy1a1/Gucy1b1/Gucy2g/Hdac4/Hif1a/Hk1/Hk2/Hkdc1/Htr2a/Ins1/Ldhd/Lipa/Mfn1/Mlxipl/Mtor/Ndufb3/Ndufc1/Nme7/Nudt3/Nudt4/Nudt9/Ola1/Papss1/Parg/Pde1a/Pde4d/Pde7a/Pde8b/Pfkm/Prkag2/Prkag3/Prkn/Rora/Rptor/Sik2/Slc4a1…	74
GO:0022898	GO:0022898	regulation of transmembrane transporter activity	44/3903	209/28928	0.210526	1.56037	3.21088	0.00164267	0.0152018	0.0107171	Abcc9/Akap6/Ank3/Atp1b1/Bcl2/Cacnb2/Cacnb4/Cacng3/Calm1/Chp1/Chrm3/Cnih2/Cnksr3/Dapk1/Dysf/Epo/Fgf14/Gopc/Gpd1l/Hpca/Htt/Ins1/Kcnab1/Kcnq1/Nedd4l/Nlgn1/Nr3c2/Oprm1/Oxsr1/Park7/Pkd2/Plcb1/Ptpn3/Rasgrf1/Rasgrf2/Scn3b/Shank1/Shisa9/Slmap/Stac/Stim1/Stk39/Taco1/Tmem168	44
GO:0051491	GO:0051491	positive regulation of filopodium assembly	13/3903	40/28928	0.325	2.40881	3.52118	0.00164762	0.0152256	0.0107338	Arpc2/Dnm3/Fnbp1l/Mien1/Myo3a/Myo3b/Nlgn1/Nrp1/Pik3r1/Plppr5/Ripor2/Tenm2/Zmynd8	13
GO:0014033	GO:0014033	neural crest cell differentiation	25/3903	101/28928	0.247525	1.83459	3.31816	0.00165938	0.0152901	0.0107793	Acvr1/Bmpr1a/Cdh2/Erbb4/Ext1/Frzb/Hif1a/Jag1/Kbtbd8/Mapk1/Mef2c/Nrp1/Ovol2/Sema3c/Sema3d/Sema3f/Sema3g/Sema5b/Sema6a/Sema6c/Sema6d/Sema7a/Smad4/Tapt1/Tcof1	25
GO:0034446	GO:0034446	substrate adhesion-dependent cell spreading	25/3903	101/28928	0.247525	1.83459	3.31816	0.00165938	0.0152901	0.0107793	Arpc2/Braf/Carmil1/Crk/Crkl/Cspg5/Dnm2/Dock5/Fer/Itga8/Itgav/Lims1/Mertk/Nedd9/Nrp1/Olfm4/Parva/Peak1/Prex1/Rreb1/Spry4/Src/Srcin1/St6gal1/Tek	25
GO:0035023	GO:0035023	regulation of Rho protein signal transduction	22/3903	85/28928	0.258824	1.91833	3.34852	0.00166561	0.0153017	0.0107875	Apoe/Arhgap42/Arhgdib/Cdc42se2/Cdh2/Col3a1/Dock10/Dock7/Dock9/Erbb2/F11r/F2rl1/Gpr4/Nrp1/Plxnb1/Prag1/Ripor2/Rit2/Stard13/Stmn1/Tnfaip1/Tns3	22
GO:0086010	GO:0086010	membrane depolarization during action potential	2025-11-03	31/28928	0.354839	2.62997	3.5859	0.00166729	0.0153017	0.0107875	Ank3/Cacna2d1/Cacnb2/Ptpn3/Scn11a/Scn1a/Scn3a/Scn3b/Scn8a/Scn9a/Slmap	11
GO:0043524	GO:0043524	negative regulation of neuron apoptotic process	46/3903	221/28928	0.208145	1.54271	3.19843	0.0016678	0.0153017	0.0107875	Adora2a/Ambra1/Angpt1/Apoe/Bag1/Bax/Bcl2/Braf/Cacna1a/Cd2ap/Cln8/Cntfr/Dlx1/Dnajc5/Draxin/Esr1/Fgf8/Fyn/Gbe1/Gclc/Glp1r/Grik2/Hif1a/Hsp90ab1/Hsph1/Hyou1/Il6st/Kdr/Mdga2/Mef2c/Nr4a3/Nrp1/Park7/Plxnd1/Prdx2/Prkci/Prkn/Ptk2b/Slc1a1/Snx6/Star/Tmbim1/Tmbim4/Trp73/Unc5b/Xrcc4	46
GO:0044843	GO:0044843	cell cycle G1/S phase transition	53/3903	263/28928	0.201521	1.49362	3.17584	0.00167478	0.0153112	0.0107942	Acvr1/Adam17/Ambra1/Arid1a/Bcl2/Bcl7a/Bcl7b/Cables1/Cacnb4/Ccnd2/Ccnd3/Cdc73/Cdk3/Cdk8/Cdkn1a/Cenpj/Cradd/Ctdsp1/Ctdsp2/Ctdspl/Cul4a/D1Pas1/Dpf3/Eif4ebp1/Fgf10/Ino80/Iqgap3/Klf11/Kmt2e/Lats2/Lsm11/Mir26a-1/Mir26b/Myo16/Nasp/Pidd1/Pkd2/Plcb1/Prkdc/Prmt2/Rb1/Rbl1/Rbl2/Rbm38/Rgcc/Rhou/Rptor/Smarca2/Smarcc1/Smarcc2/Smarcd1/Susd2/Usp37	53
GO:0072593	GO:0072593	reactive oxygen species metabolic process	53/3903	263/28928	0.201521	1.49362	3.17584	0.00167478	0.0153112	0.0107942	Abcc9/Acox1/Adcy10/Alox12/Arf4/Bcl2/Cd177/Cdkn1a/Cflar/Clcn3/Clec7a/Coq7/Cxcl1/Duox1/Duox2/Duoxa1/Duoxa2/F2rl1/Fancc/Foxo1/Foxo3/Fyn/Gnai2/Gnai3/Gpx3/Grb2/Hdac4/Hif1a/Hk2/Immp2l/Ins1/Itgb2/Lipa/Mapt/Mb/Mycn/Ncf2/Nfe2l2/Park7/Pla2r1/Prdx2/Prex1/Prkn/Ptk2b/Pxdn/Rab27a/Slc1a1/Stat3/Syk/Tafa4/Tgfb1/Tigar/Vdac1	53
GO:0035265	GO:0035265	organ growth	47/3903	227/28928	0.207048	1.53459	3.19336	0.00167601	0.0153112	0.0107942	Akap6/Bcl2/Bmpr1a/Bnc2/Cacna2d2/Ccnd2/Erbb4/Esr1/Ext1/Fgf1/Fgf10/Fgf8/Fgfr2/Foxp1/Gsk3b/Hdac2/Kdr/Lats2/Lmx1b/Ly6e/Map7/Mapk1/Mef2c/Mtor/Myocd/Ncam1/Nrg1/Pdlim5/Por/Prkar1a/Prkg1/Ptpn11/Rag2/Rara/Rln1/Ski/Smad1/Sorbs2/Tcf7l2/Tenm4/Tgfb2/Tmem38b/Trp73/Vgll4/Wt1/Wwc1/Zfpm2	47
GO:2001234	GO:2001234	negative regulation of apoptotic signaling pathway	52/3903	257/28928	0.202335	1.49965	3.17743	0.00168022	0.0153278	0.0108059	Aatf/Acvr1/Bax/Bcl2/Bdkrb2/Cep63/Cflar/Cth/Ctnna1/D1Pas1/Eno1/Epo/Eya3/Fgf10/Fyn/Gclc/Ghitm/Gnai2/Gnai3/Gsk3b/Hdac2/Hgf/Hif1a/Htt/Hyou1/Il9r/Itgav/Lgals3/Mrtfa/Nfe2l2/Nle1/Nrg1/Nrp1/Park7/Prdx2/Prelid1/Prkn/Pttg1ip/Rb1/Rffl/Rtkn2/Sgk3/Sh3rf1/Slc35f6/Src/Stradb/Tcf7l2/Tmbim1/Tmbim6/Tnfrsf22/Unc5b/Zmynd11	52
GO:0007178	GO:0007178	cell surface receptor protein serine/threonine kinase signaling pathway	76/3903	405/28928	0.187654	1.39084	3.12822	0.00168327	0.0153321	0.0108089	Acvr1/Acvr1c/Acvrl1/Adam17/Adam9/Bmp5/Bmpr1a/Bmpr1b/Bmpr2/Chrdl2/Col3a1/Creb1/D130043K22Rik/Ddx5/Dlx1/Dmrt1/Dnm2/Ext1/Fbn1/Fbn2/Fermt1/Fgf10/Fstl5/Fut8/Gcnt2/Gdf11/Gpr155/Grem2/Hdac2/Hsp90ab1/Itga8/Kdr/Lats2/Lox/Ltbp1/Magi2/Mir23a/Mir675/Myd88/Myocd/Nanog/Neo1/Nepn/Nlk/Nup93/Ovol2/Pakap/Pdcd4/Ppm1a/Ppm1l/Prdm16/Ptprk/Rnf111/Runx2/Sdcbp/Ski/Smad1/Smad3/Smad4/Snx6/Sorl1/Spi1/Spred2/Src/Stat3/Tcf7l2…	76
GO:0006112	GO:0006112	energy reserve metabolic process	27/3903	112/28928	0.241071	1.78676	3.29456	0.00168548	0.0153321	0.0108089	1810024B03Rik/Adcy10/Agl/Atg2b/Epm2aip1/Esrrb/Gaa/Gbe1/Grb10/Gsk3b/Gys1/Il6st/Inpp5k/Ins1/Mtor/Pfkm/Phkb/Phkg1/Prkag2/Prkag3/Pth/S100b/Slc37a4/Sorbs1/Tcf7l2/Wdr45b/Wipi1	27
GO:0007189	GO:0007189	adenylate cyclase-activating G protein-coupled receptor signaling pathway	39/3903	180/28928	0.216667	1.60588	3.22018	0.00169342	0.0153825	0.0108445	Adcy1/Adcy2/Adcy8/Adgrb2/Adgrb3/Adgrf4/Adgrl3/Adora2a/Adra2b/Adrb3/Aplp1/Calca/Chga/Cnr1/Cnr2/Dgkq/Fshr/Ghrh/Glp1r/Gna13/Gnai2/Gpbar1/Gpr4/Grk5/Lgr5/Mc1r/Mgrn1/Oprm1/Pde4d/Prkar1a/Prkar2b/Ptger3/Pth/Rapgef2/Rapgef4/Rit2/Rxfp1/Rxfp2/Tmem116	39
GO:0009185	GO:0009185	ribonucleoside diphosphate metabolic process	32/3903	140/28928	0.228571	1.69411	3.25125	0.00171992	0.0156011	0.0109985	Ak3/Ak4/Bpgm/Cant1/Cbfa2t3/Cmpk1/Eno1/Entpd1/Entpd7/Esrrb/Hdac4/Hif1a/Hk1/Hk2/Hkdc1/Htr2a/Ins1/Lipa/Mlxipl/Mtor/Nudt9/Pfkm/Prkag2/Prkag3/Rptor/Sik2/Slc4a1/Src/Stat3/Tigar/Tpi1/Zbtb20	32
GO:0032943	GO:0032943	mononuclear cell proliferation	66/3903	343/28928	0.19242	1.42616	3.13559	0.00172936	0.0156645	0.0110433	Adk/Bax/Bcl2/Blm/Btla/Btnl2/Ccnd3/Cd244a/Cdkn1a/Cr2/Crtam/Cxcr4/Dock2/Epo/Erbb2/Fgf10/Fyn/Glmn/Gnrh1/Gpam/H2-Aa/Ido1/Ihh/Il2ra/Il5/Il6st/Il9r/Inpp5d/Itgb2/Lgals3/Lipa/Mef2c/Muc19/Myd88/Nck1/Ndfip1/Pawr/Pla2g2f/Plcl2/Prdx2/Prkar1a/Ptpn22/Pycard/Rac2/Rag2/Rasgrp1/Rassf5/Rc3h2/Ripor2/Sh3rf1/Siglecg/Slc11a1/Slc4a1/Slc7a1/Sos1/Sos2/St6gal1/Syk/Tac1/Tgfb1/Tmem131l/Tnfrsf9/Tspan32/Tyk2/Zfp335/Znhit1	66
GO:0060976	GO:0060976	coronary vasculature development	21/3903	80/28928	0.2625	1.94558	3.34464	0.00173713	0.0156905	0.0110616	Abcc9/Ace/Angpt1/Cplane1/Dctn5/Dnm2/Dync2h1/Epo/Fgf1/Fgfr2/Ltbp1/Myocd/Ndst1/Nrp1/Pcsk5/Plxnd1/Ptk7/Sgcd/Sufu/Wt1/Zfpm2	21
GO:0061614	GO:0061614	miRNA transcription	21/3903	80/28928	0.2625	1.94558	3.34464	0.00173713	0.0156905	0.0110616	Bmpr1a/Ddx5/Esr1/Foxo3/Hdac2/Hdac4/Hif1a/Mrtfa/Myocd/Nfib/Notch3/Rara/Smad1/Smad3/Smad4/Spi1/Stat3/Tead1/Tgfb1/Tgfb2/Wt1	21
GO:1903037	GO:1903037	regulation of leukocyte cell-cell adhesion	74/3903	393/28928	0.188295	1.39559	3.11832	0.00174786	0.0157652	0.0111143	Adk/Adora2a/Ambra1/Arid1a/Blm/Btla/Btnl2/Cbfb/Cd160/Cd244a/Cd83/Crtam/Cyld/Epo/Erbb2/Fbxo38/Foxo3/Fut9/Gli3/Glmn/Gnrh1/Gpam/H2-Aa/H2-Ab1/H2-Ea/H2-Eb2/H2-Ob/Hsp90aa1/Hsph1/Ido1/Ihh/Il2ra/Il6st/Ildr2/Itgb2/Klhl25/Lgals3/Nck1/Ndfip1/Nfat5/Nfkbid/Nr4a3/Nrarp/Pawr/Pla2g2f/Prdx2/Prkar1a/Ptpn22/Pycard/Rag1/Rag2/Rara/Rasgrp1/Rc3h2/Rhoh/Ripor2/Runx1/Sirpb1b/Skint1/Slc4a1/Slc7a1/Smarca2/Smarcc1/Smarcc2/Sma…	74
GO:0022612	GO:0022612	gland morphogenesis	36/3903	163/28928	0.220859	1.63695	3.22054	0.0017596	0.0158488	0.0111732	Bax/Bcl2/Btbd7/Cflar/Csmd1/Ctnnd1/Cyp7b1/Dag1/Duox2/Esr1/Fgf1/Fgf10/Fgf8/Fgfr2/Gli2/Gli3/Hgf/Igf1r/Itpr1/Lims1/Lipa/Nfib/Nrg3/Nrp1/Pgr/Plxnd1/Ptn/Rln1/Rps6ka1/Rxfp1/Sema3c/Slc12a2/Src/Tfap2c/Tgfb1/Tgfb2	36
GO:0048659	GO:0048659	smooth muscle cell proliferation	44/3903	210/28928	0.209524	1.55293	3.17593	0.0018117	0.0162723	0.0114718	Alox12/Ang/Apoe/Bmpr1a/Bmpr2/Cdh13/Cdkn1a/Dbh/Esr1/Fgfr2/Foxp1/Gna12/Gna13/Gnai2/Gnai3/Gsk3b/Hdac4/Hif1a/Igf1r/Itga2/Mef2c/Mtor/Myd88/Myocd/Nf1/Notch3/Npr3/Nr4a3/Orc1/Park7/Pdcd4/Pde1a/Pde4d/Pik3r1/Poldip2/Prkca/Prkdc/Prkg1/Rgs5/Src/Tafa5/Tcf7l2/Tgfb1/Tpm1	44
GO:0051260	GO:0051260	protein homooligomerization	44/3903	210/28928	0.209524	1.55293	3.17593	0.0018117	0.0162723	0.0114718	Adcy8/Aldh9a1/Aqp11/Asic1/Atl1/Basp1/Bend3/Blm/Cryz/Cth/Evl/Fus/Gbp5/Glra3/Hcn1/Itpr1/Kcna1/Kcnb1/Kcnb2/Kcnc4/Kcnd2/Kctd16/Kctd2/Kctd5/Kctd8/Kctd9/Mapt/Mbl1/Mcoln1/Me1/Mpp2/Nlrc4/Pkd2/Polq/Pxdn/Pycard/Ripor2/Ryr3/Samhd1/Thg1l/Tnfaip1/Trim72/Trpm2/Vasp	44
GO:0070482	GO:0070482	response to oxygen levels	82/3903	444/28928	0.184685	1.36883	3.09304	0.00182004	0.0163243	0.0115084	Abat/Abcc9/Ace/Acvrl1/Adam17/Agtr1b/Agtrap/Ajuba/Ak4/Ang/Arnt/Arnt2/Atp1b1/Atp6v0d1/Atp6v1a/Bcl2/Cbfa2t3/Cbl/Chchd2/Ciao3/Commd1/Dnm1l/Dnmt3a/Egln2/Eif4ebp1/Eno1/Epas1/Epo/Fas/Foxo1/Foxo3/Grin2b/Gucy1a1/Gucy1b1/Hif1a/Hk2/Hsd11b2/Hsp90b1/Hyou1/Itga2/Itpr1/Kcnd2/Kcnma1/Kdr/Limd1/Mb/Mgarp/Mir132/Mir26b/Mir365-1/Mtor/Myocd/Nf1/Nfe2l2/Ngb/Npepps/Oprd1/Prmt2/Ptk2b/Ptprd/Rgcc/Rock2/Rora/Rptor/Ryr2/Sirt4…	82
GO:0042098	GO:0042098	T cell proliferation	50/3903	246/28928	0.203252	1.50645	3.15038	0.00184324	0.0165048	0.0116357	Adk/Bax/Blm/Btla/Btnl2/Ccnd3/Cd244a/Crtam/Cxcr4/Dock2/Epo/Erbb2/Fyn/Glmn/Gnrh1/Gpam/H2-Aa/Ido1/Ihh/Il2ra/Il6st/Itgb2/Lgals3/Lipa/Muc19/Nck1/Ndfip1/Pawr/Pla2g2f/Prdx2/Prkar1a/Ptpn22/Pycard/Rac2/Rasgrp1/Rc3h2/Ripor2/Sh3rf1/Slc11a1/Slc4a1/Slc7a1/Sos1/Sos2/Syk/Tgfb1/Tmem131l/Tnfrsf9/Tspan32/Tyk2/Znhit1	50
GO:0060038	GO:0060038	cardiac muscle cell proliferation	19/3903	70/28928	0.271429	2.01176	3.347	0.00185348	0.0165048	0.0116357	Bmpr1a/Ccnd2/Erbb4/Fgf1/Fgfr2/Foxp1/Hdac2/Mapk1/Mef2c/Ncam1/Nrg1/Prkar1a/Ski/Smad1/Tenm4/Tgfb2/Trp73/Vgll4/Zfpm2	19
GO:0098930	GO:0098930	axonal transport	19/3903	70/28928	0.271429	2.01176	3.347	0.00185348	0.0165048	0.0116357	Agbl4/Ank3/Ap3m1/Arl8b/Bsn/Cnih2/Dlg2/Dst/Fbxw11/Hif1a/Kif1a/Kif21a/Kif5b/Kif5c/Map6/Mgarp/Pafah1b1/Rab27b/Tmem108	19
GO:0031365	GO:0031365	N-terminal protein amino acid modification	2025-10-03	27/28928	0.37037	2.74509	3.58267	0.0018582	0.0165048	0.0116357	Hhat/Naa15/Naa16/Naa20/Naa30/Naa50/Ntmt1/Pdf/Ppm1a/Ppm1b	10
GO:0032930	GO:0032930	positive regulation of superoxide anion generation	2025-10-03	27/28928	0.37037	2.74509	3.58267	0.0018582	0.0165048	0.0116357	Cd177/Clec7a/Cxcl1/F2rl1/Gnai2/Gnai3/Itgb2/Mapt/Syk/Tgfb1	10
GO:0045742	GO:0045742	positive regulation of epidermal growth factor receptor signaling pathway	2025-10-03	27/28928	0.37037	2.74509	3.58267	0.0018582	0.0165048	0.0116357	Adam17/Agr2/Ccdc88a/Esr1/Fasl/Hip1/Hip1r/Pde6h/Sos1/Tgfb1	10
GO:1904889	GO:1904889	regulation of excitatory synapse assembly	2025-10-03	27/28928	0.37037	2.74509	3.58267	0.0018582	0.0165048	0.0116357	Abi3bp/Cbln1/Grid2/Lrrtm2/Nlgn1/Nrxn1/Ptk2b/Ptprd/Sipa1l1/Wnt7a	10
GO:0006893	GO:0006893	Golgi to plasma membrane transport	18/3903	65/28928	0.276923	2.05248	3.35478	0.00189089	0.0167718	0.0118239	Ank3/Arfrp1/Arl3/Bbs2/Commd1/Dnm2/Exoc2/Exoc4/Exoc6b/Golph3l/Kif13a/Lyplal1/Macf1/Rab11fip3/Rab31/Rabep1/Stxbp5/Stxbp5l	18
GO:0035272	GO:0035272	exocrine system development	17/3903	60/28928	0.283333	2.09999	3.36838	0.00190818	0.0168784	0.0118991	Btbd7/Ctnnd1/Dag1/Fgf10/Fgf8/Fgfr2/Hgf/Igf1r/Igsf3/Muc19/Nfib/Nrp1/Plxnd1/Sema3c/Tgfb1/Tgfb2/Wls	17
GO:0090659	GO:0090659	walking behavior	17/3903	60/28928	0.283333	2.09999	3.36838	0.00190818	0.0168784	0.0118991	Cacna1a/Cacnb4/Cend1/Cln8/Cntnap2/Dab1/Glra1/Idua/Kcnma1/Large1/Mapt/Pcdh15/Scn1a/Scn8a/Spg11/Ulk4/Zfp212	17
GO:0021766	GO:0021766	hippocampus development	25/3903	102/28928	0.245098	1.8166	3.26274	0.00192128	0.0168831	0.0119024	Alk/Bbs2/Crk/Crkl/Dab1/Dlx1/Epha5/Gli3/Gsk3b/Hdac2/Kcna1/Kdm6b/Kirrel3/Large1/Lhx5/Lmx1a/Mkks/Ncoa1/Nr4a3/Pafah1b1/Rara/Tmem108/Trp73/Uba6/Vps13b	25
GO:0030516	GO:0030516	regulation of axon extension	25/3903	102/28928	0.245098	1.8166	3.26274	0.00192128	0.0168831	0.0119024	Adcy10/Apoe/Bmpr2/Cyfip1/D130043K22Rik/Dip2b/Disc1/Dnm2/Draxin/Dscam/Gsk3b/Macf1/Mapt/Mgll/Nrp1/Pafah1b1/Rnf6/Ryk/Sema3f/Sema3g/Sema6c/Sema6d/Sema7a/Tnr/Ttc3	25
GO:2001251	GO:2001251	negative regulation of chromosome organization	25/3903	102/28928	0.245098	1.8166	3.26274	0.00192128	0.0168831	0.0119024	Arhgap33os/Baz1b/Bub1b/Hnrnpc/Incenp/Khdc3/Kntc1/Mad2l1bp/Pcid2/Plk1/Rad50/Rtel1/Setmar/Ska3/Smarca5/Smg6/Src/Stn1/Ten1/Tent4b/Tex14/Tnks2/Trip13/Xrcc4/Zw10	25
GO:0071679	GO:0071679	commissural neuron axon guidance	2025-07-03	15/28928	0.466667	3.45881	3.76173	0.00192704	0.0168831	0.0119024	Adam17/Dag1/Fzd3/Ncam1/Nfib/Nrp1/Ryk	7
GO:0090435	GO:0090435	protein localization to nuclear envelope	2025-07-03	15/28928	0.466667	3.45881	3.76173	0.00192704	0.0168831	0.0119024	Ints13/Lmnb2/Nup54/Osbpl8/Plk1/Tor1aip1/Tor1aip2	7
GO:0060479	GO:0060479	lung cell differentiation	2025-12-03	36/28928	0.333333	2.47058	3.4867	0.0019298	0.0168831	0.0119024	Agr2/Creb1/Dhcr7/Fgf10/Foxp1/Grhl2/Lta4h/Nfib/Ppp3r1/Rbbp9/Tmem38b/Trp73	12
GO:0060487	GO:0060487	lung epithelial cell differentiation	2025-12-03	36/28928	0.333333	2.47058	3.4867	0.0019298	0.0168831	0.0119024	Agr2/Creb1/Dhcr7/Fgf10/Foxp1/Grhl2/Lta4h/Nfib/Ppp3r1/Rbbp9/Tmem38b/Trp73	12
GO:2001014	GO:2001014	regulation of skeletal muscle cell differentiation	2025-12-03	36/28928	0.333333	2.47058	3.4867	0.0019298	0.0168831	0.0119024	Akirin1/Ddx5/Ephb1/Hdac4/Hdac9/Kat8/Mef2c/Mir675/Myocd/Nr1d2/Rbfox1/S100b	12
GO:0050714	GO:0050714	positive regulation of protein secretion	41/3903	193/28928	0.212435	1.57451	3.16255	0.00194061	0.0169084	0.0119202	Abat/Adam9/Adcy8/Adora2a/Ang/Anxa7/Arf1/Cd2ap/Chrm3/Dnm1l/F2rl1/F2rl2/Glp1r/Golph3l/Gpld1/Hif1a/Ins1/Itpr1/Kif5b/Malrd1/Myrip/Ncoa6/Oga/Pcsk1/Pfkm/Plcb1/Ppp3cb/Prkar1a/Prkcb/Prkn/Rapgef4/Rph3al/Stim1/Tcf7l2/Tgfb1/Tgfb2/Tmed10/Trpm2/Trpm5/Vsnl1/Wls	41
GO:0071824	GO:0071824	protein-DNA complex organization	41/3903	193/28928	0.212435	1.57451	3.16255	0.00194061	0.0169084	0.0119202	Arid1a/Cenpa/Cenpc1/Chd2/Creb1/Dlgap5/Esr1/H1f8/H3f3c/Hira/Kat6b/Kntc1/Macroh2a1/Mcmdc2/Med20/Med22/Med23/Med24/Mis18a/Nap1l1/Nap1l5/Nasp/Pogz/Rad51c/Rnf4/Rsf1/Sart3/Smarca2/Smarca5/Smarcc1/Smarcc2/Smarcd1/Smyd3/Taf13/Taf4b/Taf5/Taf6l/Tcf4/Tspyl1/Tspyl4/Zfp827	41
GO:1903169	GO:1903169	regulation of calcium ion transmembrane transport	41/3903	193/28928	0.212435	1.57451	3.16255	0.00194061	0.0169084	0.0119202	Akap6/Atp1b1/Bax/Bcl2/Cacna2d1/Cacnb1/Cacnb2/Cacnb4/Calm1/Diaph1/Dysf/Epo/Fgf14/Fyn/Hpca/Htt/Lime1/Npsr1/Oga/Pde4d/Pkd2/Plcg1/Ppp3cb/Ppp3cc/Ppp3r1/Prkd1/Ptger3/Ptk2b/Ptpn22/Rgs9/Ryr2/Slc8a1/Stac/Stim1/Tgfb1/Tgfb2/Tmbim6/Tmc2/Tmem38b/Ubr3/Vdac1	41
GO:0015711	GO:0015711	organic anion transport	87/3903	477/28928	0.18239	1.35183	3.05986	0.00196868	0.0171296	0.0120762	Abat/Abcb4/Abcc1/Abcc10/Abcc5/Abcd4/Ace/Acsl1/Acsl5/Adcy10/Adora2a/Apba1/Apoe/Bdkrb2/Cacna1a/Cacnb4/Ces1h/Cln8/Cptp/Crot/Emb/Fis1/Gnat2/Grin2b/Grm1/Kmo/Mttp/Nat3/Nf1/Pla2g1b/Pla2g2c/Pla2g2f/Pla2g4f/Pla2r1/Prkg1/Ptger3/Sfxn2/Sfxn3/Shoc2/Slc10a2/Slc11a1/Slc12a2/Slc16a12/Slc16a4/Slc16a7/Slc1a1/Slc22a14/Slc22a19/Slc25a16/Slc25a17/Slc25a18/Slc25a19/Slc25a21/Slc25a22/Slc25a40/Slc26a8/Slc27a2/Slc2a3/Slc…	87
GO:0001678	GO:0001678	intracellular glucose homeostasis	44/3903	211/28928	0.208531	1.54557	3.14116	0.0019957	0.0173299	0.0122174	Abca12/Ace/Adcy8/Brsk2/Cacna1e/Cartpt/Epha5/Foxo3/Gclc/Gpld1/Hif1a/Hk1/Hk2/Hkdc1/Hmgn3/Igf1r/Ins1/Kcnb1/Kif5b/Klf7/Mir27a/Mlxipl/Ncoa6/Ndufaf2/Pde1c/Pde8b/Pik3r1/Ppp3cb/Prkn/Rbm4/Rptor/Serpinf1/Slc12a6/Slc29a1/Smad3/Smad4/Star/Tbc1d1/Tcf7l2/Tgfb1/Tiam1/Trpm5/Vsnl1/Zbtb20	44
GO:0045165	GO:0045165	cell fate commitment	61/3903	314/28928	0.194268	1.43986	3.09495	0.00199804	0.0173299	0.0122174	Acvr1/Bcl2/Bhlhe22/Bhlhe23/Bmpr1a/Braf/Cdc73/Ctsl/Cyld/Dlx1/Dock7/Epas1/Erbb4/Ext1/Fev/Fgf10/Fgf8/Fgfr2/Gli2/Gli3/Glis1/Hdac2/Ihh/Kdm6b/Kdr/Lats2/Lhx6/Mef2c/Mitf/Mta3/Mtor/Nanog/Nfib/Notch3/Nrg1/Olig2/Otx2/Prkdc/Prrx1/Rag2/Rara/Runx1/Runx2/Six2/Smad1/Smad4/Sox5/Sox6/Stat3/Sufu/Tcf7l2/Tenm4/Tfap2c/Tgfb1/Tgfb2/Vsx2/Wnt5b/Wnt6/Wnt7a/Wt1/Zfp521	61
GO:0021535	GO:0021535	cell migration in hindbrain	2025-09-03	23/28928	0.391304	2.90024	3.6004	0.00200538	0.0173299	0.0122174	Cend1/Ctnna2/Dab1/Ephb1/Nhlh2/Plxna2/Rbfox2/Socs7/Ttbk2	9
GO:0038166	GO:0038166	angiotensin-activated signaling pathway	2025-09-03	23/28928	0.391304	2.90024	3.6004	0.00200538	0.0173299	0.0122174	Ace/Agtr1b/Agtrap/Fam114a1/Nr3c2/Prkca/Rap1gds1/Rock2/Src	9
GO:1901617	GO:1901617	organic hydroxy compound biosynthetic process	51/3903	253/28928	0.201581	1.49407	3.11714	0.00200762	0.0173299	0.0122174	Acer2/Acer3/Alox12/Alox15/Apoe/Bmp5/Cd244a/Ces1h/Creb1/Cyp27a1/Cyp7b1/Dbh/Dgkq/Dhcr7/Dhdds/Dkk3/Epas1/Ephx1/Errfi1/Fev/Fgf1/Gnai1/Hmgcs1/Htt/Insig2/Insm1/Ipmk/Lipa/Malrd1/Mapk1/Mc1r/Moxd1/Moxd2/Npy1r/Oca2/Opn3/Park7/Plcg1/Pltp/Por/Prkg1/Pth/Rapgef2/Scp2/Slc24a5/Slc27a2/Sptlc1/Sptlc2/Star/Tgfb2/Tph2	51
GO:0003279	GO:0003279	cardiac septum development	30/3903	130/28928	0.230769	1.7104	3.20596	0.00201242	0.0173299	0.0122174	Acvr1/Bmp5/Bmpr1a/Bmpr2/Cplane1/Cxcr4/Dctn5/Dnm2/Fgf8/Fgfr2/Jag1/Ltbp1/Ndst1/Nrp1/Parva/Pax8/Pcsk5/Plxnd1/Ptk7/Robo2/Sall4/Sema3c/Slit3/Smad4/Stra6/Sufu/Tgfb2/Xirp2/Zfpm1/Zfpm2	30
GO:0006486	GO:0006486	protein glycosylation	46/3903	223/28928	0.206278	1.52888	3.13107	0.00201395	0.0173299	0.0122174	A4galt/Acer2/Aqp11/Arfgef1/B3galt1/B3galt5/B3glct/B3gnt6/Chp1/Crppa/Dhdds/Dpy19l1/Dpy19l3/Ext1/Fktn/Fut8/Fut9/Galnt13/Galnt16/Galnt17/Galnt5/Galntl6/Gcnt2/Large1/Man1a2/Mgat1/Mgat2/Mgat4a/Mgat5b/Oga/Plod3/Slc4a10/Slc51b/St6gal1/St6galnac3/St6galnac5/St8sia1/Stt3b/Tet1/Tmem260/Tmtc1/Tmtc2/Tusc3/Uggt1/Uggt2/Xxylt1	46
GO:0043413	GO:0043413	macromolecule glycosylation	46/3903	223/28928	0.206278	1.52888	3.13107	0.00201395	0.0173299	0.0122174	A4galt/Acer2/Aqp11/Arfgef1/B3galt1/B3galt5/B3glct/B3gnt6/Chp1/Crppa/Dhdds/Dpy19l1/Dpy19l3/Ext1/Fktn/Fut8/Fut9/Galnt13/Galnt16/Galnt17/Galnt5/Galntl6/Gcnt2/Large1/Man1a2/Mgat1/Mgat2/Mgat4a/Mgat5b/Oga/Plod3/Slc4a10/Slc51b/St6gal1/St6galnac3/St6galnac5/St8sia1/Stt3b/Tet1/Tmem260/Tmtc1/Tmtc2/Tusc3/Uggt1/Uggt2/Xxylt1	46
GO:0006090	GO:0006090	pyruvate metabolic process	33/3903	147/28928	0.22449	1.66386	3.18673	0.00201605	0.0173299	0.0122174	Bckdk/Bpgm/Cbfa2t3/Eno1/Esrrb/Hdac4/Hif1a/Hk1/Hk2/Hkdc1/Htr2a/Htt/Ins1/Lipa/Me1/Me3/Mlxipl/Mtor/Pcx/Pfkm/Prkag2/Prkag3/Rptor/Sds/Sik2/Slc4a1/Src/Srr/Stat3/Tigar/Tpi1/Vdac1/Zbtb20	33
GO:0050920	GO:0050920	regulation of chemotaxis	48/3903	235/28928	0.204255	1.51389	3.12375	0.0020195	0.0173363	0.0122219	Adam17/Adgra2/Akirin1/Bmpr2/Camk1d/Ccl1/Cdh13/Cxcr4/Dnm1l/Dscam/Dysf/Edn2/F2rl1/Fgf1/Fgf10/Fpr-rs6/Il34/Itga2/Jam3/Kdr/Kif21a/Mapk1/Mmp28/Mtus1/Mycbp2/Nedd9/Nod2/Nrp1/Oxsr1/P2ry12/Prkca/Prkd1/Ptk2b/Ptn/Rac2/Rin3/Ripor2/Robo2/Ryk/Sema3f/Smad3/Spi1/St6gal1/Stap1/Stk39/Tgfb1/Tiam1/Wnk1	48
GO:0022411	GO:0022411	cellular component disassembly	80/3903	433/28928	0.184758	1.36937	3.05837	0.00202774	0.0173837	0.0122553	Acvr1c/Add3/Adgrb3/Arid1a/Arpc2/Ascc3/Atr/Atxn7/Bax/Bloodlinc/Bmerb1/Calm1/Camsap3/Carmil1/Cdk5rap3/Chmp3/Chmp4c/Chmp5/Diaph3/Dnajc6/Dnase1l3/Eif2d/Ern2/Evl/F2rl1/Fer/Gak/Gas2l2/Gfm2/Gsn/Gtpbp2/Hdgfl3/Htt/Igf1r/Iqsec1/Kif21a/Kif5b/Klhdc10/Lix1/Map4/Mcoln1/Mical1/Mrpl58/Mrrf/Nckap5/Nedd9/Ngef/Nrg1/Oga/Pafah1b1/Pik3r1/Plk1/Rac2/Rp1/Sarm1/Scaf4/Sh3gl2/Sh3gl3/Smarcc1/Smarcc2/Smarcd1/Snap29/Specc1l/Sp…	80
GO:0048678	GO:0048678	response to axon injury	24/3903	97/28928	0.247423	1.83383	3.24861	0.00204395	0.0174993	0.0123368	Adam17/Bax/Bcl2/Braf/Cers2/Cspg5/Ctnna1/D130043K22Rik/Dag1/Epo/Erbb2/Igf1r/Kcnb1/Matn2/Neo1/Nrg1/P2ry12/Pcsk1/Ptn/Pum2/Rtca/Sarm1/Slc1a1/Tnr	24
GO:0042306	GO:0042306	regulation of protein import into nucleus	21/3903	81/28928	0.259259	1.92156	3.28005	0.0020519	0.0175077	0.0123427	Akap1/Angpt1/Bag3/Chp1/Fermt1/Gli3/Hdac3/Hnf4a/Hsp90aa1/Hsp90ab1/Ipo5/Mapk1/Nf1/Nup54/Pik3r1/Pkig/Prkd1/Ptpn22/Tek/Tgfb1/Ubr5	21
GO:0043470	GO:0043470	regulation of carbohydrate catabolic process	21/3903	81/28928	0.259259	1.92156	3.28005	0.0020519	0.0175077	0.0123427	Adcy10/Cbfa2t3/Esrrb/Hdac4/Hif1a/Htr2a/Ins1/Mlxipl/Mtor/Phkb/Phkg1/Prkag2/Prkag3/Rptor/Scarb2/Sik2/Slc4a1/Src/Stat3/Tigar/Zbtb20	21
GO:0045945	GO:0045945	positive regulation of transcription by RNA polymerase III	2025-08-03	19/28928	0.421053	3.12073	3.65182	0.00205587	0.0175077	0.0123427	Baz1b/Chd8/Ell/Ice1/Mtor/Myo1c/Rptor/Smarca5	8
GO:0052695	GO:0052695	cellular glucuronidation	2025-08-03	19/28928	0.421053	3.12073	3.65182	0.00205587	0.0175077	0.0123427	Ugt1a6a/Ugt1a6b/Ugt1a7c/Ugt1a8/Ugt1a9/Ugt2a1/Ugt2a2/Ugt2b38	8
GO:0043266	GO:0043266	regulation of potassium ion transport	26/3903	108/28928	0.240741	1.78431	3.22489	0.00207346	0.0176107	0.0124153	Abcc9/Akap6/Ank3/Atp1b1/Cxcl1/Dpp10/Dpp6/Gnb2/Hcrt/Htr2a/Kcnab1/Kcnab2/Kcnip1/Kcnip4/Kcnmb1/Kcnn2/Kcnq1/Kif5b/Nedd4l/Nr3c2/Oxsr1/Plcb4/Ptger3/Ptk2b/Stk39/Wnk1	26
GO:0045921	GO:0045921	positive regulation of exocytosis	26/3903	108/28928	0.240741	1.78431	3.22489	0.00207346	0.0176107	0.0124153	Adora3/Arf1/Cadps/Cadps2/Cd160/Cd177/Dnm1l/Exoc2/F2rl1/Gab2/Itgb2/Kcnb1/Nlgn1/Prkca/Rab27a/Rab27b/Rab2b/Rab7/Rph3al/Scamp5/Sdcbp/Stxbp5/Syk/Syt1/Vps4a/Vsnl1	26
GO:0006639	GO:0006639	acylglycerol metabolic process	34/3903	153/28928	0.222222	1.64705	3.16914	0.00208272	0.0176608	0.0124506	Abhd12b/Abhd5/Acsl1/Acsl5/Ang/Apoc1/Apoc2/Apoe/Cdk8/Dgat2/Dgkb/Dgke/Dgkg/Dgki/Dgkq/Esr1/Gpam/Gpld1/Il6st/Insig2/Lipa/Lipc/Lpgat1/Lpin3/Mgll/Mttp/Pgs1/Plb1/Plce1/Ptpn11/Serpina12/Slc37a4/Sorl1/Tcf7l2	34
GO:0002696	GO:0002696	positive regulation of leukocyte activation	72/3903	383/28928	0.18799	1.39333	3.06023	0.00208487	0.0176608	0.0124506	Adk/Ambra1/Arid1a/Bcl2/Blm/Btnl2/Cbfb/Cd160/Cd244a/Cd83/Cdkn1a/Clec7a/Crlf2/Cyld/Epo/Exosc3/Fbxo38/Fgf10/Foxo3/Gli3/Gpam/H2-Aa/H2-Ab1/H2-Ea/H2-Eb2/H2-Ob/Hmces/Hsp90aa1/Hsph1/Ihh/Il2ra/Il5/Il6st/Inpp5d/Klhl25/Kmt5b/Mef2c/Mlh1/Myd88/Nck1/Nfkbid/Nod2/Nr4a3/Paxip1/Pcid2/Prkdc/Ptpn22/Pycard/Rag1/Rara/Rasgrp1/Rhoh/Runx1/Shld2/Sirpb1b/Skint1/Slc4a1/Slc7a1/Smarca2/Smarcc1/Smarcc2/Smarcd1/Socs5/Spi1/Stap1…	72
GO:0007435	GO:0007435	salivary gland morphogenesis	13/3903	41/28928	0.317073	2.35006	3.41632	0.00211841	0.0178504	0.0125843	Btbd7/Ctnnd1/Dag1/Fgf10/Fgf8/Fgfr2/Hgf/Nfib/Nrp1/Plxnd1/Sema3c/Tgfb1/Tgfb2	13
GO:0010591	GO:0010591	regulation of lamellipodium assembly	13/3903	41/28928	0.317073	2.35006	3.41632	0.00211841	0.0178504	0.0125843	Akirin1/Arpc2/Brk1/Cyfip1/Dnm2/Fer/Hdac4/Hsp90aa1/Mtor/Nckap1/Pik3r1/Plce1/Rac2	13
GO:0048013	GO:0048013	ephrin receptor signaling pathway	13/3903	41/28928	0.317073	2.35006	3.41632	0.00211841	0.0178504	0.0125843	Anks1b/Chn1/Crk/Diaph1/Epha5/Epha6/Ephb1/Nck1/Ngef/Ptpn11/Sipa1l1/Ss18/Tiam1	13
GO:0052652	GO:0052652	cyclic purine nucleotide metabolic process	13/3903	41/28928	0.317073	2.35006	3.41632	0.00211841	0.0178504	0.0125843	Adcy1/Adcy10/Adcy2/Adcy8/Cacnb4/Gucy1a1/Gucy1b1/Gucy2g/Pde1a/Pde4d/Pde7a/Pde8b/Rora	13
GO:0141091	GO:0141091	transforming growth factor beta receptor superfamily signaling pathway	70/3903	371/28928	0.188679	1.39844	3.05041	0.00216371	0.0181741	0.0128125	Acvr1/Acvr1c/Acvrl1/Adam17/Adam9/Bmp5/Bmpr1a/Bmpr1b/Bmpr2/Chrdl2/Col3a1/Creb1/Ddx5/Dlx1/Dmrt1/Dnm2/Ext1/Fbn1/Fbn2/Fermt1/Fgf10/Fstl5/Fut8/Gcnt2/Gdf11/Gpr155/Grem2/Hdac2/Hsp90ab1/Itga8/Kdr/Lats2/Lox/Ltbp1/Magi2/Mir23a/Mir675/Myocd/Nanog/Neo1/Nepn/Nlk/Ovol2/Pdcd4/Ppm1a/Prdm16/Ptprk/Rnf111/Runx2/Sdcbp/Ski/Smad1/Smad3/Smad4/Snx6/Sorl1/Spi1/Spred2/Src/Stat3/Tcf7l2/Tet1/Tgfb1/Tgfb2/Tmem53/Tnrc6c/Tsc22d…	70
GO:0007204	GO:0007204	positive regulation of cytosolic calcium ion concentration	42/3903	200/28928	0.21	1.55646	3.11863	0.0021668	0.0181741	0.0128125	Adcy8/Agtr1b/Bax/Bcl2/Bdkrb2/C1qtnf1/Cacna1a/Cacna2d1/Ccl1/Chrna9/Cxcl1/Cxcl2/Cxcr1/Cxcr4/Cxcr5/Epo/Esr1/F2rl1/Fpr-rs6/Ghrh/Glp1r/Gna13/Gnat2/Hcrt/Htr2a/Itgav/Itpr1/Kdr/Mchr1/Nptn/Oga/Oprm1/Pkd2/Prkg1/Ptgdr/Ptger3/Ptk2b/Ric3/Ryr2/Slc8a1/Tac1/Tmbim6	42
GO:0042552	GO:0042552	myelination	42/3903	200/28928	0.21	1.55646	3.11863	0.0021668	0.0181741	0.0128125	Acer3/Atrn/Cd9/Cdh2/Ckap5/Cntn1/Cntnap2/Cxcr4/Cyfip1/Dag1/Epb41l3/Erbb2/Fyn/Grb2/Hgf/Jam3/Large1/Mapk1/Mbp/Mir23a/Mir24-2/Mtor/Nf1/Nfasc/Nrg1/Olig2/Pard3/Pllp/Ppp3r1/Ptn/Rara/S100b/Selenoi/Ski/Sos1/Tcf7l2/Tenm4/Tg/Tgfb1/Trf/Ulk4/Wasf3	42
GO:0140238	GO:0140238	presynaptic endocytosis	23/3903	92/28928	0.25	1.85293	3.23598	0.00216817	0.0181741	0.0128125	Aak1/Abca13/Amph/Calm1/Dennd1a/Dgkq/Diaph1/Dnajc6/Dnm1l/Dnm2/Dnm3/Fcho2/Nlgn1/Park7/Ppp3cb/Ppp3cc/Prkn/Rab27b/Scamp5/Sgip1/Sh3gl2/Sh3gl3/Sncg	23
GO:0009191	GO:0009191	ribonucleoside diphosphate catabolic process	29/3903	125/28928	0.232	1.71952	3.18379	0.0021741	0.0182	0.0128307	Bpgm/Cant1/Cbfa2t3/Eno1/Entpd1/Entpd7/Esrrb/Hdac4/Hif1a/Hk1/Hk2/Hkdc1/Htr2a/Ins1/Lipa/Mlxipl/Mtor/Nudt9/Pfkm/Prkag2/Prkag3/Rptor/Sik2/Slc4a1/Src/Stat3/Tigar/Tpi1/Zbtb20	29
GO:0009746	GO:0009746	response to hexose	52/3903	260/28928	0.2	1.48235	3.0854	0.00217739	0.0182037	0.0128334	Abca12/Ace/Acvr1c/Adcy8/Brsk2/Cacna1e/Col4a3/Ctsl/Epha5/Foxo3/Gclc/Glp1r/Gpam/Gpld1/Hif1a/Hmgn3/Hnf4a/Igf1r/Ildr2/Ins1/Kcnb1/Kif5b/Klf7/Mir27a/Mlxipl/Ncf2/Ncoa6/Ndufaf2/Pcsk1/Pde1c/Pde8b/Ppp3cb/Prkcb/Prkn/Ptk2b/Rasal2/Rbm4/Rptor/Sarm1/Serpinf1/Slc12a6/Slc29a1/Smad3/Smad4/Star/Tbc1d1/Tcf7l2/Tgfb1/Tiam1/Trpm5/Vsnl1/Zbtb20	52
GO:0030705	GO:0030705	cytoskeleton-dependent intracellular transport	44/3903	212/28928	0.207547	1.53828	3.10657	0.00219573	0.0183317	0.0129236	Agbl4/Ank3/Ap3m1/Arl3/Arl8b/Bsn/Camsap3/Ccdc88a/Cnih2/Copg1/Dlg2/Dst/Dync2h1/Fbxw11/Fnbp1l/Hif1a/Htt/Ift20/Ift22/Ift81/Kif13a/Kif1a/Kif21a/Kif5b/Kif5c/Map6/Mapt/Mgarp/Myo10/Myo19/Myo1c/Myrip/Nme7/Pafah1b1/Ppfia2/Rab27b/Rasgrp1/Spg11/Syne2/Tanc2/Tmem108/Traf3ip1/Trim58/Wdpcp	44
GO:0006006	GO:0006006	glucose metabolic process	50/3903	248/28928	0.201613	1.4943	3.08739	0.00219843	0.0183317	0.0129236	Adcy10/Atf3/Bckdk/Brat1/C1qtnf1/Dgat2/Dgkq/Eno1/Epm2aip1/Errfi1/Esrrb/Fbn1/Fbp2/Foxo1/Galm/Gpld1/Gpt2/Hif1a/Hk1/Hk2/Hkdc1/Hnf4a/Inppl1/Ins1/Kcnq1/Lipa/Mlycd/Nisch/Npy1r/Oprm1/Pcx/Pfkm/Phkb/Phkg1/Pik3r1/Prkag2/Prkag3/Prkn/Pth/Rora/Sds/Serpina12/Slc37a4/Sorbs1/Src/Tcf7l2/Tigar/Tpi1/Usp7/Zfp692	50
GO:0007179	GO:0007179	transforming growth factor beta receptor signaling pathway	45/3903	218/28928	0.206422	1.52995	3.10175	0.00220433	0.0183418	0.0129307	Acvr1/Acvr1c/Acvrl1/Adam17/Adam9/Bmpr1a/Bmpr1b/Col3a1/Creb1/Dnm2/Fbn1/Fbn2/Fermt1/Fut8/Gcnt2/Hdac2/Hsp90ab1/Itga8/Lats2/Lox/Ltbp1/Myocd/Nepn/Nlk/Ovol2/Ppm1a/Prdm16/Ptprk/Rnf111/Sdcbp/Ski/Smad1/Smad3/Smad4/Snx6/Spi1/Spred2/Src/Stat3/Tet1/Tgfb1/Tgfb2/Tnrc6c/Tsc22d1/Zfyve9	45
GO:0070085	GO:0070085	glycosylation	49/3903	242/28928	0.202479	1.50072	3.08912	0.00220537	0.0183418	0.0129307	A4galt/Acer2/Aqp11/Arfgef1/B3galt1/B3galt5/B3glct/B3gnt6/Chp1/Cog5/Cog8/Crppa/Dhdds/Dpy19l1/Dpy19l3/Ext1/Fktn/Fut8/Fut9/Galnt13/Galnt16/Galnt17/Galnt5/Galntl6/Gcnt2/Large1/Man1a2/Mgat1/Mgat2/Mgat4a/Mgat5b/Oga/Pigb/Plod3/Slc4a10/Slc51b/St6gal1/St6galnac3/St6galnac5/St8sia1/Stt3b/Tet1/Tmem260/Tmtc1/Tmtc2/Tusc3/Uggt1/Uggt2/Xxylt1	49
GO:0010996	GO:0010996	response to auditory stimulus	2025-11-03	32/28928	0.34375	2.54778	3.45964	0.00223437	0.0184018	0.012973	AU040320/Cntnap2/D130043K22Rik/Foxp2/Htt/Kcnq3/Nrxn1/Ptn/Scn11a/Shank3/Stra6	11
GO:1900273	GO:1900273	positive regulation of long-term synaptic potentiation	2025-11-03	32/28928	0.34375	2.54778	3.45964	0.00223437	0.0184018	0.012973	Adcy1/Adcy8/Adora2a/Chrna7/Cpeb3/Creb1/Eif2ak4/Mme/Nptn/Shank3/Zdhhc2	11
GO:2000737	GO:2000737	negative regulation of stem cell differentiation	2025-11-03	32/28928	0.34375	2.54778	3.45964	0.00223437	0.0184018	0.012973	Ccnk/Cdk12/Cdk13/Esrrb/Gsk3b/Jag1/Lbh/Nanog/Nfe2l2/Stat3/Ythdf2	11
GO:0007431	GO:0007431	salivary gland development	14/3903	46/28928	0.304348	2.25575	3.36613	0.00224132	0.0184018	0.012973	Btbd7/Ctnnd1/Dag1/Fgf10/Fgf8/Fgfr2/Hgf/Muc19/Nfib/Nrp1/Plxnd1/Sema3c/Tgfb1/Tgfb2	14
GO:0010765	GO:0010765	positive regulation of sodium ion transport	14/3903	46/28928	0.304348	2.25575	3.36613	0.00224132	0.0184018	0.012973	Akt3/Ank3/Arf1/Atp1b1/Chp1/Cnksr3/Cntn1/Cxcl1/Fgf14/Gpd1l/Nedd4l/Plcb1/Prss8/Scn3b	14
GO:0042554	GO:0042554	superoxide anion generation	14/3903	46/28928	0.304348	2.25575	3.36613	0.00224132	0.0184018	0.012973	Cd177/Clec7a/Cxcl1/Duox1/Duox2/F2rl1/Gnai2/Gnai3/Itgb2/Mapt/Ncf2/Syk/Tafa4/Tgfb1	14
GO:0045494	GO:0045494	photoreceptor cell maintenance	14/3903	46/28928	0.304348	2.25575	3.36613	0.00224132	0.0184018	0.012973	Abca4/Adgrv1/Bbs2/Cdh23/Clcn3/Cln8/Crb1/Esrrb/Mkks/Nphp4/Pcdh15/Prom1/Rp1/Usp45	14
GO:0070873	GO:0070873	regulation of glycogen metabolic process	14/3903	46/28928	0.304348	2.25575	3.36613	0.00224132	0.0184018	0.012973	1810024B03Rik/Adcy10/Epm2aip1/Esrrb/Grb10/Gsk3b/Inpp5k/Ins1/Mtor/Phkb/Phkg1/Prkag3/Pth/Sorbs1	14
GO:1990776	GO:1990776	response to angiotensin	14/3903	46/28928	0.304348	2.25575	3.36613	0.00224132	0.0184018	0.012973	Ace/Agtr1b/Agtrap/Col3a1/Fam114a1/Iqgap1/Nfe2l2/Nr3c2/Prkca/Prkd1/Rap1gds1/Rock2/Smad3/Src	14
GO:2001239	GO:2001239	regulation of extrinsic apoptotic signaling pathway in absence of ligand	14/3903	46/28928	0.304348	2.25575	3.36613	0.00224132	0.0184018	0.012973	Bcl2/Ctnna1/Dapk3/Eya3/Fgf10/Fyn/Nf1/Nrg1/Prdx2/Sgk3/Stradb/Tgfb2/Unc5b/Wwox	14
GO:0008038	GO:0008038	neuron recognition	15/3903	51/28928	0.294118	2.17992	3.33063	0.00230884	0.0188835	0.0133126	Cnr1/Cntn5/Cntnap2/Crtac1/Diaph1/Dscam/Emb/Ext1/Ncam1/Ncam2/Nexn/Nrcam/Nrp1/Plxnd1/Robo2	15
GO:0031111	GO:0031111	negative regulation of microtubule polymerization or depolymerization	15/3903	51/28928	0.294118	2.17992	3.33063	0.00230884	0.0188835	0.0133126	Atxn7/Bmerb1/Camsap3/Diaph3/Fkbp4/Gas2l2/Hdgfl3/Rp1/Specc1l/Spef1/Stmn1/Stmn2/Tbcd/Ttbk2/Wdr47	15
GO:0060074	GO:0060074	synapse maturation	15/3903	51/28928	0.294118	2.17992	3.33063	0.00230884	0.0188835	0.0133126	Adgrb3/Arhgef15/Dab1/Disc1/Erbb4/Igsf21/Nlgn1/Nrn1/Nrxn1/Robo2/Rock2/Sema7a/Sez6/Shank1/Vezt	15
GO:0001974	GO:0001974	blood vessel remodeling	17/3903	61/28928	0.278689	2.06557	3.29009	0.00231808	0.0189108	0.0133319	Abr/Acvrl1/Bax/Bmpr2/Crb1/Dbh/Epas1/Ext1/Fgf10/Fgf8/Jag1/Mef2c/Npr3/Rspo3/Sema3c/Tgfb2/Tmbim1	17
GO:0045010	GO:0045010	actin nucleation	17/3903	61/28928	0.278689	2.06557	3.29009	0.00231808	0.0189108	0.0133319	Arf1/Arpc2/Brk1/Carmil1/Ctnna2/Cyfip1/Diaph1/Diaph3/Evl/Gsn/Hip1r/Iqgap2/Nckap1/Trim27/Vil1/Wasf3/Wipf3	17
GO:0060428	GO:0060428	lung epithelium development	16/3903	56/28928	0.285714	2.11764	3.30614	0.0023313	0.0189945	0.0133908	Agr2/Creb1/Dhcr7/Errfi1/Fgf10/Fgfr2/Foxp1/Foxp2/Grhl2/Lta4h/Nfib/Ppp3r1/Rbbp9/Stra6/Tmem38b/Trp73	16
GO:0055088	GO:0055088	lipid homeostasis	40/3903	189/28928	0.21164	1.56862	3.09729	0.00234604	0.0190697	0.0134439	Abca12/Abcb4/Abhd5/Acox1/Adck1/Apoc2/Apoc4/Apoe/Ces1h/Cln8/Commd1/Commd9/Cyp7b1/D1Pas1/Dgat2/Errfi1/Etnppl/Gpam/Gramd1b/Hdac9/Hnf4a/Hsdl2/Ins1/Lipa/Lipc/Malrd1/Med13/Mia2/Mlxipl/Mttp/Mylip/Nr1d2/Rora/Slc37a4/Tgfb1/Tlcd4/Tmem97/Ttc39b/Ttc39d/Zbtb20	40
GO:0006022	GO:0006022	aminoglycan metabolic process	28/3903	120/28928	0.233333	1.7294	3.16203	0.00234649	0.0190697	0.0134439	Abcc5/Angpt1/Arsb/B3gnt6/Ccnd3/Cemip2/Chia1/Chil3/Chst13/Chst14/Chst3/Chst5/Csgalnact1/Dse/Ext1/Gusb/Hs3st2/Idua/Itih2/Itih5/Lyg2/Ndst1/Ndst4/Pglyrp4/Pxylp1/Stab2/Tgfb1/Xylt2	28
GO:0060294	GO:0060294	cilium movement involved in cell motility	51/3903	255/28928	0.2	1.48235	3.05532	0.00238459	0.0193548	0.0136449	Adam7/Armc12/AU040320/Bbs2/C2cd6/Cacna1e/Catsper2/Catspere2/Cfap43/Cfap44/Cfap45/Cfap52/Cfap53/Cfap54/Cfap61/Cfap65/Cfap70/Chrna7/Dnah17/Dnah2/Dnah3/Dnah5/Dnah7b/Dnah7c/Dnah8/Dnah9/Dync2h1/Efhb/Fsip2/Gas2l2/Ift81/Insl6/Ints13/Mkks/Nme7/Nphp4/Nsun7/Pfn4/Pltp/Ribc2/Rnase10/Rsph3b/Rsph9/Slc22a14/Slc9b1/Spag16/Tac1/Tbc1d21/Ttll6/Txndc2/Wt1	51
GO:0050953	GO:0050953	sensory perception of light stimulus	36/3903	166/28928	0.216867	1.60736	3.09926	0.00244631	0.0198306	0.0139803	Abca4/Adgrv1/Bbs2/Cacnb2/Cacnb4/Ccdc66/Cdh23/Cfh/Cln8/Cngb3/Col11a1/Crb1/Cryba2/Crybb2/Crygf/Epas1/Gja10/Glra1/Gnat2/Gpr179/Myo3a/Myo3b/Opa3/Pcdh15/Pde6c/Pde6h/Ppef2/Rgs9/Rgs9bp/Rorb/Rp1/Rpgrip1/Sema5b/Slc4a10/Vsx1/Vsx2	36
GO:0051259	GO:0051259	protein complex oligomerization	56/3903	286/28928	0.195804	1.45125	3.02873	0.0024804	0.0200561	0.0141393	Adcy8/Aldh9a1/Aqp11/Asic1/Atl1/Basp1/Bend3/Blm/Cd247/Cd2ap/Chp1/Cpsf6/Cryz/Cth/Dnm1l/Evl/Fus/Gbp5/Glra3/Gria2/Grin2b/Hcn1/Itpr1/Kcna1/Kcnb1/Kcnb2/Kcnc4/Kcnd2/Kctd16/Kctd2/Kctd5/Kctd8/Kctd9/Mapt/Mbl1/Mcoln1/Me1/Mpp2/Nlrc4/Pkd2/Polq/Pxdn/Pycard/Ripor2/Ryr3/Samhd1/Ski/Syt1/Thg1l/Tmem120b/Tnfaip1/Trim72/Trp73/Trpm2/Vasp/Zdhhc1	56
GO:0070663	GO:0070663	regulation of leukocyte proliferation	56/3903	286/28928	0.195804	1.45125	3.02873	0.0024804	0.0200561	0.0141393	Adk/Bcl2/Blm/Btla/Btnl2/Cd244a/Cdkn1a/Crtam/Enpp3/Epo/Erbb2/Fgf10/Glmn/Gnrh1/Gpam/Gsk3b/H2-Aa/Ido1/Ihh/Il2ra/Il34/Il5/Il6st/Inpp5d/Lgals3/Mapk1/Mef2c/Myd88/Nck1/Ndfip1/Nf1/Pawr/Pla2g2f/Prkar1a/Pth/Ptpn22/Pycard/Rac2/Rassf5/Ripor2/Sh3rf1/Siglecg/Slc4a1/Slc7a1/Sos1/Sos2/St6gal1/Syk/Tac1/Tgfb1/Tmem131l/Tnfrsf9/Tspan32/Tyk2/Zfp335/Znhit1	56
GO:0050731	GO:0050731	positive regulation of peptidyl-tyrosine phosphorylation	37/3903	172/28928	0.215116	1.59438	3.08768	0.00249236	0.0201274	0.0141896	Abi1/Acvr1/Adam17/Angpt1/Clec7a/Cntn1/Csf3/Ctnnd1/Dgkq/Epo/Erbb4/Fgf10/Fgf8/Fyn/Ghr/Hdac2/Htr2a/Il34/Il5/Il6st/Iqgap1/Lrp4/Mtor/Nedd9/Nod2/Nrg1/Nrp1/Pecam1/Pibf1/Ptpn11/Rasa1/Src/Srcin1/Syk/Tgfb1/Tspan9/Vtn	37
GO:0030517	GO:0030517	negative regulation of axon extension	2025-12-03	37/28928	0.324324	2.40381	3.37435	0.00250994	0.0202439	0.0142717	D130043K22Rik/Dip2b/Draxin/Nrp1/Rnf6/Ryk/Sema3f/Sema3g/Sema6c/Sema6d/Tnr/Ttc3	12
GO:0043242	GO:0043242	negative regulation of protein-containing complex disassembly	23/3903	93/28928	0.247312	1.83301	3.17757	0.00251931	0.0202697	0.0142898	Add3/Arpc2/Atxn7/Bmerb1/Camsap3/Carmil1/Diaph3/Evl/Gas2l2/Gsn/Hdgfl3/Rp1/Scaf4/Specc1l/Spef1/Sptb/Stmn2/Tmod1/Tpm1/Ttbk2/Vil1/Vill/Wdr47	23
GO:0051784	GO:0051784	negative regulation of nuclear division	20/3903	77/28928	0.25974	1.92513	3.21018	0.00252947	0.0202697	0.0142898	Arhgap33os/Bub1b/Dmrt1/Esr1/Fgfr2/Hormad1/Incenp/Khdc3/Kntc1/Mad2l1bp/Pcid2/Plk1/Rad1/Rps6ka2/Ska3/Sycp2l/Tex14/Tom1l1/Trip13/Zw10	20
GO:0002027	GO:0002027	regulation of heart rate	27/3903	115/28928	0.234783	1.74015	3.14077	0.00252971	0.0202697	0.0142898	Ace/Cacna1e/Cacna2d1/Cacnb2/Calm1/Chrm3/Chrna7/Ctnna3/Edn2/Epas1/Gpd1l/Kcnh6/Kcnq1/Nos1ap/Pde4d/Pik3r1/Rnls/Ryr2/Scn3b/Shox2/Slc1a1/Slc8a1/Snta1/Src/Tac1/Tnni3k/Tpm1	27
GO:0007009	GO:0007009	plasma membrane organization	38/3903	178/28928	0.213483	1.58228	3.07742	0.00253176	0.0202697	0.0142898	A4galt/Ank3/Ano3/Arl8b/Asap1/Atp10a/Cavin2/Cd9/Chmp3/Chmp4c/Chmp5/Crb1/Cxcr4/Dnm2/Dysf/Epb41l3/Fasl/Fer1l6/Fnbp1l/Gsn/Hdac3/Iqgap1/Large1/Mymx/Myof/Pacsin2/Sh3gl2/Slc4a1/Spata46/Spesp1/Sptb/Tgfb2/Tmeff2/Trim72/Vps4a/Xkr6/Xkr8/Xrcc4	38
GO:0001578	GO:0001578	microtubule bundle formation	33/3903	149/28928	0.221477	1.64153	3.10051	0.00253958	0.0202697	0.0142898	Bbs2/Ccdc66/Cfap43/Cfap44/Cfap65/Cfap74/Chp1/Dnaaf2/Dnaaf4/Dnah17/Dnah2/Dnah5/Dnah7b/Dnah7c/Dnah8/Fsip2/Gas2l2/Hydin/Jhy/Map7/Nav1/Nckap5/Nisch/Plk1/Prc1/Psrc1/Rp1/Rsph9/Spag16/Spef1/Tbc1d21/Ttll6/Ulk4	33
GO:0030318	GO:0030318	melanocyte differentiation	2025-10-03	28/28928	0.357143	2.64705	3.4435	0.00254479	0.0202697	0.0142898	Adamts20/Adamts9/Bcl2/Gli3/Lrmda/Mef2c/Mitf/Oca2/Rab27a/Slc24a5	10
GO:0033137	GO:0033137	negative regulation of peptidyl-serine phosphorylation	2025-10-03	28/28928	0.357143	2.64705	3.4435	0.00254479	0.0202697	0.0142898	Bax/Bdkrb2/Cnksr3/Ggnbp2/Gpd1l/Hgf/Inpp5k/Mlxipl/Nck1/Pde4d	10
GO:0055081	GO:0055081	monoatomic anion homeostasis	2025-10-03	28/28928	0.357143	2.64705	3.4435	0.00254479	0.0202697	0.0142898	Cacna1a/Car12/Fasl/Kcnq1/Slc12a2/Slc12a3/Slc12a6/Spp1/Stk39/Wnk1	10
GO:0097150	GO:0097150	neuronal stem cell population maintenance	2025-10-03	28/28928	0.357143	2.64705	3.4435	0.00254479	0.0202697	0.0142898	Aspm/Cdh2/Fancc/Fancd2/Foxo1/Foxo3/Jag1/Prrx1/Ss18/Wdr47	10
GO:1905207	GO:1905207	regulation of cardiocyte differentiation	2025-10-03	28/28928	0.357143	2.64705	3.4435	0.00254479	0.0202697	0.0142898	Ccnd2/Gsk3b/Hdac3/Mef2c/Myocd/Nrg1/Smad4/Sox6/Tgfb1/Tgfb2	10
GO:0030203	GO:0030203	glycosaminoglycan metabolic process	25/3903	104/28928	0.240385	1.78167	3.15374	0.00255215	0.020303	0.0143134	Abcc5/Angpt1/Arsb/Ccnd3/Cemip2/Chst13/Chst14/Chst3/Chst5/Csgalnact1/Dse/Ext1/Gusb/Hs3st2/Idua/Itih2/Itih5/Lyg2/Ndst1/Ndst4/Pglyrp4/Pxylp1/Stab2/Tgfb1/Xylt2	25
GO:0006638	GO:0006638	neutral lipid metabolic process	34/3903	155/28928	0.219355	1.6258	3.08512	0.00260843	0.0206994	0.0145928	Abhd12b/Abhd5/Acsl1/Acsl5/Ang/Apoc1/Apoc2/Apoe/Cdk8/Dgat2/Dgkb/Dgke/Dgkg/Dgki/Dgkq/Esr1/Gpam/Gpld1/Il6st/Insig2/Lipa/Lipc/Lpgat1/Lpin3/Mgll/Mttp/Pgs1/Plb1/Plce1/Ptpn11/Serpina12/Slc37a4/Sorl1/Tcf7l2	34
GO:0035270	GO:0035270	endocrine system development	34/3903	155/28928	0.219355	1.6258	3.08512	0.00260843	0.0206994	0.0145928	Bmp5/Bmpr1a/Braf/Cdh2/Clock/Creb1/Crkl/Dkk3/Duox2/Fgf10/Fgf8/Gdf11/Ghrh/Gli2/Igf1r/Insm1/Ly6e/Mapk1/Mir375/Nf1/Pax8/Pbx1/Pcsk1/Rfx3/Rheb/Smad3/Smad4/Stra6/Tcf7l2/Tg/Tubb1/Vhl/Wt1/Zfp800	34
GO:1904035	GO:1904035	regulation of epithelial cell apoptotic process	19/3903	72/28928	0.263889	1.95587	3.2071	0.00263583	0.0208889	0.0147264	Bax/Bcl2/Btc/Cflar/Esr1/Gsn/Hdac3/Igf1r/Lims1/Mtor/Pgr/Pias4/Pla2g1b/Pla2r1/Rb1/Sort1/Tcf7l2/Tia1/Umodl1	19
GO:0072330	GO:0072330	monocarboxylic acid biosynthetic process	46/3903	226/28928	0.20354	1.50858	3.03127	0.00265007	0.0208889	0.0147264	Abhd3/Acsbg1/Acss1/Aldh1a1/Alox12/Alox15/Apoc1/Apoc2/Ces1h/Chst14/Cyp27a1/Cyp7b1/Dcaf5/Dse/Edn2/Elovl2/Elovl6/Errfi1/Fads6/Hnf4a/Hpgds/Htt/Ido1/Insig2/Klhl25/Kmo/Lipc/Lpgat1/Malrd1/Mecr/Mgll/Mlxipl/Mlycd/Park7/Pibf1/Pla2g1b/Pla2g4f/Prkab2/Prkag2/Prkag3/Ptges3-ps/Scd3/Sds/Slc27a2/Srr/Star	46
GO:0032409	GO:0032409	regulation of transporter activity	45/3903	220/28928	0.204545	1.51604	3.03427	0.00265125	0.0208889	0.0147264	Abcc9/Akap6/Ank3/Atp1b1/Bcl2/Cacnb2/Cacnb4/Cacng3/Calm1/Chp1/Chrm3/Cnih2/Cnksr3/Dapk1/Dysf/Epo/Fgf14/Gopc/Gpd1l/Hpca/Htt/Ins1/Kcnab1/Kcnq1/Ndfip1/Nedd4l/Nlgn1/Nr3c2/Oprm1/Oxsr1/Park7/Pkd2/Plcb1/Ptpn3/Rasgrf1/Rasgrf2/Scn3b/Shank1/Shisa9/Slmap/Stac/Stim1/Stk39/Taco1/Tmem168	45
GO:0009743	GO:0009743	response to carbohydrate	57/3903	293/28928	0.194539	1.44187	3.00225	0.00265259	0.0208889	0.0147264	Abca12/Ace/Acvr1c/Adcy8/Brsk2/Cacna1e/Col4a3/Ctsl/Epha5/Foxo3/Gclc/Glp1r/Gpam/Gpld1/Gria1/Hif1a/Hmgn3/Hnf4a/Igf1r/Ildr2/Ins1/Itga2/Kcnb1/Kif5b/Klf7/Mir27a/Mlxipl/Ncf2/Ncoa6/Ndufaf2/Pcsk1/Pde1c/Pde8b/Plcb1/Ppp3cb/Prkca/Prkcb/Prkn/Ptk2b/Rasal2/Rbm4/Rps6ka2/Rptor/Sarm1/Serpinf1/Slc12a6/Slc29a1/Smad3/Smad4/Star/Tbc1d1/Tcf7l2/Tgfb1/Tiam1/Trpm5/Vsnl1/Zbtb20	57
GO:0019364	GO:0019364	pyridine nucleotide catabolic process	28/3903	121/28928	0.231405	1.71511	3.11302	0.00266729	0.0208889	0.0147264	Bpgm/Cbfa2t3/Eno1/Esrrb/Hdac4/Hif1a/Hk1/Hk2/Hkdc1/Htr2a/Ins1/Lipa/Mlxipl/Mtor/Ncf2/Nudt12/Pfkm/Prkag2/Prkag3/Rptor/Sarm1/Sik2/Slc4a1/Src/Stat3/Tigar/Tpi1/Zbtb20	28
GO:0036135	GO:0036135	Schwann cell migration	2025-06-03	12/28928	0.5	3.70587	3.70247	0.00267471	0.0208889	0.0147264	Cers2/Fas/Fubp1/Nf1/Rras2/Tiam1	6
GO:0038026	GO:0038026	reelin-mediated signaling pathway	2025-06-03	12/28928	0.5	3.70587	3.70247	0.00267471	0.0208889	0.0147264	Crk/Crkl/Dab1/Fyn/Pafah1b1/Vldlr	6
GO:0042118	GO:0042118	endothelial cell activation	2025-06-03	12/28928	0.5	3.70587	3.70247	0.00267471	0.0208889	0.0147264	Acvrl1/Foxp1/Prmt5/Smad4/Socs5/Tcf4	6
GO:0070593	GO:0070593	dendrite self-avoidance	2025-06-03	12/28928	0.5	3.70587	3.70247	0.00267471	0.0208889	0.0147264	Cntn5/Dscam/Emb/Ext1/Nexn/Nrcam	6
GO:0070874	GO:0070874	negative regulation of glycogen metabolic process	2025-06-03	12/28928	0.5	3.70587	3.70247	0.00267471	0.0208889	0.0147264	1810024B03Rik/Grb10/Gsk3b/Inpp5k/Ins1/Prkag3	6
GO:0097090	GO:0097090	presynaptic membrane organization	2025-06-03	12/28928	0.5	3.70587	3.70247	0.00267471	0.0208889	0.0147264	Apoe/Lrp4/Lrrtm4/Nlgn1/Nrxn1/Ptprd	6
GO:1902857	GO:1902857	positive regulation of non-motile cilium assembly	2025-06-03	12/28928	0.5	3.70587	3.70247	0.00267471	0.0208889	0.0147264	Cenpj/Htt/Rp1/Tmem67/Ttbk2/Wrap73	6
GO:2001223	GO:2001223	negative regulation of neuron migration	2025-06-03	12/28928	0.5	3.70587	3.70247	0.00267471	0.0208889	0.0147264	Col3a1/Gnrh1/Gsk3b/Nrg1/Nrg3/Stat3	6
GO:0009187	GO:0009187	cyclic nucleotide metabolic process	13/3903	42/28928	0.309524	2.29411	3.31448	0.00269439	0.0209913	0.0147986	Adcy1/Adcy10/Adcy2/Adcy8/Cacnb4/Gucy1a1/Gucy1b1/Gucy2g/Pde1a/Pde4d/Pde7a/Pde8b/Rora	13
GO:1903421	GO:1903421	regulation of synaptic vesicle recycling	13/3903	42/28928	0.309524	2.29411	3.31448	0.00269439	0.0209913	0.0147986	Abca13/Cyfip1/Dgkq/Dnm1l/Dnm3/Fgf14/Nlgn1/Park7/Pclo/Ppp3cb/Ppp3cc/Prkn/Scamp5	13
GO:0010586	GO:0010586	miRNA metabolic process	26/3903	110/28928	0.236364	1.75186	3.1201	0.00272378	0.0211945	0.0149419	Bmpr1a/Ddx5/Dis3l2/Esr1/Foxo3/Hdac2/Hdac4/Hif1a/Mrtfa/Myocd/Nfib/Notch3/Parn/Rara/Rc3h2/Smad1/Smad3/Smad4/Snd1/Spi1/Stat3/Tead1/Tent4b/Tgfb1/Tgfb2/Wt1	26
GO:0006401	GO:0006401	RNA catabolic process	60/3903	312/28928	0.192308	1.42533	2.98309	0.00274869	0.0213624	0.0150602	Ang/Arid5a/Cpeb3/Csde1/Ctif/Dcps/Ddx5/Dhx34/Dis3l2/Eif4a3/Eif4enif1/Ern2/Exosc3/Fastkd1/Fus/Gtpbp2/Hnrnpc/Hnrnpr/Larp1/Lsm1/Lsm6/Magohb/Mettl16/Mlh1/Mtor/Mtpap/Myd88/Naf1/Ncbp1/Nlrp5/Nrde2/Nudt12/Paip1/Parn/Patl2/Pcid2/Pias4/Pnrc2/Polr2g/Prr5l/Pum2/Rbm38/Rc3h2/Rnaseh2a/Rnps1/Rock2/Slc11a1/Smg1/Smg6/Smg7/Snd1/Tbrg4/Tent4b/Tnrc6a/Tnrc6c/Traf3ip2/Xrn1/Ythdf2/Zc3h14/Zcchc7	60
GO:0031109	GO:0031109	microtubule polymerization or depolymerization	32/3903	144/28928	0.222222	1.64705	3.07404	0.0027638	0.0214538	0.0151247	Atxn7/Bmerb1/Camsap3/Cenpj/Ckap5/Diaph3/Drg1/Fkbp4/Gas2l2/Haus2/Hdgfl3/Htt/Kif21a/Map4/Mapt/Nckap5/Nme7/Pde4dip/Psrc1/Rp1/Ska3/Slc39a12/Specc1l/Spef1/Stmn1/Stmn2/Stmn3/Stmn4/Tbcd/Ttbk2/Tubb1/Wdr47	32
GO:0061318	GO:0061318	renal filtration cell differentiation	2025-09-03	24/28928	0.375	2.7794	3.44401	0.00282828	0.0218484	0.0154028	Basp1/Cd2ap/Ext1/Iqgap1/Jag1/Magi2/Nphs1/Prom1/Wt1	9
GO:0072112	GO:0072112	podocyte differentiation	2025-09-03	24/28928	0.375	2.7794	3.44401	0.00282828	0.0218484	0.0154028	Basp1/Cd2ap/Ext1/Iqgap1/Jag1/Magi2/Nphs1/Prom1/Wt1	9
GO:1903428	GO:1903428	positive regulation of reactive oxygen species biosynthetic process	2025-09-03	24/28928	0.375	2.7794	3.44401	0.00282828	0.0218484	0.0154028	Adcy10/Alox12/Clcn3/Duoxa1/Duoxa2/Foxo3/Hdac4/Park7/Rab27a	9
GO:2000353	GO:2000353	positive regulation of endothelial cell apoptotic process	2025-09-03	24/28928	0.375	2.7794	3.44401	0.00282828	0.0218484	0.0154028	Cd160/Cd248/Fasl/Foxo3/Pdcd4/Plcg1/Prkci/Rgcc/Tgfb1	9
GO:0003254	GO:0003254	regulation of membrane depolarization	16/3903	57/28928	0.280702	2.08049	3.2247	0.00284165	0.0218989	0.0154384	Adcy10/Alb/Alox12/Ank3/Creb1/Gclc/Gpd1l/Hcn1/Kdr/Nedd4l/Oga/Ptpn3/Rbfox2/Scn3b/Slmap/Src	16
GO:0050433	GO:0050433	regulation of catecholamine secretion	16/3903	57/28928	0.280702	2.08049	3.2247	0.00284165	0.0218989	0.0154384	Abat/Adora2a/Adora3/Cartpt/Chga/Chrna6/Chrna7/Cnr1/Entpd1/Htr2a/Kcnb1/P2ry12/Prkcb/Ptger3/Sncg/Syt1	16
GO:0045663	GO:0045663	positive regulation of myoblast differentiation	15/3903	52/28928	0.288462	2.138	3.24369	0.00284639	0.021909	0.0154456	Akirin1/Arid1a/Boc/Dpf3/Mef2c/Neu2/Pik3r1/Plcb1/Ripor2/Smarca2/Smarcc1/Smarcc2/Smarcd1/Xkr8/Zfhx3	15
GO:0050678	GO:0050678	regulation of epithelial cell proliferation	79/3903	432/28928	0.18287	1.35539	2.9391	0.00285578	0.0219548	0.0154779	Acvrl1/Adam17/Agtr1b/Akt3/Ang/Apoe/Aqp11/Bax/Bmp5/Bmpr1a/Ccnd2/Cdc73/Cdh13/Cflar/Col4a3/Ctsl/Cyp7b1/Dbh/Dysf/Erbb2/Erbb4/Errfi1/Esr1/Fgf1/Fgf10/Fgfbp1/Fgfr2/Fmc1/Foxp1/Foxp2/Gli2/Gpbar1/Ihh/Iqgap3/Itpr1/Jag1/Kdr/Klf9/Lims1/Mef2c/Mir205/Mmrn2/Mta3/Mtor/Muc16/Mycn/Nf1/Nfib/Nod2/Nr4a3/Nrarp/Ovol2/Pgr/Plcg1/Ppp1r16b/Prkca/Prkd1/Prkdc/Ptn/Ptprk/Rb1/Rgcc/Rptor/Rreb1/Runx2/Serpinf1/Slc39a9/Smad3/St8sia1…	79
GO:0060538	GO:0060538	skeletal muscle organ development	48/3903	239/28928	0.200837	1.48855	2.99511	0.00287648	0.0220875	0.0155714	Abcc9/Akirin1/Ankrd33/Atf3/Bcl2/Bcl9/Cflar/Cntfr/Cntnap2/Col19a1/Dag1/Ddx5/Dner/Ephb1/Fktn/Foxp1/Foxp2/Hdac4/Hdac9/Hivep3/Kat8/Large1/Mbnl1/Med20/Mef2c/Mir675/Myl6/Myl6b/Mymx/Myocd/Nf1/Nphs1/Nr1d2/Pax5/Popdc3/Ppp3cb/Rb1/Rbfox1/S100b/Scn11a/Shox2/Ski/Spg11/Stra6/Tcf7l2/Tgfb1/Wt1/Zfp689	48
GO:0061640	GO:0061640	cytoskeleton-dependent cytokinesis	27/3903	116/28928	0.232759	1.72515	3.09052	0.0028813	0.022098	0.0155788	Ank3/Arf1/Arl3/Cenpa/Chmp3/Chmp4c/Chmp5/Exoc2/Exoc4/Exoc6b/Incenp/Iqgap1/Iqgap2/Iqgap3/Kif20b/Nusap1/Orc4/Plk1/Poldip2/Rab11fip3/Rock2/Septin11/Septin8/Stmn1/Usp8/Vps4a/Wnk1	27
GO:0045807	GO:0045807	positive regulation of endocytosis	42/3903	203/28928	0.206897	1.53346	3.01221	0.00289213	0.0221545	0.0156187	Abca13/Abr/Amph/Angpt1/Apoe/Arf1/Camk1d/Cbl/Ckap5/Clec7a/Colec10/Dnm1l/Dnm2/Dock2/F2rl1/Fcgr3/Fpr-rs6/Hip1/Hip1r/Itga2/Lman2/Magi2/Mbl1/Mertk/Nedd4l/Nlgn1/Nod2/Pard3/Ppp3cc/Pycard/Rab27a/Rab31/Rapgef1/Sftpa1/Sgip1/Sirpb1b/Slc11a1/Stap1/Syk/Tbc1d5/Trf/Vtn	42
GO:0071322	GO:0071322	cellular response to carbohydrate stimulus	43/3903	209/28928	0.205742	1.5249	3.00768	0.0029003	0.022156	0.0156197	Abca12/Ace/Adcy8/Brsk2/Cacna1e/Epha5/Foxo3/Gclc/Gpld1/Hif1a/Hmgn3/Igf1r/Ins1/Kcnb1/Kif5b/Klf7/Mir27a/Mlxipl/Ncoa6/Ndufaf2/Pde1c/Pde8b/Plcb1/Ppp3cb/Prkca/Prkcb/Prkn/Rbm4/Rps6ka2/Rptor/Serpinf1/Slc12a6/Slc29a1/Smad3/Smad4/Star/Tbc1d1/Tcf7l2/Tgfb1/Tiam1/Trpm5/Vsnl1/Zbtb20	43
GO:1902107	GO:1902107	positive regulation of leukocyte differentiation	45/3903	221/28928	0.20362	1.50918	3.00078	0.0029027	0.022156	0.0156197	Ambra1/Arid1a/Cbfb/Ccl9/Cd101/Cd83/Creb1/Cyld/Foxo3/Gli3/Gsk3b/H2-Aa/H2-Ea/Hsp90aa1/Ihh/Il2ra/Il34/Il5/Inpp5d/Klf10/Klhl25/Nedd9/Nfkbid/Pcid2/Prkca/Prkdc/Rag1/Rara/Rasgrp1/Rb1/Rhoh/Rptor/Runx1/Skint1/Smarca2/Smarcc1/Smarcc2/Smarcd1/Socs5/Spi1/Syk/Tgfb1/Tnfrsf11a/Zbtb46/Zfp609	45
GO:1903708	GO:1903708	positive regulation of hemopoiesis	45/3903	221/28928	0.20362	1.50918	3.00078	0.0029027	0.022156	0.0156197	Ambra1/Arid1a/Cbfb/Ccl9/Cd101/Cd83/Creb1/Cyld/Foxo3/Gli3/Gsk3b/H2-Aa/H2-Ea/Hsp90aa1/Ihh/Il2ra/Il34/Il5/Inpp5d/Klf10/Klhl25/Nedd9/Nfkbid/Pcid2/Prkca/Prkdc/Rag1/Rara/Rasgrp1/Rb1/Rhoh/Rptor/Runx1/Skint1/Smarca2/Smarcc1/Smarcc2/Smarcd1/Socs5/Spi1/Syk/Tgfb1/Tnfrsf11a/Zbtb46/Zfp609	45
GO:0045724	GO:0045724	positive regulation of cilium assembly	2025-11-03	33/28928	0.333333	2.47058	3.33809	0.00294811	0.0223959	0.0157888	Ccdc88a/Cenpj/Gsk3b/Htt/Ift20/Rab11fip3/Rp1/Tapt1/Tmem67/Ttbk2/Wrap73	11
GO:0046339	GO:0046339	diacylglycerol metabolic process	2025-11-03	33/28928	0.333333	2.47058	3.33809	0.00294811	0.0223959	0.0157888	Ang/Dgat2/Dgkb/Dgke/Dgkg/Dgki/Dgkq/Gpam/Pgs1/Plb1/Plce1	11
GO:0090314	GO:0090314	positive regulation of protein targeting to membrane	2025-11-03	33/28928	0.333333	2.47058	3.33809	0.00294811	0.0223959	0.0157888	Ank3/Arpc2/Chp1/Erbb2/Fis1/Fyn/Grin2a/Hpca/Kcnb1/Myo1c/Slc51b	11
GO:0099505	GO:0099505	regulation of presynaptic membrane potential	2025-11-03	33/28928	0.333333	2.47058	3.33809	0.00294811	0.0223959	0.0157888	Gabrb1/Glra1/Gria1/Grik2/Grik4/Kcna1/Kcnj6/Kctd16/Kctd8/Rimbp2/Scn1a	11
GO:0007601	GO:0007601	visual perception	35/3903	162/28928	0.216049	1.6013	3.03091	0.00297141	0.0225155	0.0158731	Abca4/Adgrv1/Bbs2/Cacnb2/Cacnb4/Ccdc66/Cfh/Cln8/Cngb3/Col11a1/Crb1/Cryba2/Crybb2/Crygf/Epas1/Gja10/Glra1/Gnat2/Gpr179/Myo3a/Myo3b/Opa3/Pcdh15/Pde6c/Pde6h/Ppef2/Rgs9/Rgs9bp/Rorb/Rp1/Rpgrip1/Sema5b/Slc4a10/Vsx1/Vsx2	35
GO:0008542	GO:0008542	visual learning	20/3903	78/28928	0.25641	1.90044	3.14482	0.00297793	0.0225155	0.0158731	Atxn1/Braf/Cacna1e/Ckap5/Creb1/Dbh/Grin2a/Hif1a/Htt/Idua/Ift20/Mtor/Nf1/Nptn/Pde8b/Rag1/Synpo/Tafa2/Tanc1/Zzef1	20
GO:0097192	GO:0097192	extrinsic apoptotic signaling pathway in absence of ligand	20/3903	78/28928	0.25641	1.90044	3.14482	0.00297793	0.0225155	0.0158731	Bag3/Bax/Bcl2/Ctnna1/Dapk3/Eya3/Fas/Fgf10/Foxo3/Fyn/Gsk3b/Itgav/Nf1/Nrg1/Prdx2/Sgk3/Stradb/Tgfb2/Unc5b/Wwox	20
GO:1902893	GO:1902893	regulation of miRNA transcription	20/3903	78/28928	0.25641	1.90044	3.14482	0.00297793	0.0225155	0.0158731	Bmpr1a/Esr1/Foxo3/Hdac2/Hdac4/Hif1a/Mrtfa/Myocd/Nfib/Notch3/Rara/Smad1/Smad3/Smad4/Spi1/Stat3/Tead1/Tgfb1/Tgfb2/Wt1	20
GO:0009205	GO:0009205	purine ribonucleoside triphosphate metabolic process	53/3903	270/28928	0.196296	1.4549	2.96575	0.00300632	0.0225844	0.0159217	Abcc9/Adcy10/Ak3/Ak4/Atp1b1/Atp5pb/Atp6v1a/Atp6v1b2/Bend3/Bpgm/Cbfa2t3/Cfh/Dmac2l/Dnajc30/Dnm1l/Efl1/Eno1/Enpp3/Entpd1/Entpd7/Esrrb/Fis1/Gnai3/Hdac4/Hif1a/Hk1/Hk2/Hkdc1/Htr2a/Ins1/Ldhd/Lipa/Mfn1/Mlxipl/Mtor/Ndufb3/Ndufc1/Nme7/Ola1/Parg/Pfkm/Prkag2/Prkag3/Prkn/Rptor/Sik2/Slc4a1/Src/Stat3/Tgfb1/Tigar/Tpi1/Zbtb20	53
GO:0009791	GO:0009791	post-embryonic development	31/3903	139/28928	0.223022	1.65298	3.04758	0.00300684	0.0225844	0.0159217	Aldh5a1/Alx4/Asl/Bax/Bcl2/Crb1/Dhcr7/Dnmt3a/Dscam/Fgfr2/Foxp2/Inppl1/Invs/Itpr1/Kat8/Kdr/Large1/Mir23a/Morc3/Mtor/Rc3h2/Scn9a/Sema3c/Slc37a4/Slc4a10/Slc8a1/Sox6/Tal2/Tcf7l2/Trp73/Zfp950	31
GO:0035728	GO:0035728	response to hepatocyte growth factor	2025-08-03	20/28928	0.4	2.96469	3.47108	0.00302465	0.0225844	0.0159217	Adamts12/Creb1/Crk/Gclc/Gsk3b/Hgf/Nrp1/Vil1	8
GO:0071340	GO:0071340	skeletal muscle acetylcholine-gated channel clustering	2025-08-03	20/28928	0.4	2.96469	3.47108	0.00302465	0.0225844	0.0159217	Crk/Crkl/Dvl1/Farp1/Lrp4/Ptn/Sorbs1/Sorbs2	8
GO:0071498	GO:0071498	cellular response to fluid shear stress	2025-08-03	20/28928	0.4	2.96469	3.47108	0.00302465	0.0225844	0.0159217	Hdac3/Mef2c/Nfe2l2/Pkd2/Ptk2b/Socs5/Spp1/Src	8
GO:0090660	GO:0090660	cerebrospinal fluid circulation	2025-08-03	20/28928	0.4	2.96469	3.47108	0.00302465	0.0225844	0.0159217	Cfap43/Cfap45/Cfap53/Cfap54/Dnah9/Jhy/Spag16/Ulk4	8
GO:0030518	GO:0030518	nuclear receptor-mediated steroid hormone signaling pathway	28/3903	122/28928	0.229508	1.70105	3.06446	0.00302469	0.0225844	0.0159217	Arid1a/Calcoco1/Clock/Cyp7b1/Ddx5/Dnaaf4/Errfi1/Esr1/Esrrb/Esrrg/Fkbp4/Foxp1/Fshr/Kdm3a/Klf9/Lbh/Lmo3/Mapk1/Ncoa1/Nr3c2/Park7/Pgr/Prmt2/Rbfox2/Rnf6/Shq1/Src/Ubr5	28
GO:0030644	GO:0030644	intracellular chloride ion homeostasis	2025-07-03	16/28928	0.4375	3.24263	3.54359	0.00302935	0.0225844	0.0159217	Cacna1a/Fasl/Kcnq1/Slc12a2/Spp1/Stk39/Wnk1	7
GO:0120305	GO:0120305	regulation of pigmentation	2025-07-03	16/28928	0.4375	3.24263	3.54359	0.00302935	0.0225844	0.0159217	Adamts20/Adamts9/Bax/Bcl2/Gnat2/Ihh/Tpcn2	7
GO:0170043	GO:0170043	non-proteinogenic amino acid biosynthetic process	2025-07-03	16/28928	0.4375	3.24263	3.54359	0.00302935	0.0225844	0.0159217	Abat/Aldh1a1/Dpyd/Park7/Plod2/Plod3/Srr	7
GO:1902855	GO:1902855	regulation of non-motile cilium assembly	2025-07-03	16/28928	0.4375	3.24263	3.54359	0.00302935	0.0225844	0.0159217	Cenpj/Dnm2/Htt/Rp1/Tmem67/Ttbk2/Wrap73	7
GO:1902950	GO:1902950	regulation of dendritic spine maintenance	2025-07-03	16/28928	0.4375	3.24263	3.54359	0.00302935	0.0225844	0.0159217	Apoe/Fyn/Grin2b/Ins1/Nedd9/Zfp804a/Zmynd8	7
GO:0000910	GO:0000910	cytokinesis	39/3903	186/28928	0.209677	1.55407	2.99384	0.00312978	0.0233059	0.0164304	Ank3/Arf1/Arl3/Calm1/Cdc25b/Cenpa/Chmp3/Chmp4c/Chmp5/Cxcr5/Diaph3/Exoc2/Exoc4/Exoc6b/Fsd1/Igf1r/Incenp/Iqgap1/Iqgap2/Iqgap3/Kif13a/Kif20b/Myo19/Nusap1/Orc4/Pkp4/Plk1/Poldip2/Prc1/Rab11fip3/Rock2/Septin11/Septin8/Stmn1/Tex14/Usp8/Uvrag/Vps4a/Wnk1	39
GO:0045185	GO:0045185	maintenance of protein location	24/3903	100/28928	0.24	1.77882	3.081	0.0031432	0.0233516	0.0164626	Ank3/Ankrd13c/Ccdc88a/E230001N04Rik/Fbn1/Fbn2/Gsn/Hdac3/Hk1/Hk2/Insig2/Ltbp1/Morc3/Park7/Pex5l/Pfn4/Pgr/Rit2/Sorl1/Sufu/Syne1/Tnrc6a/Vps13d/Ywhab	24
GO:1901879	GO:1901879	regulation of protein depolymerization	24/3903	100/28928	0.24	1.77882	3.081	0.0031432	0.0233516	0.0164626	Add3/Arpc2/Atxn7/Bmerb1/Camsap3/Carmil1/Diaph3/Evl/F2rl1/Gas2l2/Gsn/Hdgfl3/Kif21a/Rp1/Specc1l/Spef1/Sptb/Stmn2/Tmod1/Tpm1/Ttbk2/Vil1/Vill/Wdr47	24
GO:0009134	GO:0009134	nucleoside diphosphate catabolic process	29/3903	128/28928	0.226562	1.67922	3.04147	0.00315415	0.0233786	0.0164816	Bpgm/Cant1/Cbfa2t3/Eno1/Entpd1/Entpd7/Esrrb/Hdac4/Hif1a/Hk1/Hk2/Hkdc1/Htr2a/Ins1/Lipa/Mlxipl/Mtor/Nudt9/Pfkm/Prkag2/Prkag3/Rptor/Sik2/Slc4a1/Src/Stat3/Tigar/Tpi1/Zbtb20	29
GO:1990266	GO:1990266	neutrophil migration	29/3903	128/28928	0.226562	1.67922	3.04147	0.00315415	0.0233786	0.0164816	Camk1d/Cd177/Csf3r/Cxcl1/Cxcl2/Cxcr1/Dnm1l/Dysf/Edn2/Fcgr3/Itgb2/Jam3/Lgals3/Mcoln2/Myd88/Nod2/Pawr/Pde4b/Pde4d/Pecam1/Prex1/Prkca/Ptger3/Rac2/Ripor2/Slc37a4/Spp1/Syk/Tgfb2	29
GO:0032412	GO:0032412	regulation of monoatomic ion transmembrane transporter activity	41/3903	198/28928	0.207071	1.53475	2.98182	0.00316681	0.0234454	0.0165287	Abcc9/Akap6/Ank3/Atp1b1/Cacnb2/Cacnb4/Cacng3/Calm1/Chp1/Chrm3/Cnih2/Cnksr3/Dapk1/Dysf/Epo/Fgf14/Gopc/Gpd1l/Hpca/Htt/Kcnab1/Kcnq1/Nedd4l/Nlgn1/Nr3c2/Oprm1/Oxsr1/Pkd2/Plcb1/Ptpn3/Rasgrf1/Rasgrf2/Scn3b/Shank1/Shisa9/Slmap/Stac/Stim1/Stk39/Taco1/Tmem168	41
GO:0009154	GO:0009154	purine ribonucleotide catabolic process	33/3903	151/28928	0.218543	1.61978	3.01557	0.00317559	0.0234621	0.0165405	Bpgm/Cbfa2t3/Eno1/Entpd1/Esrrb/Hdac4/Hif1a/Hk1/Hk2/Hkdc1/Htr2a/Ins1/Lipa/Mlxipl/Mtor/Nudt3/Nudt4/Nudt9/Pde1a/Pde4d/Pde7a/Pde8b/Pfkm/Prkag2/Prkag3/Rptor/Sik2/Slc4a1/Src/Stat3/Tigar/Tpi1/Zbtb20	33
GO:0009267	GO:0009267	cellular response to starvation	42/3903	204/28928	0.205882	1.52595	2.97713	0.00317639	0.0234621	0.0165405	Alb/Ambra1/Atf3/Atg4b/Bcl2/Bmpr2/Cadps2/Cartpt/Cdkn1a/Ctsk/Ctsl/Eif2ak2/Eif2ak4/Fas/Fnip1/Foxo1/Foxo3/Gpr155/Itfg2/Klf10/Krt20/Mapk1/Mtor/Nfe2l2/Prkag2/Prkag3/Prkd1/Rnase4/Rnf152/Rptor/Rragd/Sar1a/Slc38a3/Tbl2/Tcf7l2/Tnfrsf11a/Tnrc6a/Wdr45b/Wipi1/Wrn/Xpr1/Zfyve1	42
GO:0007026	GO:0007026	negative regulation of microtubule depolymerization	2025-12-03	38/28928	0.315789	2.34055	3.26561	0.00322433	0.0237614	0.0167515	Atxn7/Bmerb1/Camsap3/Diaph3/Gas2l2/Hdgfl3/Rp1/Specc1l/Spef1/Stmn2/Ttbk2/Wdr47	12
GO:0014912	GO:0014912	negative regulation of smooth muscle cell migration	2025-12-03	38/28928	0.315789	2.34055	3.26561	0.00322433	0.0237614	0.0167515	Bmpr1a/Gna12/Gna13/Mef2c/Myocd/Nf1/Nfe2l2/Park7/Prkg1/Sema6d/Tafa5/Tpm1	12
GO:0042311	GO:0042311	vasodilation	18/3903	68/28928	0.264706	1.96193	3.13627	0.00325005	0.0239233	0.0168656	Abcc9/Adora2a/Adrb3/Apoe/Bbs2/Bdkrb2/Calca/Ext1/F2rl1/Gucy1a1/Ins1/Kcnma1/Kcnmb1/Kdr/Mkks/Npr3/Plod3/Prkg1	18
GO:0033500	GO:0033500	carbohydrate homeostasis	63/3903	333/28928	0.189189	1.40222	2.91544	0.00325882	0.0239604	0.0168917	Abca12/Ace/Adcy8/Brsk2/Cacna1a/Cacna1e/Cartpt/Cnr1/Csmd1/Dbh/Epha5/Fbn1/Fbn2/Foxo1/Foxo3/Gclc/Gpld1/Hif1a/Hk1/Hk2/Hkdc1/Hmgn3/Hnf4a/Igf1r/Inpp5k/Ins1/Kcnb1/Kif5b/Klf7/Mbd5/Mir27a/Mlxipl/Ncoa6/Ndufaf2/Park7/Pde1c/Pde8b/Pfkm/Phkb/Pik3r1/Ppp3cb/Prkn/Ptpn11/Rbm4/Rph3al/Rptor/Serpinf1/Slc12a6/Slc29a1/Slc37a4/Smad3/Smad4/Star/Stat3/Stxbp5l/Tbc1d1/Tcf7l2/Tent4b/Tgfb1/Tiam1/Trpm5/Vsnl1/Zbtb20	63
GO:0046032	GO:0046032	ADP catabolic process	27/3903	117/28928	0.230769	1.7104	3.04075	0.00327349	0.0240406	0.0169483	Bpgm/Cbfa2t3/Eno1/Entpd1/Esrrb/Hdac4/Hif1a/Hk1/Hk2/Hkdc1/Htr2a/Ins1/Lipa/Mlxipl/Mtor/Nudt9/Pfkm/Prkag2/Prkag3/Rptor/Sik2/Slc4a1/Src/Stat3/Tigar/Tpi1/Zbtb20	27
GO:0002067	GO:0002067	glandular epithelial cell differentiation	21/3903	84/28928	0.25	1.85293	3.09166	0.00329969	0.0240625	0.0169637	Agr2/Bmp5/Cdh2/Clock/Ext1/Fgf8/Fgfr2/Foxp1/Gdf11/Hif1a/Insm1/Mir375/Nfib/Pgr/Rara/Rbm4/Rfx3/Rheb/Vhl/Wdr77/Zfp800	21
GO:0006493	GO:0006493	protein O-linked glycosylation	21/3903	84/28928	0.25	1.85293	3.09166	0.00329969	0.0240625	0.0169637	A4galt/B3galt1/B3galt5/B3glct/B3gnt6/Crppa/Fktn/Fut9/Galnt13/Galnt16/Galnt17/Galnt5/Galntl6/Large1/Mgat5b/Plod3/Tet1/Tmem260/Tmtc1/Tmtc2/Xxylt1	21
GO:0007632	GO:0007632	visual behavior	21/3903	84/28928	0.25	1.85293	3.09166	0.00329969	0.0240625	0.0169637	Atxn1/Braf/Cacna1e/Ckap5/Creb1/Dbh/Gnat2/Grin2a/Hif1a/Htt/Idua/Ift20/Mtor/Nf1/Nptn/Pde8b/Rag1/Synpo/Tafa2/Tanc1/Zzef1	21
GO:0032272	GO:0032272	negative regulation of protein polymerization	21/3903	84/28928	0.25	1.85293	3.09166	0.00329969	0.0240625	0.0169637	Add3/Arfgef1/Arpc2/Carmil1/Evl/Fhod3/Fkbp4/Gsn/Hip1r/Mkks/Pecam1/Pfn4/Sptb/Ssh1/Stmn1/Stmn2/Tbcd/Tmod1/Tpm1/Vil1/Vill	21
GO:0046626	GO:0046626	regulation of insulin receptor signaling pathway	21/3903	84/28928	0.25	1.85293	3.09166	0.00329969	0.0240625	0.0169637	Gnai2/Grb10/Grb14/Gsk3b/Inpp5k/Inppl1/Ins1/Nck1/Ncl/Osbpl8/Prkca/Prkcb/Ptpn11/Rbm4/Serpina12/Sik2/Sorbs1/Sorl1/Src/Trim72/Vwa2	21
GO:0051965	GO:0051965	positive regulation of synapse assembly	21/3903	84/28928	0.25	1.85293	3.09166	0.00329969	0.0240625	0.0169637	Adgrb2/Adgrb3/Adgrl3/Asic2/Cbln1/Clstn2/Ephb1/Flrt2/Grid2/Gsk3b/Iqsec1/Lingo2/Lrrtm2/Lrrtm3/Lrrtm4/Nlgn1/Nrxn1/Pik3r1/Prkca/Ptprd/Wnt7a	21
GO:0050768	GO:0050768	negative regulation of neurogenesis	35/3903	163/28928	0.214724	1.59148	2.99063	0.00330277	0.0240625	0.0169637	Bmpr1a/Cers2/Ctdsp1/Ctnna1/D130043K22Rik/Daam2/Dab1/Dip2b/Dlx1/Draxin/Fas/Gsk3b/Lrp4/Mbd1/Mbp/Mycn/Nf1/Nrp1/Ptn/Rapgef2/Rb1/Rnf6/Ryk/Sema3f/Sema3g/Sema6c/Sema6d/Ski/Sorl1/Tgfb1/Tnr/Trim11/Ttc3/Vsx2/Wnt7a	35
GO:0001895	GO:0001895	retina homeostasis	17/3903	63/28928	0.269841	1.99999	3.13794	0.00335978	0.0243119	0.0171396	Abca4/Adgrv1/Bbs2/Ccdc66/Cdh23/Clcn3/Cln8/Crb1/Esrrb/Gnat2/Mkks/Nphp4/Pcdh15/Prom1/Rp1/Usp45/Vhl	17
GO:0006110	GO:0006110	regulation of glycolytic process	17/3903	63/28928	0.269841	1.99999	3.13794	0.00335978	0.0243119	0.0171396	Cbfa2t3/Esrrb/Hdac4/Hif1a/Htr2a/Ins1/Mlxipl/Mtor/Prkag2/Prkag3/Rptor/Sik2/Slc4a1/Src/Stat3/Tigar/Zbtb20	17
GO:0030811	GO:0030811	regulation of nucleotide catabolic process	17/3903	63/28928	0.269841	1.99999	3.13794	0.00335978	0.0243119	0.0171396	Cbfa2t3/Esrrb/Hdac4/Hif1a/Htr2a/Ins1/Mlxipl/Mtor/Prkag2/Prkag3/Rptor/Sik2/Slc4a1/Src/Stat3/Tigar/Zbtb20	17
GO:0033121	GO:0033121	regulation of purine nucleotide catabolic process	17/3903	63/28928	0.269841	1.99999	3.13794	0.00335978	0.0243119	0.0171396	Cbfa2t3/Esrrb/Hdac4/Hif1a/Htr2a/Ins1/Mlxipl/Mtor/Prkag2/Prkag3/Rptor/Sik2/Slc4a1/Src/Stat3/Tigar/Zbtb20	17
GO:0072577	GO:0072577	endothelial cell apoptotic process	17/3903	63/28928	0.269841	1.99999	3.13794	0.00335978	0.0243119	0.0171396	Angpt1/Bmpr2/Braf/Cd160/Cd248/Col4a3/Fasl/Foxo3/Hipk1/Kdr/Nfe2l2/Pdcd4/Plcg1/Prkci/Rgcc/Tek/Tgfb1	17
GO:2000300	GO:2000300	regulation of synaptic vesicle exocytosis	17/3903	63/28928	0.269841	1.99999	3.13794	0.00335978	0.0243119	0.0171396	Braf/Cacna1e/Cacnb4/Cspg5/Dnm1l/Dvl1/Fbxo45/Nlgn1/Npy1r/Ppfia2/Prkca/Prkcb/Snap29/Stxbp5/Stxbp5l/Syt1/Wnt7a	17
GO:0046530	GO:0046530	photoreceptor cell differentiation	23/3903	95/28928	0.242105	1.79442	3.06289	0.0033671	0.0243374	0.0171575	Arl3/Bhlhe23/Cfh/Crb1/Dlx1/Dscam/Dzank1/Gnat2/Hcn1/Ift20/Ihh/Mir124a-1/Nphp4/Otx2/Pde6c/Prkci/Prom1/Ptn/Rorb/Rp1/Rpgrip1/Stat3/Tmem67	23
GO:1902115	GO:1902115	regulation of organelle assembly	49/3903	247/28928	0.198381	1.47034	2.93178	0.00338644	0.0244495	0.0172366	Abi3bp/Arf4/Arpc2/Cbln1/Ccdc88a/Cdkl1/Cenpj/Chmp3/Chmp4c/Chmp5/Cyld/D7Ertd443e/Dnm2/Drg1/Grid2/Gsk3b/Gsn/Hif1a/Htt/Ift20/Il5/Lrrtm2/Mtor/Nlgn1/Nrxn1/Patl2/Plk1/Ptk2b/Ptprd/Rab11fip3/Rab1b/Rbm14/Ripor2/Rnf4/Rp1/Sdcbp/Sdccag8/Sipa1l1/Smad4/Snx30/Src/Syne1/Syne2/Tapt1/Tmem67/Ttbk2/Wdpcp/Wipi1/Wrap73	49
GO:0032107	GO:0032107	regulation of response to nutrient levels	13/3903	43/28928	0.302326	2.24076	3.2155	0.00339217	0.0244633	0.0172463	Bax/Bbs2/Bcl2/Cartpt/Fbn1/Ghr/Mkks/Mtor/Oprm1/Prkag2/Prkag3/Pyy/Trim24	13
GO:0051146	GO:0051146	striated muscle cell differentiation	68/3903	365/28928	0.186301	1.38082	2.89151	0.00340047	0.0244956	0.0172691	Acvr1/Adgrb3/Akap6/Arid1a/Bcl2/Bcl9/Bmpr1a/Ccnd2/Cd9/Cdh2/Cflar/Cntnap2/Csrp1/Dner/Dock2/Dock5/Fhod3/Fktn/Foxp1/Gsk3b/Hdac2/Hdac3/Hdac4/Hdac9/Ift20/Kdm6b/Krt8/Large1/Mef2c/Mtor/Mylk3/Mymx/Myocd/Neb/Nebl/Neo1/Neu2/Nphs1/Nrg1/Pdlim5/Popdc3/Ppp3cb/Prkar1a/Prkd1/Prkg1/Ptgfrn/Rara/Rb1/Rbm38/Ripor2/Sgcd/Shox2/Ski/Slc8a1/Smad4/Smyd3/Sorbs2/Sort1/Sox6/Spag9/Spg11/Stim1/Tanc1/Tgfb1/Tmod1/Tpm1/Trim72/Wt1	68
GO:0006909	GO:0006909	phagocytosis	48/3903	241/28928	0.19917	1.4762	2.93167	0.00341207	0.024509	0.0172785	Abr/Alox15/Arhgap12/Arl8b/Camk1d/Cdc42se2/Clcn3/Clec7a/Colec10/Dnm2/Dock2/Dysf/Elmo2/F2rl1/Fcgr3/Fpr-rs6/Gsn/Gulp1/Itga2/Itgav/Itgb2/Lman2/Mbl1/Mertk/Myd88/Myo1g/Ncf2/Nod2/Pecam1/Pip4p2/Pycard/Rab20/Rab27a/Rab31/Rab7/Rapgef1/Rara/Sftpa1/Sirpb1b/Slc11a1/Spg11/Stap1/Syk/Tafa4/Tgfb1/Tmem175/Xkr6/Xkr8	48
GO:0010954	GO:0010954	positive regulation of protein processing	2025-10-03	29/28928	0.344828	2.55577	3.3103	0.00342029	0.024509	0.0172785	Astl/Ccbe1/Ctnnd1/Eno1/Gsn/Nlrc4/Plgrkt/Src/Timm17a/Timm23	10
GO:1901186	GO:1901186	positive regulation of ERBB signaling pathway	2025-10-03	29/28928	0.344828	2.55577	3.3103	0.00342029	0.024509	0.0172785	Adam17/Agr2/Ccdc88a/Esr1/Fasl/Hip1/Hip1r/Pde6h/Sos1/Tgfb1	10
GO:1905962	GO:1905962	glutamatergic neuron differentiation	2025-10-03	29/28928	0.344828	2.55577	3.3103	0.00342029	0.024509	0.0172785	Bhlhe22/Cbln1/Cntnap2/Gnat2/Grid2/Kndc1/Nrxn1/Vsx1/Vsx2/Wnt7a	10
GO:0050764	GO:0050764	regulation of phagocytosis	28/3903	123/28928	0.227642	1.68722	3.01634	0.00342192	0.024509	0.0172785	Abr/Alox15/Camk1d/Clec7a/Colec10/Dnm2/Dock2/Dysf/F2rl1/Fcgr3/Fpr-rs6/Itga2/Itgav/Lman2/Mbl1/Mertk/Nod2/Pip4p2/Pycard/Rab27a/Rab31/Rapgef1/Sftpa1/Sirpb1b/Slc11a1/Stap1/Syk/Tgfb1	28
GO:0006941	GO:0006941	striated muscle contraction	38/3903	181/28928	0.209945	1.55605	2.96363	0.00342529	0.024509	0.0172785	Abcc9/Adcy10/Akap6/Atp1b1/Cacna2d1/Cacnb2/Calm1/Ccdc78/Chga/Ctnna3/Cxcr4/Gaa/Gpd1l/Gsn/Hdac4/Hsp90aa1/Kbtbd13/Kcnn2/Kcnq1/Large1/Mtor/Myl4/Nedd4l/Pde4d/Prkd1/Ryr2/Ryr3/Scn1a/Scn3b/Sgcd/Slc8a1/Snta1/Stac/Tmem38b/Tnnc1/Tnni1/Tnni3k/Tpm1	38
GO:0045687	GO:0045687	positive regulation of glial cell differentiation	16/3903	58/28928	0.275862	2.04462	3.14493	0.00344103	0.0245667	0.0173192	Bag1/Cxcr4/Dag1/Hdac2/Il34/Il6st/Mir23a/Mtor/Olig2/Prmt5/Ptn/Ptpra/Rheb/Tenm4/Tgfb1/Trp73	16
GO:0071869	GO:0071869	response to catecholamine	16/3903	58/28928	0.275862	2.04462	3.14493	0.00344103	0.0245667	0.0173192	Alk/Aplp1/Dnm2/Gna14/Gnai3/Gnao1/Htr2a/Htt/Nr4a3/Oprm1/Prkd1/Prmt5/Rgs8/Rgs9/Rnls/Slc1a1	16
GO:0009132	GO:0009132	nucleoside diphosphate metabolic process	32/3903	146/28928	0.219178	1.62449	2.98748	0.00346314	0.0246696	0.0173917	Ak3/Ak4/Bpgm/Cant1/Cbfa2t3/Cmpk1/Eno1/Entpd1/Entpd7/Esrrb/Hdac4/Hif1a/Hk1/Hk2/Hkdc1/Htr2a/Ins1/Lipa/Mlxipl/Mtor/Nudt9/Pfkm/Prkag2/Prkag3/Rptor/Sik2/Slc4a1/Src/Stat3/Tigar/Tpi1/Zbtb20	32
GO:0045621	GO:0045621	positive regulation of lymphocyte differentiation	32/3903	146/28928	0.219178	1.62449	2.98748	0.00346314	0.0246696	0.0173917	Ambra1/Arid1a/Cbfb/Cd83/Cyld/Foxo3/Gli3/H2-Aa/H2-Ea/Hsp90aa1/Ihh/Il2ra/Inpp5d/Klhl25/Nfkbid/Pcid2/Prkdc/Rag1/Rara/Rasgrp1/Rhoh/Runx1/Skint1/Smarca2/Smarcc1/Smarcc2/Smarcd1/Socs5/Spi1/Syk/Tgfb1/Zfp609	32
GO:0045981	GO:0045981	positive regulation of nucleotide metabolic process	14/3903	48/28928	0.291667	2.16176	3.18127	0.00347207	0.0246734	0.0173944	Adcy10/Bend3/Eno1/Esrrb/Htr2a/Ins1/Mlxipl/Mtor/Prkn/Rptor/Src/Stat3/Tigar/Zbtb20	14
GO:1900544	GO:1900544	positive regulation of purine nucleotide metabolic process	14/3903	48/28928	0.291667	2.16176	3.18127	0.00347207	0.0246734	0.0173944	Adcy10/Bend3/Eno1/Esrrb/Htr2a/Ins1/Mlxipl/Mtor/Prkn/Rptor/Src/Stat3/Tigar/Zbtb20	14
GO:0032350	GO:0032350	regulation of hormone metabolic process	15/3903	53/28928	0.283019	2.09766	3.1587	0.00348294	0.0246734	0.0173944	Arnt/Bmp5/Cacna1a/Dgkq/Dkk3/Duoxa1/Duoxa2/Fshr/Hif1a/Igf1r/Kcnma1/Pax8/Pde8b/Por/Tcf7l2	15
GO:0071868	GO:0071868	cellular response to monoamine stimulus	15/3903	53/28928	0.283019	2.09766	3.1587	0.00348294	0.0246734	0.0173944	Alk/Aplp1/Dnm2/Gna14/Gnai3/Gnao1/Htr2a/Htt/Nr4a3/Oprm1/Prkd1/Prmt5/Rgs8/Rgs9/Slc1a1	15
GO:0071870	GO:0071870	cellular response to catecholamine stimulus	15/3903	53/28928	0.283019	2.09766	3.1587	0.00348294	0.0246734	0.0173944	Alk/Aplp1/Dnm2/Gna14/Gnai3/Gnao1/Htr2a/Htt/Nr4a3/Oprm1/Prkd1/Prmt5/Rgs8/Rgs9/Slc1a1	15
GO:0010001	GO:0010001	glial cell differentiation	59/3903	309/28928	0.190939	1.41519	2.89773	0.00348981	0.0246759	0.0173962	Abcc1/Adora2a/Afdn/Bag1/Ccdc85c/Cdh2/Ckap5/Cntn1/Cntnap2/Crb1/Cspg5/Cxcr4/Daam2/Dab1/Dag1/Dlx1/Dner/Erbb2/Exoc4/Fgf10/Gli3/Grb2/Hdac2/Il34/Il6st/Lama2/Large1/Mapk1/Mbd1/Metrn/Mir23a/Mtor/Mycn/Myd88/Nf1/Nfib/Nrg1/Olig2/Otx2/Pard3/Ppp3r1/Prmt5/Ptn/Ptpn11/Ptpra/Rheb/Ski/Sos1/Sox5/Sox6/Stat3/Tcf7l2/Tenm4/Tgfb1/Trp73/Trpc4/Ulk4/Vtn/Wasf3	59
GO:0048168	GO:0048168	regulation of neuronal synaptic plasticity	20/3903	79/28928	0.253165	1.87639	3.08041	0.003491	0.0246759	0.0173962	Grik2/Grin2a/Grin2b/Grin2c/Grm5/Gsk3b/Kcnn2/Kdr/Nf1/Nptn/Rasgrf1/S100b/Shank3/Shisa6/Shisa9/Slc4a10/Star/Synpo/Unc13a/Zdhhc2	20
GO:0009135	GO:0009135	purine nucleoside diphosphate metabolic process	29/3903	129/28928	0.224806	1.6662	2.99486	0.00355477	0.0250713	0.0176749	Ak3/Ak4/Bpgm/Cbfa2t3/Eno1/Entpd1/Esrrb/Hdac4/Hif1a/Hk1/Hk2/Hkdc1/Htr2a/Ins1/Lipa/Mlxipl/Mtor/Nudt9/Pfkm/Prkag2/Prkag3/Rptor/Sik2/Slc4a1/Src/Stat3/Tigar/Tpi1/Zbtb20	29
GO:0009179	GO:0009179	purine ribonucleoside diphosphate metabolic process	29/3903	129/28928	0.224806	1.6662	2.99486	0.00355477	0.0250713	0.0176749	Ak3/Ak4/Bpgm/Cbfa2t3/Eno1/Entpd1/Esrrb/Hdac4/Hif1a/Hk1/Hk2/Hkdc1/Htr2a/Ins1/Lipa/Mlxipl/Mtor/Nudt9/Pfkm/Prkag2/Prkag3/Rptor/Sik2/Slc4a1/Src/Stat3/Tigar/Tpi1/Zbtb20	29
GO:0051090	GO:0051090	regulation of DNA-binding transcription factor activity	69/3903	372/28928	0.185484	1.37476	2.87301	0.00356151	0.0250731	0.0176762	Adcy1/Adcy8/Adora3/Ankrd42/Camk1d/Card14/Cdk5rap3/Cflar/Chp1/Clec7a/Clock/Commd1/Crebzf/Cth/Cyld/Cys1/E130311K13Rik/Eif2ak2/Eif2ak4/Epha5/Erbin/Esr1/Fancd2/Fer/Hdac2/Hdac3/Hdac4/Hmgn3/Igf1r/Il5/Ins1/Kdm8/Lamtor5/Lrrfip2/Mapk1/Med13/Mir205hg/Myd88/Myocd/Nfkbid/Nlrc4/Nod2/Park7/Paxip1/Pbx1/Pias4/Prdx2/Prkci/Prkd1/Prmt2/Pycard/Rgcc/Rnf220/Rps6ka5/Rtkn2/Slco3a1/Sox6/Spi1/Sufu/Syk/Tcf7l2/Tmigd3/Tnfrsf…	69
GO:0046394	GO:0046394	carboxylic acid biosynthetic process	62/3903	328/28928	0.189024	1.401	2.88443	0.00356285	0.0250731	0.0176762	Abat/Abhd3/Acsbg1/Acss1/Aldh1a1/Alox12/Alox15/Apoc1/Apoc2/Asl/Bcat1/Ces1h/Chst14/Cth/Cyp27a1/Cyp7b1/Dcaf5/Dpyd/Dse/Edn2/Elovl2/Elovl6/Errfi1/Fads6/Got1l1/Hnf4a/Hpgds/Htt/Ido1/Insig2/Klhl25/Kmo/Lipc/Lpgat1/Lta4h/Malrd1/Mecr/Mgll/Mgst3/Mlxipl/Mlycd/Pah/Park7/Pibf1/Pla2g1b/Pla2g4f/Plod2/Plod3/Prkab2/Prkag2/Prkag3/Psat1/Ptges3-ps/Scd3/Sds/Sdsl/Slc27a2/Srr/Star/Syk/Tha1/Ugt1a6a	62
GO:0141188	GO:0141188	nucleic acid catabolic process	64/3903	341/28928	0.187683	1.39106	2.86879	0.00368186	0.0258821	0.0182466	Ang/Arid5a/Bax/Cpeb3/Csde1/Ctif/Dcps/Ddx5/Dhx34/Dis3l2/Dnase1l2/Dnase1l3/Eif4a3/Eif4enif1/Ern2/Exosc3/Fastkd1/Fus/Gtpbp2/Hnrnpc/Hnrnpr/Larp1/Lsm1/Lsm6/Magohb/Mettl16/Mlh1/Mtor/Mtpap/Myd88/Naf1/Ncbp1/Nlrp5/Nrde2/Nudt12/Paip1/Parn/Patl2/Pcid2/Pias4/Pnrc2/Polr2g/Prr5l/Pum2/Rbm38/Rc3h2/Rnaseh2a/Rnps1/Rock2/Setmar/Slc11a1/Smg1/Smg6/Smg7/Snd1/Tbrg4/Tent4b/Tnrc6a/Tnrc6c/Traf3ip2/Xrn1/Ythdf2/Zc3h14/Zcchc7	64
GO:0031333	GO:0031333	negative regulation of protein-containing complex assembly	36/3903	170/28928	0.211765	1.56954	2.94128	0.00371172	0.0260349	0.0183543	Add3/Ankrd27/Arfgef1/Arpc2/Carmil1/Cptp/D1Pas1/Eif4ebp1/Evl/Fhod3/Fkbp4/Gsk3b/Gsn/Hip1r/Jam3/Mkks/Oprd1/Park7/Pecam1/Pfn4/Riok3/Sorl1/Sptb/Src/Ssh1/Stmn1/Stmn2/Tbcd/Tmod1/Tpm1/Traf3ip1/Trim11/Trim9/Vil1/Vill/Zfp827	36
GO:0097530	GO:0097530	granulocyte migration	36/3903	170/28928	0.211765	1.56954	2.94128	0.00371172	0.0260349	0.0183543	Akirin1/Camk1d/Ccl1/Ccl4/Ccl6/Ccl9/Cd177/Csf3r/Cxcl1/Cxcl2/Cxcr1/Dnm1l/Dysf/Edn2/Fcgr3/Il34/Itgb2/Jam3/Lgals3/Mapk1/Mcoln2/Myd88/Nod2/Pawr/Pde4b/Pde4d/Pecam1/Prex1/Prkca/Ptger3/Rac2/Ripor2/Slc37a4/Spp1/Syk/Tgfb2	36
GO:0045637	GO:0045637	regulation of myeloid cell differentiation	47/3903	236/28928	0.199153	1.47607	2.90006	0.00373898	0.0261974	0.0184688	Cartpt/Ccl9/Cd101/Cdc73/Creb1/Csf3/Csf3r/Cul4a/Fas/Fbn1/Foxo3/Foxp1/Fshr/Gpr171/Gsk3b/Hif1a/Il34/Il5/Inpp4b/Inpp5d/Jag1/Klf10/Lox/Mef2c/Mitf/Mtor/Ndfip1/Nedd9/Nf1/Pik3r1/Prdm16/Prkca/Prkdc/Prxl2a/Ptk2b/Rara/Rb1/Rbfox2/Rcor1/Rptor/Runx1/Spi1/Stat3/Tgfb1/Tnfrsf11a/Zbtb46/Zfpm1	47
GO:0033674	GO:0033674	positive regulation of kinase activity	59/3903	310/28928	0.190323	1.41062	2.87055	0.00375502	0.026281	0.0185278	Abi1/Adam17/Adam9/Adcy8/Adra2b/Ajuba/Ang/Angpt1/Cartpt/Ccdc88a/Ccnd2/Ccnd3/Cdc25b/Cdkn1a/Clspn/D1Pas1/Dab1/Dusp19/Eef1a2/Epo/Erbb2/Ern2/Etaa1/Fbn1/Fgd4/Fgf1/Hsp90aa1/Il34/Ins1/Iqgap1/Magi3/Mmd2/Mtor/Nedd9/Nrg1/Nrxn1/Pibf1/Prkag2/Psrc1/Ptk2b/Rad50/Rapgef2/Rasgrp1/Rgcc/Sash1/Sez6/Slc11a1/Slc1a1/Src/Srcin1/Stradb/Syk/Tead1/Tgfb2/Tigar/Tnfrsf11a/Tom1l1/Ttbk1/Vldlr	59
GO:0000819	GO:0000819	sister chromatid segregation	46/3903	230/28928	0.2	1.48235	2.90042	0.00376364	0.0263126	0.01855	Anapc1/Anapc5/Arhgap33os/Arid1a/Baz1b/Bcl7a/Bcl7b/Bub1b/Cdc27/Cenpc1/Chmp3/Chmp4c/Chmp5/Dis3l2/Dpf3/Drg1/Hecw2/Incenp/Ino80/Khdc3/Kntc1/Mad2l1bp/Ncapd3/Nsmce2/Nusap1/Pcid2/Pibf1/Plk1/Poldip2/Prc1/Psrc1/Rb1/Riok2/Ripor2/Ska3/Smarca2/Smarca5/Smarcc1/Smarcc2/Smarcd1/Stag1/Tex14/Trip13/Vps4a/Wrap73/Zw10	46
GO:0050878	GO:0050878	regulation of body fluid levels	69/3903	373/28928	0.184987	1.37107	2.84862	0.00380537	0.0265567	0.0187221	Adora2a/Adora3/Adra2b/Agr2/Alox12/Anxa7/Apoe/Btc/C1qtnf1/Cd9/Celsr2/Cfh/Chrm3/Coro2b/Creb1/Entpd1/Erbb4/Evl/Ext1/F11/F11r/F2rl1/F2rl2/Fgf10/Gna13/Gnai2/Hif1a/Hk2/Hnf4a/Hsd11b2/Htr2a/Inpp5k/Kalrn/Kcnma1/Mertk/Mpig6b/Nbeal2/Ncoa1/Nfat5/Nfe2l2/Npr3/Nr3c2/P2ry12/Pdia3/Pdia4/Pdia6/Pdss2/Prdx2/Prkca/Prkg1/Prl5a1/Proc/Procr/Ptger3/Rab27a/Slc29a1/Slc4a1/Slc4a5/Stk39/Syk/Tec/Traf3ip2/Trp73/Tspan18/Tspan32…	69
GO:0001558	GO:0001558	regulation of cell growth	82/3903	456/28928	0.179825	1.33281	2.82902	0.00383337	0.0265567	0.0187221	Acvrl1/Adam17/Adcy10/Afdn/Akap6/Apoe/Armc12/Atad3a/Bcl2/Bmpr2/Brat1/Cdc73/Cdhr2/Cdkn1a/Cpne5/Cpne9/Crk/Crkl/Cth/Cxcr4/Cyfip1/D130043K22Rik/D1Pas1/D7Ertd443e/Dip2b/Disc1/Dnm2/Dnph1/Draxin/Dscam/Eno1/Erbb2/Foxp1/Frzb/Gsk3b/Hnf4a/Il9r/Ino80/Kazald1/Lmx1a/Macf1/Mapt/Mgll/Mtor/Myocd/Ncbp1/Nedd4l/Nrg1/Nrp1/Pafah1b1/Prkn/Psrc1/Ptk2b/Pum2/Rb1/Rerg/Rnf6/Rptor/Ryk/Sdcbp/Sema3f/Sema3g/Sema6c/Sema6d/Sema7a/S…	82
GO:0005979	GO:0005979	regulation of glycogen biosynthetic process	2025-11-03	34/28928	0.323529	2.39791	3.22092	0.00383425	0.0265567	0.0187221	1810024B03Rik/Epm2aip1/Esrrb/Grb10/Gsk3b/Inpp5k/Ins1/Mtor/Prkag3/Pth/Sorbs1	11
GO:0007214	GO:0007214	gamma-aminobutyric acid signaling pathway	2025-11-03	34/28928	0.323529	2.39791	3.22092	0.00383425	0.0265567	0.0187221	Cacna1a/Cacnb4/Gabrb1/Gabrb2/Gabrb3/Gabrd/Gabrg3/Gnai2/Plcl1/Plcl2/Slc12a2	11
GO:0010962	GO:0010962	regulation of glucan biosynthetic process	2025-11-03	34/28928	0.323529	2.39791	3.22092	0.00383425	0.0265567	0.0187221	1810024B03Rik/Epm2aip1/Esrrb/Grb10/Gsk3b/Inpp5k/Ins1/Mtor/Prkag3/Pth/Sorbs1	11
GO:0030947	GO:0030947	regulation of vascular endothelial growth factor receptor signaling pathway	2025-11-03	34/28928	0.323529	2.39791	3.22092	0.00383425	0.0265567	0.0187221	Angpt1/Epn2/Fgf10/Grb10/Hif1a/Kdr/Mmrn2/Myof/Nrp1/Prkcb/Tek	11
GO:0051497	GO:0051497	negative regulation of stress fiber assembly	2025-11-03	34/28928	0.323529	2.39791	3.22092	0.00383425	0.0265567	0.0187221	Cgnl1/Coro2b/F11r/Inpp5k/Phldb2/Pik3r1/Ppfia1/Ppp1r9a/Rhpn2/Stmn1/Tmeff2	11
GO:1904706	GO:1904706	negative regulation of vascular associated smooth muscle cell proliferation	2025-11-03	34/28928	0.323529	2.39791	3.22092	0.00383425	0.0265567	0.0187221	Cdkn1a/Gna12/Gna13/Mef2c/Myocd/Park7/Pdcd4/Prkg1/Rgs5/Tafa5/Tpm1	11
GO:0008543	GO:0008543	fibroblast growth factor receptor signaling pathway	21/3903	85/28928	0.247059	1.83113	3.03057	0.00383588	0.0265567	0.0187221	Crkl/Ext1/Fgf1/Fgf10/Fgf8/Fgfbp1/Fgfbp3/Fgfr2/Flrt2/Frs3/Grb2/Iqgap1/Ndst1/Nptn/Nrxn1/Ptpn11/Runx2/Shcbp1/Sos1/Spry4/Tcf7l2	21
GO:0003170	GO:0003170	heart valve development	18/3903	69/28928	0.26087	1.9335	3.06592	0.00385272	0.0266158	0.0187638	Acvr1/Adamts9/Bmpr1a/Bmpr2/Fam114a1/Jag1/Mef2c/Mtor/Rb1/Robo2/Shox2/Slit3/Smad4/Stra6/Tgfb1/Tgfb2/Zfpm1/Zfpm2	18
GO:0010907	GO:0010907	positive regulation of glucose metabolic process	18/3903	69/28928	0.26087	1.9335	3.06592	0.00385272	0.0266158	0.0187638	Adcy10/Dgat2/Epm2aip1/Esrrb/Foxo1/Gpld1/Hif1a/Hnf4a/Ins1/Oprm1/Phkb/Phkg1/Prkag2/Prkag3/Pth/Sorbs1/Src/Tcf7l2	18
GO:0016042	GO:0016042	lipid catabolic process	65/3903	348/28928	0.186782	1.38438	2.84891	0.00386739	0.0266883	0.0188149	Abcd4/Abhd12b/Abhd3/Abhd5/Acaa1a/Acad8/Acer2/Acer3/Acox1/Acoxl/Acsl5/Aig1/Alk/Apoc1/Apoc2/Apoe/Ces1h/Cnr1/Crot/Cyp27a1/Echs1/Eci1/Enpp6/Etfb/Etnppl/Fmc1/Gm2a/Gpld1/Hadh/Hadha/Hsd17b11/Ins1/Lipa/Lipc/Liph/Lipi/Lipm/Lpin3/Mgll/Mlycd/Mtor/Neu2/Pafah1b1/Pafah1b2/Pcca/Pla2g1b/Pla2g2c/Pla2g2f/Pla2g4d/Pla2g4f/Plb1/Plbd2/Plcb1/Plce1/Plcg1/Plch1/Plch2/Rab7/Scp2/Slc25a17/Slc27a2/Sorl1/Spp1/Tysnd1/Ugt1a7c	65
GO:0016236	GO:0016236	macroautophagy	61/3903	323/28928	0.188854	1.39974	2.85313	0.00389547	0.0267153	0.0188339	Adcy10/Ambra1/Arhgap26/Arl8b/Atg10/Atg101/Atg2b/Atg4b/Atp6v0a1/Bag3/Calm1/Cdk5rap3/Chmp3/Chmp4c/Chmp5/Diaph3/Dnm1l/Gaa/Gnai3/Hif1a/Hk2/Hspb8/Htt/Ift20/Ilrun/Kdr/Larp1/Lix1/Lzts1/Mcoln1/Mtor/Nod2/Pafah1b2/Poldip2/Prkn/Rab12/Rab1b/Rab2b/Rab43/Rab7/Scoc/Snap29/Snx30/Spg11/Sptlc1/Sptlc2/Stx12/Synpo2/Tbc1d5/Tigar/Timm23/Uvrag/Vdac1/Vps13d/Vps4a/Vti1a/Wdfy3/Wdr45b/Wipi1/Zfyve1/Znrf1	61
GO:0006063	GO:0006063	uronic acid metabolic process	2025-09-03	25/28928	0.36	2.66822	3.29547	0.00389633	0.0267153	0.0188339	Abhd10/Ugt1a6a/Ugt1a6b/Ugt1a7c/Ugt1a8/Ugt1a9/Ugt2a1/Ugt2a2/Ugt2b38	9
GO:0010842	GO:0010842	retina layer formation	2025-09-03	25/28928	0.36	2.66822	3.29547	0.00389633	0.0267153	0.0188339	Crb1/Dscam/Fat3/Hipk1/Large1/Megf11/Prom1/Sdk1/Slc1a1	9
GO:0019585	GO:0019585	glucuronate metabolic process	2025-09-03	25/28928	0.36	2.66822	3.29547	0.00389633	0.0267153	0.0188339	Abhd10/Ugt1a6a/Ugt1a6b/Ugt1a7c/Ugt1a8/Ugt1a9/Ugt2a1/Ugt2a2/Ugt2b38	9
GO:0072311	GO:0072311	glomerular epithelial cell differentiation	2025-09-03	25/28928	0.36	2.66822	3.29547	0.00389633	0.0267153	0.0188339	Basp1/Cd2ap/Ext1/Iqgap1/Jag1/Magi2/Nphs1/Prom1/Wt1	9
GO:1904037	GO:1904037	positive regulation of epithelial cell apoptotic process	2025-09-03	25/28928	0.36	2.66822	3.29547	0.00389633	0.0267153	0.0188339	Bax/Gsn/Hdac3/Mtor/Pias4/Pla2g1b/Pla2r1/Sort1/Tia1	9
GO:0006612	GO:0006612	protein targeting to membrane	29/3903	130/28928	0.223077	1.65339	2.94866	0.00399762	0.0273805	0.0193029	Ank3/Aqp11/Arpc2/Cacnb1/Chp1/Erbb2/Exoc4/Fis1/Fyn/Glp1r/Grin2a/Hpca/Inpp5k/Kcnb1/Large1/Macf1/Myo1c/Nacad/Oga/Pard3/Slc1a1/Slc51b/Tram2/Usp17le/Vps37b/Vps37d/Zdhhc1/Zdhhc2/Zdhhc20	29
GO:0070527	GO:0070527	platelet aggregation	17/3903	64/28928	0.265625	1.96874	3.06396	0.00401034	0.0274383	0.0193436	Alox12/C1qtnf1/Cd9/Cfh/Entpd1/F11r/Htr2a/P2ry12/Pdia3/Pdia4/Pdia6/Prkca/Prkg1/Syk/Tspan32/Tspan9/Tubb1	17
GO:0051952	GO:0051952	regulation of amine transport	26/3903	113/28928	0.230088	1.70535	2.96689	0.00401898	0.0274387	0.0193439	Abat/Adora2a/Adora3/Cacna1a/Cartpt/Chga/Chrna6/Chrna7/Cnr1/Entpd1/Grin2b/Htr2a/Kcnb1/Kmo/P2ry12/Prkcb/Prkg1/Ptger3/Slc12a2/Slc15a1/Slc36a2/Slc38a3/Slc43a2/Slc6a1/Sncg/Syt1	26
GO:0090316	GO:0090316	positive regulation of intracellular protein transport	26/3903	113/28928	0.230088	1.70535	2.96689	0.00401898	0.0274387	0.0193439	Bag3/Commd1/Edem1/Edem2/Gli3/Gsk3b/Hdac3/Hsp90aa1/Hsp90ab1/Ice1/Ipo5/Kif20b/Kif5b/Mapk1/Pik3r1/Ppm1a/Prkd1/Prr5l/Ptpn22/Slc51b/Sorl1/Tek/Tgfb1/Ubr5/Wipf1/Zdhhc2	26
GO:0031623	GO:0031623	receptor internalization	35/3903	165/28928	0.212121	1.57219	2.91089	0.00406084	0.027695	0.0195246	Angpt1/Ap3m1/Arf1/Cacng3/Cd9/Cxcr1/Dnm2/Dnm3/Ghr/Grb2/Gria1/Gria2/Grk4/Hip1/Hpca/Ins1/Iqsec1/Itgb2/Lrrtm2/Magi2/Nedd4l/Nrg1/Pard3/Ppp3r1/Ptger3/Rab31/Rabep1/Rin3/Rnf220/Scyl2/Sdcbp/Sh3gl2/Syk/Syt17/Tbc1d5	35
GO:0038034	GO:0038034	signal transduction in absence of ligand	20/3903	80/28928	0.25	1.85293	3.01694	0.00407563	0.0277663	0.0195749	Bag3/Bax/Bcl2/Ctnna1/Dapk3/Eya3/Fas/Fgf10/Foxo3/Fyn/Gsk3b/Itgav/Nf1/Nrg1/Prdx2/Sgk3/Stradb/Tgfb2/Unc5b/Wwox	20
GO:0099637	GO:0099637	neurotransmitter receptor transport	2025-12-03	39/28928	0.307692	2.28053	3.16025	0.00409436	0.0278643	0.0196439	Cacng3/Epb41l1/Grin2a/Grip1/Lrrc7/Mapk10/Mylk/Rab7/Sacm1l/Slc1a1/Snap23/Snap47	12
GO:1901992	GO:1901992	positive regulation of mitotic cell cycle phase transition	24/3903	102/28928	0.235294	1.74394	2.97241	0.00412397	0.028036	0.019765	Adam17/Anapc5/Ccnd2/Ccnd3/Cdc25b/Cenpj/Cul4a/D1Pas1/Fgf10/Kmt2e/Lsm11/Mad2l1bp/Mir124a-1/Mta3/Nsmce2/Pbx1/Plcb1/Rad51b/Rad51c/Rb1/Rgcc/Rptor/Ska3/Tgfb1	24
GO:0006024	GO:0006024	glycosaminoglycan biosynthetic process	16/3903	59/28928	0.271186	2.00996	3.06675	0.00414064	0.02806	0.0197819	Abcc5/Angpt1/Ccnd3/Chst13/Chst14/Chst3/Chst5/Csgalnact1/Dse/Ext1/Hs3st2/Ndst1/Ndst4/Pxylp1/Tgfb1/Xylt2	16
GO:0071867	GO:0071867	response to monoamine	16/3903	59/28928	0.271186	2.00996	3.06675	0.00414064	0.02806	0.0197819	Alk/Aplp1/Dnm2/Gna14/Gnai3/Gnao1/Htr2a/Htt/Nr4a3/Oprm1/Prkd1/Prmt5/Rgs8/Rgs9/Rnls/Slc1a1	16
GO:1900024	GO:1900024	regulation of substrate adhesion-dependent cell spreading	16/3903	59/28928	0.271186	2.00996	3.06675	0.00414064	0.02806	0.0197819	Arpc2/Braf/Carmil1/Crk/Crkl/Cspg5/Dnm2/Dock5/Lims1/Nedd9/Nrp1/Olfm4/Prex1/Rreb1/Spry4/St6gal1	16
GO:0050766	GO:0050766	positive regulation of phagocytosis	22/3903	91/28928	0.241758	1.79185	2.9878	0.00415323	0.0281156	0.0198211	Abr/Camk1d/Clec7a/Colec10/Dnm2/Dock2/F2rl1/Fcgr3/Fpr-rs6/Itga2/Lman2/Mbl1/Mertk/Nod2/Pycard/Rab27a/Rab31/Rapgef1/Sftpa1/Sirpb1b/Slc11a1/Stap1	22
GO:0010660	GO:0010660	regulation of muscle cell apoptotic process	27/3903	119/28928	0.226891	1.68165	2.94264	0.00419434	0.0283638	0.0199961	Adcy10/Alox12/Ambra1/Bag1/Bag3/Bcl2/Cflar/Erbb4/Esr1/Foxo1/Ghrh/Gria4/Gsk3b/Hspb6/Igf1r/Myocd/Nfe2l2/Nr4a3/Nrg1/Pax8/Pdcd4/Pde1a/Pik3r1/Ptk2b/Sirt4/Smad4/Tigar	27
GO:0021955	GO:0021955	central nervous system neuron axonogenesis	13/3903	44/28928	0.295455	2.18983	3.11923	0.0042297	0.028465	0.0200674	Bhlhe22/Dcc/Dclk1/Draxin/Ephb1/Fbxo45/Gli2/Mycbp2/Nfib/Pafah1b1/Prkca/Spg11/Wdr47	13
GO:0031114	GO:0031114	regulation of microtubule depolymerization	13/3903	44/28928	0.295455	2.18983	3.11923	0.0042297	0.028465	0.0200674	Atxn7/Bmerb1/Camsap3/Diaph3/Gas2l2/Hdgfl3/Kif21a/Rp1/Specc1l/Spef1/Stmn2/Ttbk2/Wdr47	13
GO:0051647	GO:0051647	nucleus localization	13/3903	44/28928	0.295455	2.18983	3.11923	0.0042297	0.028465	0.0200674	Dock7/Fbxw11/Kif1a/Lmnb2/Mtor/Pabpc1l/Pafah1b1/Syne1/Syne2/Tacc1/Tacc2/Tlk2/Trim58	13
GO:0090630	GO:0090630	activation of GTPase activity	13/3903	44/28928	0.295455	2.18983	3.11923	0.0042297	0.028465	0.0200674	Abr/Arhgap42/Crk/Crkl/Dock7/Nedd9/Ralgapa2/Rapgef1/Rasgrf1/Rasgrp1/Sipa1l1/Tiam1/Tiam2	13
GO:0048066	GO:0048066	developmental pigmentation	15/3903	54/28928	0.277778	2.05882	3.07558	0.00423152	0.028465	0.0200674	Adamts20/Adamts9/Ankrd27/Bax/Bcl2/Gli3/Ihh/Lrmda/Mef2c/Mitf/Oca2/Rab27a/Slc24a5/Tpcn2/Vhl	15
GO:0060219	GO:0060219	camera-type eye photoreceptor cell differentiation	14/3903	49/28928	0.285714	2.11764	3.09223	0.00426761	0.0286776	0.0202174	Bhlhe23/Cfh/Dscam/Gnat2/Hcn1/Ihh/Mir124a-1/Pde6c/Prom1/Ptn/Rorb/Rp1/Rpgrip1/Stat3	14
GO:0006590	GO:0006590	thyroid hormone generation	2025-08-03	21/28928	0.380952	2.82352	3.30128	0.00431427	0.0289002	0.0203742	Cpq/Ctsk/Ctsl/Duoxa1/Duoxa2/Pax8/Slc5a5/Tg	8
GO:0048015	GO:0048015	phosphatidylinositol-mediated signaling	2025-08-03	21/28928	0.380952	2.82352	3.30128	0.00431427	0.0289002	0.0203742	Pi4ka/Pik3c2g/Plcb1/Plcb4/Plce1/Plcg1/Plch1/Plch2	8
GO:0099638	GO:0099638	endosome to plasma membrane protein transport	2025-08-03	21/28928	0.380952	2.82352	3.30128	0.00431427	0.0289002	0.0203742	Commd1/Grip1/Lrrc7/Rab7/Scarb2/Sorl1/Trarg1/Zdhhc2	8
GO:0016079	GO:0016079	synaptic vesicle exocytosis	28/3903	125/28928	0.224	1.66023	2.92142	0.00434975	0.0290467	0.0204776	Braf/Cacna1a/Cacna1e/Cacnb4/Cadps/Cadps2/Cspg5/Dnm1l/Dvl1/Fbxo45/Nlgn1/Npy1r/Pclo/Ppfia2/Prkca/Prkcb/Rimbp2/Rph3al/Snap23/Snap29/Snap47/Stxbp5/Stxbp5l/Syt1/Trim9/Unc13a/Unc13c/Wnt7a	28
GO:0045446	GO:0045446	endothelial cell differentiation	28/3903	125/28928	0.224	1.66023	2.92142	0.00434975	0.0290467	0.0204776	Acvr1/Acvrl1/Afdn/Apold1/Bmpr2/Ccm2/Cxcr4/F11r/F2rl1/Jag1/Kdm6b/Kdr/Lipa/Myd88/Nrg1/Pde4d/Pecam1/Plcb1/Plod3/Ppp1r16b/Proc/Rapgef1/Rapgef2/Rock2/Smad4/Ubiad1/Vcl/Vhl	28
GO:0072526	GO:0072526	pyridine-containing compound catabolic process	28/3903	125/28928	0.224	1.66023	2.92142	0.00434975	0.0290467	0.0204776	Bpgm/Cbfa2t3/Eno1/Esrrb/Hdac4/Hif1a/Hk1/Hk2/Hkdc1/Htr2a/Ins1/Lipa/Mlxipl/Mtor/Ncf2/Nudt12/Pfkm/Prkag2/Prkag3/Rptor/Sarm1/Sik2/Slc4a1/Src/Stat3/Tigar/Tpi1/Zbtb20	28
GO:0003157	GO:0003157	endocardium development	2025-06-03	13/28928	0.461538	3.4208	3.44773	0.00440346	0.0292529	0.0206229	Acvr1/Angpt1/Kdr/Nrg1/Ovol2/Smad4	6
GO:0014745	GO:0014745	negative regulation of muscle adaptation	2025-06-03	13/28928	0.461538	3.4208	3.44773	0.00440346	0.0292529	0.0206229	Errfi1/Foxo1/Mlip/Mtor/Oga/Smad3	6
GO:0046958	GO:0046958	nonassociative learning	2025-06-03	13/28928	0.461538	3.4208	3.44773	0.00440346	0.0292529	0.0206229	Ckap5/Dgki/Grin2b/Htr2a/Kalrn/Shank1	6
GO:0099541	GO:0099541	trans-synaptic signaling by lipid	2025-06-03	13/28928	0.461538	3.4208	3.44773	0.00440346	0.0292529	0.0206229	Cnr1/Cnr2/Grm5/Mgll/Nrxn1/Plcb1	6
GO:0099542	GO:0099542	trans-synaptic signaling by endocannabinoid	2025-06-03	13/28928	0.461538	3.4208	3.44773	0.00440346	0.0292529	0.0206229	Cnr1/Cnr2/Grm5/Mgll/Nrxn1/Plcb1	6
GO:0005996	GO:0005996	monosaccharide metabolic process	58/3903	306/28928	0.189542	1.40484	2.81162	0.00441634	0.0293026	0.0206579	Adcy10/Aldh1a1/Aldh1a7/Atf3/B3glct/Bckdk/Brat1/C1qtnf1/Chst15/Dgat2/Dgkq/Eno1/Epm2aip1/Errfi1/Esrrb/Fbn1/Fbp2/Fggy/Foxo1/Galm/Gclc/Gpld1/Gpt2/Hif1a/Hk1/Hk2/Hkdc1/Hnf4a/Inppl1/Ins1/Kcnq1/Lipa/Mlycd/Nisch/Npy1r/Oprm1/Pcx/Pfkm/Phkb/Phkg1/Pik3r1/Prkag2/Prkag3/Prkn/Pth/Rbks/Rora/Sds/Serpina12/Slc37a4/Sorbs1/Src/Tcf7l2/Tigar/Tpi1/Ugt1a6a/Usp7/Zfp692	58
GO:0048488	GO:0048488	synaptic vesicle endocytosis	21/3903	86/28928	0.244186	1.80984	2.9703	0.00444267	0.0293026	0.0206579	Abca13/Amph/Dennd1a/Dgkq/Diaph1/Dnajc6/Dnm1l/Dnm2/Dnm3/Fcho2/Nlgn1/Park7/Ppp3cb/Ppp3cc/Prkn/Rab27b/Scamp5/Sgip1/Sh3gl2/Sh3gl3/Sncg	21
GO:0060415	GO:0060415	muscle tissue morphogenesis	21/3903	86/28928	0.244186	1.80984	2.9703	0.00444267	0.0293026	0.0206579	Angpt1/Bmpr1a/Col11a1/Col3a1/Epo/Fgfr2/Ly6e/Mylk/Nrg1/Ryr2/Shox2/Smad4/Tgfb1/Tgfb2/Tnnc1/Tnni1/Tpm1/Ube4b/Xirp2/Zfpm1/Zfpm2	21
GO:1903510	GO:1903510	mucopolysaccharide metabolic process	21/3903	86/28928	0.244186	1.80984	2.9703	0.00444267	0.0293026	0.0206579	Abcc5/Angpt1/Arsb/Ccnd3/Cemip2/Chst13/Chst14/Chst3/Chst5/Csgalnact1/Dse/Ext1/Gusb/Idua/Itih2/Itih5/Ndst1/Ndst4/Stab2/Tgfb1/Xylt2	21
GO:1904888	GO:1904888	cranial skeletal system development	21/3903	86/28928	0.244186	1.80984	2.9703	0.00444267	0.0293026	0.0206579	B3glct/Colec10/Crkl/Dlx1as/Eif4a3/Ext1/Fgf8/Fgfr2/Frem1/Gli3/Grhl2/Insig2/Mef2c/Ndst1/Pax5/Prrx1/Runx2/Six2/Smad3/Tgfb1/Tgfb2	21
GO:0007093	GO:0007093	mitotic cell cycle checkpoint signaling	34/3903	160/28928	0.2125	1.57499	2.88026	0.00444302	0.0293026	0.0206579	Arhgap33os/Atr/Babam2/Blm/Brsk2/Bub1b/Cdk5rap3/Cdkn1a/Chmp4c/Clspn/Cradd/D7Ertd443e/Eme1/Etaa1/Fancd2/Hus1b/Incenp/Khdc3/Kntc1/Mad2l1bp/Orc1/Pcid2/Pidd1/Plk1/Prkdc/Rad50/Rbm38/Setmar/Ska3/Stk33/Tex14/Trip13/Vps4a/Zw10	34
GO:0044403	GO:0044403	biological process involved in symbiotic interaction	53/3903	275/28928	0.192727	1.42844	2.81928	0.00444755	0.0293026	0.0206579	Agtr1b/Apoe/Arl8b/AU040320/Ccnk/Chmp3/Chmp4c/Chmp5/Cxcl1/Dag1/Eea1/Eif2ak4/Exoc2/F2rl1/Gbp7/Gsn/Hs3st5/Hsp90ab1/Ifitm1/Ilf3/Inpp5k/Itgav/Ly6e/Mbl1/Myd88/Nectin4/Nod2/Nrp1/Paip1/Pcx/Pglyrp4/Pi4ka/Pik3c2g/Pou2f3/Prkn/Rab7/Rad50/Rock2/Slc7a1/Smc6/Tmprss11a/Tmprss2/Tmprss4/Tpcn2/Trim11/Trim25/Trim58/Uvrag/Vps37b/Vps4a/Xpr1/Zdhhc20/Zfyve1	53
GO:0090092	GO:0090092	regulation of transmembrane receptor protein serine/threonine kinase signaling pathway	53/3903	275/28928	0.192727	1.42844	2.81928	0.00444755	0.0293026	0.0206579	Acvr1/Acvrl1/Adam17/Bmp5/Bmpr1a/Bmpr2/Chrdl2/D130043K22Rik/Dlx1/Dmrt1/Dnm2/Fbn1/Fbn2/Fermt1/Fgf10/Fstl5/Gdf11/Gpr155/Grem2/Hdac2/Hsp90ab1/Itga8/Kdr/Lats2/Lox/Ltbp1/Magi2/Mir675/Myocd/Nanog/Neo1/Nepn/Nup93/Ovol2/Ppm1a/Prdm16/Rnf111/Sdcbp/Ski/Smad3/Smad4/Snx6/Sorl1/Spred2/Tcf7l2/Tet1/Tgfb1/Tgfb2/Tmem53/Tsc22d1/Vwc2/Vwc2l/Zfyve9	53
GO:0010657	GO:0010657	muscle cell apoptotic process	29/3903	131/28928	0.221374	1.64077	2.90285	0.00448611	0.0295263	0.0208156	Adcy10/Alox12/Ambra1/Bag1/Bag3/Bcl2/Cflar/Erbb4/Esr1/Foxo1/Ghrh/Gria4/Gsk3b/Hsp90aa1/Hspb6/Igf1r/Myocd/Nfe2l2/Nr4a3/Nrg1/Pax8/Pdcd4/Pde1a/Pik3r1/Ptk2b/Rps6ka2/Sirt4/Smad4/Tigar	29
GO:0032928	GO:0032928	regulation of superoxide anion generation	2025-10-03	30/28928	0.333333	2.47058	3.18258	0.00451877	0.0296021	0.0208691	Cd177/Clec7a/Cxcl1/F2rl1/Gnai2/Gnai3/Itgb2/Mapt/Syk/Tgfb1	10
GO:0033081	GO:0033081	regulation of T cell differentiation in thymus	2025-10-03	30/28928	0.333333	2.47058	3.18258	0.00451877	0.0296021	0.0208691	Erbb2/Ihh/Nfkbid/Rag2/Rasgrp1/Skint1/Sos1/Sos2/Tmem131l/Zfp609	10
GO:0001837	GO:0001837	epithelial to mesenchymal transition	36/3903	172/28928	0.209302	1.55129	2.86383	0.00453016	0.0296021	0.0208691	Acvr1/Dag1/Ddx5/Fgf8/Fgfr2/Gcnt2/Gsk3b/Hdac2/Hif1a/Jag1/Kat8/Kbtbd8/Mark1/Mtor/Myocd/Ncam1/Ovol2/Pawr/Pdcd4/Phldb2/Ppp3r1/Rflnb/Rgcc/Rock2/Sdcbp/Slc39a6/Smad3/Smad4/Spred2/Tasor/Tcf7l2/Tcof1/Tgfb1/Tgfb2/Tiam1/Usf3	36
GO:0065004	GO:0065004	protein-DNA complex assembly	36/3903	172/28928	0.209302	1.55129	2.86383	0.00453016	0.0296021	0.0208691	Cenpa/Cenpc1/Creb1/Dlgap5/Esr1/H1f8/H3f3c/Hira/Kat6b/Kntc1/Macroh2a1/Mcmdc2/Med20/Med22/Med23/Med24/Mis18a/Nap1l1/Nap1l5/Nasp/Pogz/Rad51c/Rnf4/Rsf1/Sart3/Smarca2/Smarca5/Smyd3/Taf13/Taf4b/Taf5/Taf6l/Tcf4/Tspyl1/Tspyl4/Zfp827	36
GO:0001754	GO:0001754	eye photoreceptor cell differentiation	18/3903	70/28928	0.257143	1.90587	2.99673	0.00454477	0.0296021	0.0208691	Bhlhe23/Cfh/Crb1/Dscam/Dzank1/Gnat2/Hcn1/Ihh/Mir124a-1/Otx2/Pde6c/Prkci/Prom1/Ptn/Rorb/Rp1/Rpgrip1/Stat3	18
GO:0022029	GO:0022029	telencephalon cell migration	18/3903	70/28928	0.257143	1.90587	2.99673	0.00454477	0.0296021	0.0208691	Bmerb1/Ccdc141/Col3a1/Cxcr4/Dab1/Disc1/Fbxo45/Gli3/Lhx6/Nrg1/Nrg3/P2ry12/Pafah1b1/Socs7/Syne2/Tnr/Ulk4/Wdr47	18
GO:0007638	GO:0007638	mechanosensory behavior	2025-07-03	17/28928	0.411765	3.05189	3.34204	0.00455539	0.0296021	0.0208691	Cntnap2/D130043K22Rik/Foxp2/Htt/Nrxn1/Shank3/Stra6	7
GO:0021681	GO:0021681	cerebellar granular layer development	2025-07-03	17/28928	0.411765	3.05189	3.34204	0.00455539	0.0296021	0.0208691	Cbln1/Cend1/Grid2/Kndc1/Nrxn1/Ttbk2/Wnt7a	7
GO:0030002	GO:0030002	intracellular monoatomic anion homeostasis	2025-07-03	17/28928	0.411765	3.05189	3.34204	0.00455539	0.0296021	0.0208691	Cacna1a/Fasl/Kcnq1/Slc12a2/Spp1/Stk39/Wnk1	7
GO:0061000	GO:0061000	negative regulation of dendritic spine development	2025-07-03	17/28928	0.411765	3.05189	3.34204	0.00455539	0.0296021	0.0208691	Apoe/Asap1/Dnm3/Grin3a/Hdac2/Ngef/Nlgn1	7
GO:0106072	GO:0106072	negative regulation of adenylate cyclase-activating G protein-coupled receptor signaling pathway	2025-07-03	17/28928	0.411765	3.05189	3.34204	0.00455539	0.0296021	0.0208691	Aplp1/Gnai2/Grk5/Mgrn1/Oprm1/Pde4d/Ptger3	7
GO:1903729	GO:1903729	regulation of plasma membrane organization	2025-07-03	17/28928	0.411765	3.05189	3.34204	0.00455539	0.0296021	0.0208691	Asap1/Atp10a/Dnm2/Fasl/Gsn/Sh3gl2/Xrcc4	7
GO:0006469	GO:0006469	negative regulation of protein kinase activity	37/3903	178/28928	0.207865	1.54064	2.85736	0.00455772	0.0296021	0.0208691	Apoe/Cdk5rap3/Cdkn1a/Cep85/Chp1/Dusp19/Errfi1/Gadd45b/Ggnbp2/Hexim2/Inpp5k/Lats2/Macroh2a1/Myocd/Nf1/Park7/Pdcd4/Pkig/Plk1/Prkag2/Prkar1a/Prkca/Ptk6/Ptpn22/Ptprt/Pycard/Rb1/Sh3bp5/Slc8a1/Smyd3/Socs4/Socs5/Spry4/Srcin1/Trim27/Zfyve28/Zgpat	37
GO:0009141	GO:0009141	nucleoside triphosphate metabolic process	56/3903	294/28928	0.190476	1.41176	2.80246	0.00457158	0.029662	0.0209113	Abcc9/Adcy10/Adk/Ak3/Ak4/Atp1b1/Atp5pb/Atp6v1a/Atp6v1b2/Bend3/Bpgm/Cbfa2t3/Cfh/Dmac2l/Dnajc30/Dnm1l/Efl1/Eno1/Enpp3/Entpd1/Entpd7/Esrrb/Fis1/Gnai3/Hdac4/Hif1a/Hk1/Hk2/Hkdc1/Htr2a/Ins1/Ldhd/Lipa/Mfn1/Mlxipl/Mtor/Ndufb3/Ndufc1/Nme7/Oga/Ola1/Parg/Pfkm/Prkag2/Prkag3/Prkn/Rptor/Samhd1/Sik2/Slc4a1/Src/Stat3/Tgfb1/Tigar/Tpi1/Zbtb20	56
GO:2000177	GO:2000177	regulation of neural precursor cell proliferation	30/3903	137/28928	0.218978	1.62301	2.88662	0.0046044	0.0298447	0.0210401	Afdn/Aspm/Cdh2/Cend1/Ctnna1/Disc1/Erbb2/Foxo1/Foxo3/Fzd3/Gak/Gli3/Gnai2/Hif1a/Insm1/Lhx5/Lims1/Nap1l1/Nf1/Nrg1/Ptn/Rapgef1/Ryk/Shcbp1/Shoc2/Tafa1/Tgfb1/Trf/Vsx2/Zfp335	30
GO:0048545	GO:0048545	response to steroid hormone	66/3903	357/28928	0.184874	1.37024	2.77981	0.00463239	0.0299958	0.0211466	Acaa1a/Ace/Acsbg1/Adam9/Agl/Agtr1b/Arid1a/Bcl2/Calcoco1/Clock/Ctsl/Cxcl2/Cyp7b1/Ddx5/Dnaaf4/Eif4ebp1/Epo/Errfi1/Esr1/Esrrb/Esrrg/Etnppl/Fas/Fkbp4/Foxo1/Foxo3/Foxp1/Fshr/Gabrb1/Gnrh1/Gsk3b/Hsd11b2/Junb/Kdm3a/Klf9/Lbh/Lmo3/Lox/Mapk1/Mbp/Mgarp/Ncoa1/Nr3c2/Park7/Pcsk1/Pgr/Pik3r1/Por/Prmt2/Rbfox2/Rnf6/Serpinf1/Shq1/Slc12a3/Slit3/Smyd3/Sox30/Spp1/Src/Star/Stk39/Tgfb1/Tgfb2/Ubr5/Ugt1a6a/Ugt1a6b	66
GO:0050868	GO:0050868	negative regulation of T cell activation	31/3903	143/28928	0.216783	1.60674	2.87244	0.00470566	0.0304064	0.0214361	Adora2a/Btla/Cbfb/Crtam/Erbb2/Gli3/Glmn/Gnrh1/H2-Aa/Ido1/Ihh/Il2ra/Ildr2/Lgals3/Ndfip1/Nfkbid/Nrarp/Pawr/Pla2g2f/Prdx2/Prkar1a/Ptpn22/Rag2/Rc3h2/Ripor2/Runx1/Socs5/Socs6/Tgfb1/Tmem131l/Tspan32	31
GO:0016053	GO:0016053	organic acid biosynthetic process	62/3903	332/28928	0.186747	1.38412	2.78001	0.00471005	0.0304064	0.0214361	Abat/Abhd3/Acsbg1/Acss1/Aldh1a1/Alox12/Alox15/Apoc1/Apoc2/Asl/Bcat1/Ces1h/Chst14/Cth/Cyp27a1/Cyp7b1/Dcaf5/Dpyd/Dse/Edn2/Elovl2/Elovl6/Errfi1/Fads6/Got1l1/Hnf4a/Hpgds/Htt/Ido1/Insig2/Klhl25/Kmo/Lipc/Lpgat1/Lta4h/Malrd1/Mecr/Mgll/Mgst3/Mlxipl/Mlycd/Pah/Park7/Pibf1/Pla2g1b/Pla2g4f/Plod2/Plod3/Prkab2/Prkag2/Prkag3/Psat1/Ptges3-ps/Scd3/Sds/Sdsl/Slc27a2/Srr/Star/Syk/Tha1/Ugt1a6a	62
GO:0042593	GO:0042593	glucose homeostasis	62/3903	332/28928	0.186747	1.38412	2.78001	0.00471005	0.0304064	0.0214361	Abca12/Ace/Adcy8/Brsk2/Cacna1a/Cacna1e/Cartpt/Cnr1/Csmd1/Dbh/Epha5/Fbn1/Fbn2/Foxo1/Foxo3/Gclc/Gpld1/Hif1a/Hk1/Hk2/Hkdc1/Hmgn3/Hnf4a/Igf1r/Inpp5k/Ins1/Kcnb1/Kif5b/Klf7/Mbd5/Mir27a/Mlxipl/Ncoa6/Ndufaf2/Park7/Pde1c/Pde8b/Pfkm/Phkb/Pik3r1/Ppp3cb/Prkn/Ptpn11/Rbm4/Rph3al/Rptor/Serpinf1/Slc12a6/Slc29a1/Slc37a4/Smad3/Smad4/Star/Stat3/Stxbp5l/Tbc1d1/Tcf7l2/Tgfb1/Tiam1/Trpm5/Vsnl1/Zbtb20	62
GO:0034728	GO:0034728	nucleosome organization	20/3903	81/28928	0.246914	1.83006	2.95437	0.00473915	0.0305634	0.0215468	Arid1a/Chd2/H1f8/H3f3c/Hira/Kat6b/Macroh2a1/Nap1l1/Nap1l5/Nasp/Rsf1/Sart3/Smarca2/Smarca5/Smarcc1/Smarcc2/Smarcd1/Smyd3/Tspyl1/Tspyl4	20
GO:0046034	GO:0046034	ATP metabolic process	48/3903	245/28928	0.195918	1.45209	2.8065	0.0047446	0.0305678	0.0215499	Abcc9/Adcy10/Ak3/Ak4/Atp1b1/Atp5pb/Atp6v1a/Atp6v1b2/Bend3/Bpgm/Cbfa2t3/Cfh/Dmac2l/Dnajc30/Dnm1l/Eno1/Enpp3/Entpd1/Esrrb/Fis1/Hdac4/Hif1a/Hk1/Hk2/Hkdc1/Htr2a/Ins1/Ldhd/Lipa/Mlxipl/Mtor/Ndufb3/Ndufc1/Ola1/Parg/Pfkm/Prkag2/Prkag3/Prkn/Rptor/Sik2/Slc4a1/Src/Stat3/Tgfb1/Tigar/Tpi1/Zbtb20	48
GO:1904063	GO:1904063	negative regulation of cation transmembrane transport	22/3903	92/28928	0.23913	1.77237	2.93033	0.00477711	0.0307463	0.0216758	Ank3/Bcl2/Calm1/Commd1/Dysf/Epo/Iscu/Kcnab1/Kcnq1/Nedd4l/Oxsr1/Pkd2/Ppp3cb/Ppp3cc/Ppp3r1/Ptger3/Stk39/Tgfb1/Tgfb2/Tmbim6/Ubr3/Vdac1	22
GO:0072089	GO:0072089	stem cell proliferation	32/3903	149/28928	0.214765	1.59178	2.8601	0.00479097	0.0308046	0.0217169	Ace/Ang/Bysl/Cxcl1/Eif2ak2/Epcam/Etv6/Fermt1/Fgf10/Fgf8/Fgfr2/Fubp1/Gli2/Gli3/Kdr/Mir205/Mir702/Nf1/Nfib/Ovol2/Pbx1/Prrx1/Runx2/Sart3/Shox2/Six2/Taf4b/Tgfb1/Tsc22d1/Ttyh1/Ythdf2/Znrf3	32
GO:0051347	GO:0051347	positive regulation of transferase activity	67/3903	364/28928	0.184066	1.36425	2.76186	0.00483833	0.0310779	0.0219095	Abi1/Adam17/Adam9/Adcy8/Adra2b/Agtr1b/Ajuba/Ang/Angpt1/Apoe/Cartpt/Ccdc88a/Ccnd2/Ccnd3/Cdc25b/Cdkn1a/Chrna7/Clspn/D1Pas1/Dab1/Dusp19/Eef1a2/Epm2aip1/Epo/Erbb2/Ern2/Etaa1/Fbn1/Fgd4/Fgf1/Hsp90aa1/Il34/Ins1/Iqgap1/Magi3/Mmd2/Mtor/Nedd9/Nrg1/Nrxn1/Pibf1/Plk1/Polg2/Prim2/Prkag2/Psrc1/Ptk2b/Rad50/Rapgef2/Rasgrp1/Rgcc/Sash1/Serinc1/Sez6/Slc11a1/Slc1a1/Src/Srcin1/Stradb/Syk/Tead1/Tgfb2/Tigar/Tnfrsf11a/To…	67
GO:0021697	GO:0021697	cerebellar cortex formation	2025-11-03	35/28928	0.314286	2.3294	3.10784	0.00492051	0.0314794	0.0221926	Cacna1a/Cbln1/Cend1/Foxp2/Grid2/Kndc1/Lhx5/Nrxn1/Ptpn11/Rora/Wnt7a	11
GO:0048679	GO:0048679	regulation of axon regeneration	2025-11-03	35/28928	0.314286	2.3294	3.10784	0.00492051	0.0314794	0.0221926	Adam17/Braf/Cers2/D130043K22Rik/Igf1r/Neo1/Nrg1/Ptn/Pum2/Rtca/Tnr	11
GO:0061036	GO:0061036	positive regulation of cartilage development	2025-11-03	35/28928	0.314286	2.3294	3.10784	0.00492051	0.0314794	0.0221926	Bmpr1b/Bmpr2/Gli3/Por/Prkg2/Runx2/Smad1/Smad3/Sox5/Sox6/Tapt1	11
GO:0090075	GO:0090075	relaxation of muscle	2025-11-03	35/28928	0.314286	2.3294	3.10784	0.00492051	0.0314794	0.0221926	Akap6/Atp1b1/Chga/Gsn/Gucy1a1/Kbtbd13/Kcnma1/Pawr/Pde4d/Prkg1/Slc8a1	11
GO:0034332	GO:0034332	adherens junction organization	16/3903	60/28928	0.266667	1.97646	2.99011	0.00495244	0.0316206	0.0222921	Afdn/Camsap3/Cdh10/Cdh12/Cdh13/Cdh18/Cdh2/Cdh20/Cdh9/Fer/Hipk1/Jam3/Specc1l/Src/Tbcd/Vcl	16
GO:1900271	GO:1900271	regulation of long-term synaptic potentiation	16/3903	60/28928	0.266667	1.97646	2.99011	0.00495244	0.0316206	0.0222921	Adcy1/Adcy8/Adora2a/Apoe/Chrna7/Cpeb3/Creb1/Eif2ak4/Gsk3b/Mme/Nf1/Nptn/Ppp1r9a/Ptn/Shank3/Zdhhc2	16
GO:0051348	GO:0051348	negative regulation of transferase activity	43/3903	215/28928	0.2	1.48235	2.80352	0.00495765	0.0316223	0.0222933	Ajuba/Apoe/Cdk5rap3/Cdkn1a/Cep85/Chp1/Cln8/Dusp19/Errfi1/Gadd45b/Ggnbp2/Hexim2/Inpp5k/Lats2/Macroh2a1/Mapt/Myocd/Nf1/Park7/Pdcd4/Pkig/Plk1/Prkag2/Prkar1a/Prkca/Prkn/Ptk6/Ptpn22/Ptprt/Pycard/Rb1/Setd7/Sh3bp5/Slc8a1/Smyd3/Socs4/Socs5/Spry4/Srcin1/Tigar/Trim27/Zfyve28/Zgpat	43
GO:0051961	GO:0051961	negative regulation of nervous system development	36/3903	173/28928	0.208092	1.54233	2.82547	0.00499363	0.0318201	0.0224328	Bmpr1a/Cbln1/Cers2/Ctdsp1/Ctnna1/D130043K22Rik/Daam2/Dab1/Dip2b/Dlx1/Draxin/Fas/Gsk3b/Lrp4/Mbd1/Mbp/Mycn/Nf1/Nrp1/Ptn/Rapgef2/Rb1/Rnf6/Ryk/Sema3f/Sema3g/Sema6c/Sema6d/Ski/Sorl1/Tgfb1/Tnr/Trim11/Ttc3/Vsx2/Wnt7a	36
GO:0033157	GO:0033157	regulation of intracellular protein transport	37/3903	179/28928	0.206704	1.53203	2.8198	0.00501463	0.0318855	0.0224789	Akap1/Angpt1/Bag3/Chp1/Commd1/Edem1/Edem2/Fermt1/Gli3/Gsk3b/Hdac3/Hnf4a/Hsp90aa1/Hsp90ab1/Ice1/Ipo5/Kif20b/Kif5b/Mapk1/Nf1/Nup54/Park7/Pik3r1/Pkig/Ppm1a/Prkd1/Prr5l/Ptpn11/Ptpn22/Septin8/Slc51b/Sorl1/Tek/Tgfb1/Ubr5/Wipf1/Zdhhc2	37
GO:0051250	GO:0051250	negative regulation of lymphocyte activation	37/3903	179/28928	0.206704	1.53203	2.8198	0.00501463	0.0318855	0.0224789	Adora2a/Btla/Cbfb/Crtam/Erbb2/Fas/Gli3/Glmn/Gnrh1/H2-Aa/Ido1/Ihh/Il2ra/Ildr2/Inpp5d/Lgals3/Mertk/Ndfip1/Nfkbid/Nrarp/Pawr/Pglyrp4/Pibf1/Pla2g2f/Prdx2/Prkar1a/Ptpn22/Rag2/Rassf5/Rc3h2/Ripor2/Runx1/Socs5/Socs6/Tgfb1/Tmem131l/Tspan32	37
GO:0071326	GO:0071326	cellular response to monosaccharide stimulus	40/3903	197/28928	0.203046	1.50492	2.80831	0.00502075	0.0318855	0.0224789	Abca12/Ace/Adcy8/Brsk2/Cacna1e/Epha5/Foxo3/Gclc/Gpld1/Hif1a/Hmgn3/Igf1r/Ins1/Kcnb1/Kif5b/Klf7/Mir27a/Mlxipl/Ncoa6/Ndufaf2/Pde1c/Pde8b/Plcb1/Ppp3cb/Prkn/Rbm4/Rptor/Serpinf1/Slc12a6/Slc29a1/Smad3/Smad4/Star/Tbc1d1/Tcf7l2/Tgfb1/Tiam1/Trpm5/Vsnl1/Zbtb20	40
GO:0061041	GO:0061041	regulation of wound healing	29/3903	132/28928	0.219697	1.62834	2.85744	0.00502382	0.0318855	0.0224789	Alox12/Apoe/Arfgef1/C1qtnf1/Cd9/Clec7a/Crk/Cxcr4/Duox1/Duox2/F11/F2rl1/Fermt1/Hif1a/Mtor/Muc16/Mylk/Nfe2l2/Phldb2/Prdx2/Prkg1/Proc/Rreb1/Slc12a2/Smad3/Tafa5/Tmem97/Vil1/Vtn	29
GO:0051926	GO:0051926	negative regulation of calcium ion transport	19/3903	76/28928	0.25	1.85293	2.94034	0.00503869	0.0319167	0.0225009	Ace/Bcl2/Calm1/Dysf/Epo/Gnao1/Inpp5k/Pawr/Pkd2/Ppp3cb/Ppp3cc/Ppp3r1/Ptger3/Tgfb1/Tgfb2/Tmbim6/Trim27/Ubr3/Vdac1	19
GO:2000036	GO:2000036	regulation of stem cell population maintenance	19/3903	76/28928	0.25	1.85293	2.94034	0.00503869	0.0319167	0.0225009	Arid1a/Bcl7a/Bcl7b/Brd9/Esrrb/Hdac2/Kdm3a/Lbh/Pax8/Ptn/Smarca2/Smarcc1/Smarcd1/Ss18/Taf5l/Taf6l/Tead1/Tet1/Zfp322a	19
GO:0048864	GO:0048864	stem cell development	23/3903	98/28928	0.234694	1.73949	2.89592	0.00507882	0.0321391	0.0226576	Acvr1/Bcl2/Bmpr1a/Cdh2/Erbb4/Hif1a/Jag1/Kbtbd8/Mapk1/Nrp1/Ovol2/Sema3c/Sema3d/Sema3f/Sema3g/Sema5b/Sema6a/Sema6c/Sema6d/Sema7a/Tapt1/Tcof1/Wnt7a	23
GO:0019318	GO:0019318	hexose metabolic process	54/3903	283/28928	0.190813	1.41425	2.76566	0.00508771	0.0321636	0.0226749	Adcy10/Aldh1a1/Aldh1a7/Atf3/B3glct/Bckdk/Brat1/C1qtnf1/Chst15/Dgat2/Dgkq/Eno1/Epm2aip1/Errfi1/Esrrb/Fbn1/Fbp2/Foxo1/Galm/Gpld1/Gpt2/Hif1a/Hk1/Hk2/Hkdc1/Hnf4a/Inppl1/Ins1/Kcnq1/Lipa/Mlycd/Nisch/Npy1r/Oprm1/Pcx/Pfkm/Phkb/Phkg1/Pik3r1/Prkag2/Prkag3/Prkn/Pth/Rora/Sds/Serpina12/Slc37a4/Sorbs1/Src/Tcf7l2/Tigar/Tpi1/Usp7/Zfp692	54
GO:0032881	GO:0032881	regulation of polysaccharide metabolic process	15/3903	55/28928	0.272727	2.02138	2.99425	0.00510602	0.0322475	0.0227341	1810024B03Rik/Adcy10/Epm2aip1/Esrrb/Grb10/Gsk3b/Inpp5k/Ins1/Mtor/Phkb/Phkg1/Prkag3/Pth/Sorbs1/Tgfb1	15
GO:0014032	GO:0014032	neural crest cell development	21/3903	87/28928	0.241379	1.78904	2.91083	0.00512692	0.0323214	0.0227862	Acvr1/Bmpr1a/Cdh2/Erbb4/Hif1a/Jag1/Kbtbd8/Mapk1/Nrp1/Ovol2/Sema3c/Sema3d/Sema3f/Sema3g/Sema5b/Sema6a/Sema6c/Sema6d/Sema7a/Tapt1/Tcof1	21
GO:0045931	GO:0045931	positive regulation of mitotic cell cycle	30/3903	138/28928	0.217391	1.61125	2.84249	0.00514028	0.0323214	0.0227862	Adam17/Anapc5/Ccnd2/Ccnd3/Cdc25b/Cenpj/Cul4a/D1Pas1/Eif4ebp1/Fgf10/Kmt2e/Lsm11/Mad2l1bp/Mir124a-1/Mta3/Nanog/Nsmce2/Pafah1b1/Pbx1/Plcb1/Poldip2/Prkca/Ptpn11/Rad51b/Rad51c/Rb1/Rgcc/Rptor/Ska3/Tgfb1	30
GO:0071621	GO:0071621	granulocyte chemotaxis	30/3903	138/28928	0.217391	1.61125	2.84249	0.00514028	0.0323214	0.0227862	Akirin1/Camk1d/Ccl1/Ccl4/Ccl6/Ccl9/Csf3r/Cxcl1/Cxcl2/Cxcr1/Dnm1l/Dysf/Edn2/Fcgr3/Il34/Itgb2/Jam3/Lgals3/Mapk1/Nod2/Pde4b/Pde4d/Prex1/Prkca/Rac2/Ripor2/Slc37a4/Spp1/Syk/Tgfb2	30
GO:0042310	GO:0042310	vasoconstriction	26/3903	115/28928	0.226087	1.6757	2.86728	0.00514262	0.0323214	0.0227862	Ace/Add3/Adra2b/Agtr1b/Arhgap42/Asic2/Bbs2/Bdkrb2/Bmpr2/Chga/Chrm3/Dbh/Dock4/Dock5/Edn2/Hif1a/Htr2a/Mgll/Mkks/Npy1r/Ptger3/Rap1gds1/Rbfox2/Slc8a1/Smtnl1/Snta1	26
GO:0000272	GO:0000272	polysaccharide catabolic process	2025-12-03	40/28928	0.3	2.22352	3.05806	0.00514296	0.0323214	0.0227862	Adcy10/Agl/Atg2b/Chia1/Chil3/Gaa/Ins1/Pfkm/Phkb/Phkg1/Wdr45b/Wipi1	12
GO:0009199	GO:0009199	ribonucleoside triphosphate metabolic process	53/3903	277/28928	0.191336	1.41813	2.7615	0.00517136	0.032468	0.0228895	Abcc9/Adcy10/Ak3/Ak4/Atp1b1/Atp5pb/Atp6v1a/Atp6v1b2/Bend3/Bpgm/Cbfa2t3/Cfh/Dmac2l/Dnajc30/Dnm1l/Efl1/Eno1/Enpp3/Entpd1/Entpd7/Esrrb/Fis1/Gnai3/Hdac4/Hif1a/Hk1/Hk2/Hkdc1/Htr2a/Ins1/Ldhd/Lipa/Mfn1/Mlxipl/Mtor/Ndufb3/Ndufc1/Nme7/Ola1/Parg/Pfkm/Prkag2/Prkag3/Prkn/Rptor/Sik2/Slc4a1/Src/Stat3/Tgfb1/Tigar/Tpi1/Zbtb20	53
GO:0006040	GO:0006040	amino sugar metabolic process	14/3903	50/28928	0.28	2.07529	3.00531	0.00520462	0.032581	0.0229692	Aldh1a1/Aldh1a7/Chia1/Chil3/Chst3/Chst5/Cmah/Cmas/Csgalnact1/Fn3k/Mgat1/Npl/Oga/St6gal1	14
GO:0021696	GO:0021696	cerebellar cortex morphogenesis	14/3903	50/28928	0.28	2.07529	3.00531	0.00520462	0.032581	0.0229692	Cacna1a/Cbln1/Cend1/Cntnap2/Foxp2/Gli2/Grid2/Kndc1/Lhx5/Nrxn1/Pantr2/Ptpn11/Rora/Wnt7a	14
GO:1902459	GO:1902459	positive regulation of stem cell population maintenance	14/3903	50/28928	0.28	2.07529	3.00531	0.00520462	0.032581	0.0229692	Arid1a/Bcl7a/Bcl7b/Brd9/Esrrb/Hdac2/Lbh/Smarca2/Smarcc1/Smarcd1/Ss18/Tead1/Tet1/Zfp322a	14
GO:0001569	GO:0001569	branching involved in blood vessel morphogenesis	13/3903	45/28928	0.288889	2.14117	3.02551	0.00522622	0.0325888	0.0229747	Acvr1/Angpt1/Col4a1/Cxcr4/Fgf8/Gna13/Ihh/Kdr/Nrarp/Nrp1/Plxnd1/Ppp3r1/Tek	13
GO:0045747	GO:0045747	positive regulation of Notch signaling pathway	13/3903	45/28928	0.288889	2.14117	3.02551	0.00522622	0.0325888	0.0229747	Aak1/Acvrl1/Bmp2k/Epn2/Fgf10/Il6st/Jag1/Nod2/Robo2/Src/Stat3/Tgfb2/Tspan5	13
GO:1900181	GO:1900181	negative regulation of protein localization to nucleus	13/3903	45/28928	0.288889	2.14117	3.02551	0.00522622	0.0325888	0.0229747	Akap1/Angpt1/Chp1/Ctnna1/Dclk1/Fermt1/Gsk3b/Hnf4a/Ilrun/Lats2/Mtor/Nf1/Pkig	13
GO:1903580	GO:1903580	positive regulation of ATP metabolic process	13/3903	45/28928	0.288889	2.14117	3.02551	0.00522622	0.0325888	0.0229747	Adcy10/Bend3/Eno1/Esrrb/Htr2a/Ins1/Mlxipl/Mtor/Prkn/Rptor/Src/Stat3/Zbtb20	13
GO:0019076	GO:0019076	viral release from host cell	2025-09-03	26/28928	0.346154	2.5656	3.15404	0.00525538	0.0326435	0.0230132	Arl8b/Chmp3/Chmp4c/Chmp5/Pcx/Rab7/Trim25/Vps37b/Vps4a	9
GO:0035891	GO:0035891	exit from host cell	2025-09-03	26/28928	0.346154	2.5656	3.15404	0.00525538	0.0326435	0.0230132	Arl8b/Chmp3/Chmp4c/Chmp5/Pcx/Rab7/Trim25/Vps37b/Vps4a	9
GO:0098877	GO:0098877	neurotransmitter receptor transport to plasma membrane	2025-09-03	26/28928	0.346154	2.5656	3.15404	0.00525538	0.0326435	0.0230132	Epb41l1/Grip1/Lrrc7/Mapk10/Mylk/Sacm1l/Slc1a1/Snap23/Snap47	9
GO:1904754	GO:1904754	positive regulation of vascular associated smooth muscle cell migration	2025-09-03	26/28928	0.346154	2.5656	3.15404	0.00525538	0.0326435	0.0230132	Dock4/Dock5/Dock7/Iqgap1/Myocd/Nr4a3/Nrp1/Pcsk5/Ssh1	9
GO:0022409	GO:0022409	positive regulation of cell-cell adhesion	63/3903	340/28928	0.185294	1.37335	2.73482	0.00528039	0.0327657	0.0230994	Adam19/Adk/Afdn/Alox15/Ambra1/Ank3/Arid1a/Blm/Btnl2/Cbfb/Cd160/Cd244a/Cd83/Cyld/Dennd6a/Epo/F11r/Fbxo38/Foxo3/Gcnt2/Gli3/Gpam/H2-Aa/H2-Ab1/H2-Ea/H2-Eb2/H2-Ob/Hsp90aa1/Hsph1/Htr2a/Ihh/Il2ra/Il6st/Itgb2/Klhl25/Myo10/Nck1/Nfat5/Nfkbid/Nr4a3/Pawr/Pde4d/Ptpn22/Pycard/Rag1/Rara/Rasgrp1/Rhoh/Rnase10/Runx1/Sirpb1b/Skint1/Slc4a1/Slc7a1/Smarca2/Smarcc1/Smarcc2/Smarcd1/Socs5/Syk/Tgfb1/Tyk2/Zfp609	63
GO:0045860	GO:0045860	positive regulation of protein kinase activity	56/3903	296/28928	0.189189	1.40222	2.74693	0.00528529	0.0327657	0.0230994	Abi1/Adam17/Adam9/Adcy8/Adra2b/Ajuba/Ang/Angpt1/Cartpt/Ccdc88a/Ccnd2/Ccnd3/Cdc25b/Cdkn1a/Clspn/D1Pas1/Dab1/Dusp19/Epo/Erbb2/Ern2/Etaa1/Fbn1/Fgd4/Fgf1/Hsp90aa1/Il34/Ins1/Iqgap1/Magi3/Mmd2/Mtor/Nedd9/Nrg1/Nrxn1/Pibf1/Prkag2/Psrc1/Ptk2b/Rapgef2/Rasgrp1/Rgcc/Sash1/Sez6/Slc11a1/Slc1a1/Src/Srcin1/Stradb/Syk/Tead1/Tgfb2/Tnfrsf11a/Tom1l1/Ttbk1/Vldlr	56
GO:0014902	GO:0014902	myotube differentiation	32/3903	150/28928	0.213333	1.58117	2.81827	0.0053194	0.0329072	0.0231992	Adgrb3/Bcl2/Bcl9/Cd9/Cflar/Cntnap2/Dner/Dock2/Dock5/Fktn/Gsk3b/Hdac4/Hdac9/Large1/Mtor/Mymx/Myocd/Neo1/Neu2/Nphs1/Ppp3cb/Ptgfrn/Rbm38/Ripor2/Shox2/Ski/Smyd3/Sort1/Spg11/Stim1/Tanc1/Trim72	32
GO:0009137	GO:0009137	purine nucleoside diphosphate catabolic process	27/3903	121/28928	0.22314	1.65386	2.84637	0.00532353	0.0329072	0.0231992	Bpgm/Cbfa2t3/Eno1/Entpd1/Esrrb/Hdac4/Hif1a/Hk1/Hk2/Hkdc1/Htr2a/Ins1/Lipa/Mlxipl/Mtor/Nudt9/Pfkm/Prkag2/Prkag3/Rptor/Sik2/Slc4a1/Src/Stat3/Tigar/Tpi1/Zbtb20	27
GO:0009181	GO:0009181	purine ribonucleoside diphosphate catabolic process	27/3903	121/28928	0.22314	1.65386	2.84637	0.00532353	0.0329072	0.0231992	Bpgm/Cbfa2t3/Eno1/Entpd1/Esrrb/Hdac4/Hif1a/Hk1/Hk2/Hkdc1/Htr2a/Ins1/Lipa/Mlxipl/Mtor/Nudt9/Pfkm/Prkag2/Prkag3/Rptor/Sik2/Slc4a1/Src/Stat3/Tigar/Tpi1/Zbtb20	27
GO:0002065	GO:0002065	columnar/cuboidal epithelial cell differentiation	33/3903	156/28928	0.211538	1.56787	2.80859	0.00538455	0.0332203	0.0234199	Afdn/Agr2/Bmp5/Cdh2/Clock/Ext1/Fgf8/Fgfr2/Foxp1/Gak/Gdf11/Hif1a/Il6st/Insm1/Jag1/Kcnma1/Mir375/Nfib/Otx2/Pgr/Ptk6/Rara/Rbm4/Rfx3/Rheb/Rptor/Src/Tgfb1/Tigar/Tmem231/Vhl/Wdr77/Zfp800	33
GO:0032388	GO:0032388	positive regulation of intracellular transport	33/3903	156/28928	0.211538	1.56787	2.80859	0.00538455	0.0332203	0.0234199	Abca12/Arf1/Bag3/Commd1/Cpsf6/Edem1/Edem2/Gli3/Gsk3b/Hdac3/Hsp90aa1/Hsp90ab1/Ice1/Ipo5/Kif20b/Kif5b/Mapk1/Nrde2/Pgap1/Pik3r1/Ppm1a/Prkd1/Prr5l/Ptpn22/Riok2/Scp2/Slc51b/Sorl1/Tek/Tgfb1/Ubr5/Wipf1/Zdhhc2	33
GO:0045471	GO:0045471	response to ethanol	35/3903	168/28928	0.208333	1.54411	2.79326	0.00547199	0.0336592	0.0237293	Abat/Aldh1a1/Bcl2/Cbl/Chrna7/Cnr1/Creb1/Csf3/Ctsk/Dbh/Dnmt3a/Fyn/Glra1/Glra3/Gnrh1/Gria1/Grin2a/Grin2b/Grin3a/Igf1r/Kcnmb1/Mir9-3/Myd88/Ncam1/Oprd1/Oprm1/Prkca/Prkcb/Ptk2b/Rara/Setd7/St6gal1/Star/Tnfrsf11a/Vhl	35
GO:0034109	GO:0034109	homotypic cell-cell adhesion	22/3903	93/28928	0.236559	1.75331	2.87357	0.00547671	0.0336592	0.0237293	Alox12/Ank3/C1qtnf1/Cd9/Cdhr2/Cfh/Ctnna3/Entpd1/F11r/Htr2a/Megf11/Ncam1/P2ry12/Pdia3/Pdia4/Pdia6/Prkca/Prkg1/Syk/Tspan32/Tspan9/Tubb1	22
GO:0045665	GO:0045665	negative regulation of neuron differentiation	22/3903	93/28928	0.236559	1.75331	2.87357	0.00547671	0.0336592	0.0237293	Aspm/Cntn4/Ctdsp1/Dlx1/Eif2ak4/Eif4enif1/Foxo3/Gdf11/Gli3/Gsk3b/Jag1/Lmx1a/Lsm1/Notch3/Olig2/Pbx1/Ptger3/Shoc2/Sox21/Spag9/Trp73/Ttc3	22
GO:2000781	GO:2000781	positive regulation of double-strand break repair	22/3903	93/28928	0.236559	1.75331	2.87357	0.00547671	0.0336592	0.0237293	Arid1a/Bcl7a/Bcl7b/Blm/Dpf3/Fus/Khdc3/Kmt5b/Mgmt/Pias4/Prkdc/Ruvbl2/Setmar/Shld2/Slf1/Smarca2/Smarcc1/Smarcc2/Smarcd1/Spidr/Ube2n/Zcwpw1	22
GO:0045926	GO:0045926	negative regulation of growth	49/3903	253/28928	0.193676	1.43547	2.74748	0.00548919	0.0337035	0.0237606	Acvrl1/Adrb3/Bbs2/Bcl2/Bmpr2/Cdhr2/Cdkn1a/Cth/D130043K22Rik/D1Pas1/D7Ertd443e/Dip2b/Draxin/Eno1/Foxp1/Frzb/Gsk3b/H19/Hdac2/Hif1a/Hnf4a/Nrp1/Psrc1/Ptk6/Rb1/Rerg/Rnf6/Ryk/Sema3f/Sema3g/Sema6c/Sema6d/Sertad2/Slit3/Smad3/Smad4/Smarca2/Spag9/Tcf7l2/Tgfb1/Tgfb2/Tmem196/Tmprss4/Tnr/Trp73/Ttc3/Vgll4/Wt1/Wwc1	49
GO:0071333	GO:0071333	cellular response to glucose stimulus	39/3903	192/28928	0.203125	1.50551	2.77543	0.00550555	0.0337716	0.0238086	Abca12/Ace/Adcy8/Brsk2/Cacna1e/Epha5/Foxo3/Gclc/Gpld1/Hif1a/Hmgn3/Igf1r/Ins1/Kcnb1/Kif5b/Klf7/Mir27a/Mlxipl/Ncoa6/Ndufaf2/Pde1c/Pde8b/Ppp3cb/Prkn/Rbm4/Rptor/Serpinf1/Slc12a6/Slc29a1/Smad3/Smad4/Star/Tbc1d1/Tcf7l2/Tgfb1/Tiam1/Trpm5/Vsnl1/Zbtb20	39
GO:0006023	GO:0006023	aminoglycan biosynthetic process	17/3903	66/28928	0.257576	1.90908	2.91996	0.00562266	0.0343912	0.0242453	Abcc5/Angpt1/B3gnt6/Ccnd3/Chst13/Chst14/Chst3/Chst5/Csgalnact1/Dse/Ext1/Hs3st2/Ndst1/Ndst4/Pxylp1/Tgfb1/Xylt2	17
GO:0006584	GO:0006584	catecholamine metabolic process	17/3903	66/28928	0.257576	1.90908	2.91996	0.00562266	0.0343912	0.0242453	Abat/Dbh/Epas1/Gnat2/Grin2a/Insm1/Ly6e/Moxd1/Moxd2/Park7/Pnkd/Prkn/Rnf180/Rnls/Slc1a1/Tgfb2/Vhl	17
GO:0009712	GO:0009712	catechol-containing compound metabolic process	17/3903	66/28928	0.257576	1.90908	2.91996	0.00562266	0.0343912	0.0242453	Abat/Dbh/Epas1/Gnat2/Grin2a/Insm1/Ly6e/Moxd1/Moxd2/Park7/Pnkd/Prkn/Rnf180/Rnls/Slc1a1/Tgfb2/Vhl	17
GO:0043062	GO:0043062	extracellular structure organization	62/3903	335/28928	0.185075	1.37172	2.70257	0.00576661	0.0352379	0.0248423	Abi3bp/Adamts12/Adamts20/Adamts9/Adamtsl1/Apbb2/Aplp1/Arhgap33os/Cflar/Col10a1/Col11a1/Col17a1/Col19a1/Col3a1/Col4a1/Col4a3/Col6a4/Colgalt1/Csgalnact1/Dag1/Ext1/Fermt1/Fktn/Flrt2/Fshr/Hmcn1/Hpse2/Idua/Ihh/Itga8/Kazald1/Lama2/Large1/Lgals3/Lmx1b/Lox/Loxl4/Matn2/Mia/Mmp28/Nepn/Nf1/Nphs1/Phldb2/Plod2/Plod3/Pxdn/Rb1/Rgcc/Rxfp1/Smad3/Smad4/Smoc1/Spock2/Tex14/Tgfb1/Tgfb2/Tmem38b/Tnr/Vhl/Vtn/Wt1	62
GO:0008593	GO:0008593	regulation of Notch signaling pathway	23/3903	99/28928	0.232323	1.72192	2.84155	0.00578912	0.0353081	0.0248918	Aak1/Acvrl1/Bend6/Bmp2k/Cdk3/Dlx1/Epn2/Fgf10/Herc2/Il6st/Jag1/Nle1/Nod2/Nrarp/Ovol2/Prag1/Robo2/Src/Stat3/Tgfb2/Tspan5/Tspear/Ythdf2	23
GO:0045685	GO:0045685	regulation of glial cell differentiation	23/3903	99/28928	0.232323	1.72192	2.84155	0.00578912	0.0353081	0.0248918	Bag1/Cxcr4/Daam2/Dab1/Dag1/Dlx1/Hdac2/Il34/Il6st/Mbd1/Mir23a/Mtor/Mycn/Nf1/Olig2/Prmt5/Ptn/Ptpra/Rheb/Tcf7l2/Tenm4/Tgfb1/Trp73	23
GO:0030326	GO:0030326	embryonic limb morphogenesis	31/3903	145/28928	0.213793	1.58458	2.78691	0.00582078	0.0354337	0.0249803	Aff3/Alx4/Bax/Bmpr1a/Cplane1/Dync2h1/Fbn2/Fgf8/Gli2/Gli3/Gna12/Grhl2/Hdac2/Ihh/Lmx1b/Lrp4/Mbnl1/Mycn/Pbx1/Prrx1/Runx2/Sall4/Shox2/Ski/Smad4/Tgfb2/Tmem231/Traf3ip1/Ttbk2/Wdpcp/Wnt7a	31
GO:0035113	GO:0035113	embryonic appendage morphogenesis	31/3903	145/28928	0.213793	1.58458	2.78691	0.00582078	0.0354337	0.0249803	Aff3/Alx4/Bax/Bmpr1a/Cplane1/Dync2h1/Fbn2/Fgf8/Gli2/Gli3/Gna12/Grhl2/Hdac2/Ihh/Lmx1b/Lrp4/Mbnl1/Mycn/Pbx1/Prrx1/Runx2/Sall4/Shox2/Ski/Smad4/Tgfb2/Tmem231/Traf3ip1/Ttbk2/Wdpcp/Wnt7a	31
GO:0035904	GO:0035904	aorta development	19/3903	77/28928	0.246753	1.82887	2.87617	0.00586068	0.0355371	0.0250532	Acvrl1/Adamts9/Bmpr1a/Col3a1/Cxcr4/Dctn5/Dnm2/Fgf8/Gaa/Jag1/Lox/Ltbp1/Mylk/Ndst1/Pkd2/Plxnd1/Robo2/Sufu/Tgfb2	19
GO:0170041	GO:0170041	non-proteinogenic amino acid metabolic process	19/3903	77/28928	0.246753	1.82887	2.87617	0.00586068	0.0355371	0.0250532	Aadat/Abat/Aldh1a1/Aldh5a1/Asl/Cth/Dpyd/Dpys/Egln2/Hnf4a/Htt/Ido1/Ido2/Kmo/Park7/Plod2/Plod3/Sardh/Srr	19
GO:1903317	GO:1903317	regulation of protein maturation	19/3903	77/28928	0.246753	1.82887	2.87617	0.00586068	0.0355371	0.0250532	Astl/Ccbe1/Cdk20/Ctnnd1/Ctsz/Eno1/Gsn/Ldlrad3/Nlrc4/Plgrkt/Rasal2/Rfx4/Rnf139/Rps6ka2/Sirt4/Src/Timm17a/Timm23/Usp17le	19
GO:0009895	GO:0009895	negative regulation of catabolic process	67/3903	367/28928	0.182561	1.3531	2.68846	0.00586407	0.0355371	0.0250532	Alk/Apoc1/Aqp11/Arid5a/Bcl2/Cbfa2t3/Cdk5rap3/Cnr1/Cptp/Csde1/Ctsa/Dedd/Dhx34/Dysf/Eif4enif1/Fhit/Fmc1/Fus/Fyn/Gpld1/Grin2a/Grin2c/Hdac4/Hnrnpc/Hsp90ab1/Ins1/Larp1/Lzts1/Mettl16/Mtor/Mycbp2/Myd88/Naf1/Nell1/Nrde2/Nrg1/Paip1/Park7/Parn/Pbk/Poldip2/Ptpn22/Ptpn3/Rbm38/Rptor/Rragd/Sf3b3/Sik2/Slc11a1/Slc4a1/Smad3/Smad4/Smarcc1/Sorl1/Stat3/Sufu/Tent4b/Tigar/Tlk2/Traf3ip2/Trim27/Usp38/Usp5/Usp7/Usp8/Wnk1…	67
GO:0030325	GO:0030325	adrenal gland development	2025-10-03	31/28928	0.322581	2.39088	3.05991	0.00587661	0.0355371	0.0250532	Dkk3/Igf1r/Insm1/Ly6e/Nf1/Pbx1/Smad3/Smad4/Stra6/Wt1	10
GO:0033688	GO:0033688	regulation of osteoblast proliferation	2025-10-03	31/28928	0.322581	2.39088	3.05991	0.00587661	0.0355371	0.0250532	Bcl2/Eif2ak2/Fgfr2/Gsk3b/Igf1r/Itgav/Nell1/Npr3/Plxnb1/Smad3	10
GO:1903319	GO:1903319	positive regulation of protein maturation	2025-10-03	31/28928	0.322581	2.39088	3.05991	0.00587661	0.0355371	0.0250532	Astl/Ccbe1/Ctnnd1/Eno1/Gsn/Nlrc4/Plgrkt/Src/Timm17a/Timm23	10
GO:0021587	GO:0021587	cerebellum morphogenesis	16/3903	61/28928	0.262295	1.94406	2.91493	0.0058891	0.0355791	0.0250828	Cacna1a/Cbln1/Cend1/Cntnap2/Dab1/Foxp2/Gli2/Grid2/Kndc1/Lhx5/Lmx1b/Nrxn1/Pantr2/Ptpn11/Rora/Wnt7a	16
GO:0042471	GO:0042471	ear morphogenesis	32/3903	151/28928	0.211921	1.5707	2.77675	0.00589588	0.0355865	0.025088	Abr/Cdh23/Chrna9/Col11a1/Dvl1/Fgf10/Fgf8/Fgfr2/Frzb/Fzd3/Gli2/Insig2/Itga8/Kcnq1/Mapk1/Myo3a/Myo3b/Nr4a3/Otx1/Otx2/Pax8/Pcdh15/Pdzd7/Pls1/Pou4f3/Prrx1/Ptk7/Ripor2/Six2/Sobp/Strc/Wdpcp	32
GO:0008277	GO:0008277	regulation of G protein-coupled receptor signaling pathway	33/3903	157/28928	0.210191	1.55788	2.76807	0.00595418	0.0359045	0.0253122	Alk/Aplp1/Chga/Dgkq/Dnm2/Fgf8/Frmpd1/Gas2l2/Gnai2/Grk4/Grk5/Grm5/Hif1a/Kctd16/Kctd8/Mgll/Mgrn1/Oprm1/Pde4d/Pde6h/Plcb1/Prkca/Prmt5/Ptger3/Rgs6/Rgs8/Rgs9/Rock2/Rph3al/Slit3/Stmn1/Ulk4/Ywhab	33
GO:0035331	GO:0035331	negative regulation of hippo signaling	2025-08-03	22/28928	0.363636	2.69518	3.1412	0.00598804	0.036007	0.0253844	Ajuba/Limd1/Mob4/Sike1/Slmap/Src/Vgll4/Wwc1	8
GO:0046058	GO:0046058	cAMP metabolic process	2025-08-03	22/28928	0.363636	2.69518	3.1412	0.00598804	0.036007	0.0253844	Adcy1/Adcy10/Adcy2/Adcy8/Cacnb4/Pde4d/Pde7a/Pde8b	8
GO:0098969	GO:0098969	neurotransmitter receptor transport to postsynaptic membrane	2025-08-03	22/28928	0.363636	2.69518	3.1412	0.00598804	0.036007	0.0253844	Epb41l1/Grip1/Lrrc7/Mapk10/Mylk/Sacm1l/Snap23/Snap47	8
GO:0007224	GO:0007224	smoothened signaling pathway	35/3903	169/28928	0.207101	1.53497	2.75457	0.00602568	0.0361654	0.0254961	2700049A03Rik/Arl3/Boc/Cdk20/Cenpj/Ctnna1/Dync2h1/Ext1/Fgf10/Fgfr2/Gli2/Gli3/Hhat/Hipk1/Ift20/Ift81/Ihh/Mgrn1/Ndst1/Por/Prrx1/Rb1/Rfx4/Rora/Runx2/Scube2/Shox2/Sufu/Tctn3/Tmem231/Traf3ip1/Ttbk2/Ubr5/Ulk4/Wdpcp	35
GO:2000058	GO:2000058	regulation of ubiquitin-dependent protein catabolic process	35/3903	169/28928	0.207101	1.53497	2.75457	0.00602568	0.0361654	0.0254961	Agbl4/Cbfa2t3/Commd1/Cop1/Csnk1e/Dda1/Disc1/Dvl1/Fhit/Gclc/Glmn/Gna12/Gsk3b/Hsp90ab1/Park7/Pbk/Plk1/Ptk2b/Rnf139/Rnf180/Sh3rf1/Sh3rf2/Sh3rf3/Smarcc1/Socs4/Socs5/Sufu/Tlk2/Tmem168/Trf/Trim67/Ube2k/Usp38/Usp5/Usp7	35
GO:0050853	GO:0050853	B cell receptor signaling pathway	15/3903	56/28928	0.267857	1.98529	2.91462	0.00612116	0.0366697	0.0258517	Bax/Bcl2/Foxp1/Grb2/Lime1/Mapk1/Mef2c/Nfam1/Plcl2/Prkcb/Rftn1/Sos1/Stap1/Syk/Tec	15
GO:0055010	GO:0055010	ventricular cardiac muscle tissue morphogenesis	15/3903	56/28928	0.267857	1.98529	2.91462	0.00612116	0.0366697	0.0258517	Bmpr1a/Col11a1/Epo/Fgfr2/Ly6e/Nrg1/Ryr2/Smad4/Tgfb1/Tgfb2/Tnnc1/Tnni1/Tpm1/Ube4b/Zfpm2	15
GO:0007158	GO:0007158	neuron cell-cell adhesion	2025-05-03	10/28928	0.5	3.70587	3.37976	0.00622535	0.0368092	0.02595	Astn1/Astn2/Nlgn1/Nrxn1/Tnr	5
GO:0030210	GO:0030210	heparin biosynthetic process	2025-05-03	10/28928	0.5	3.70587	3.37976	0.00622535	0.0368092	0.02595	Angpt1/Ext1/Ndst1/Ndst4/Xylt2	5
GO:0042276	GO:0042276	error-prone translesion synthesis	2025-05-03	10/28928	0.5	3.70587	3.37976	0.00622535	0.0368092	0.02595	Pold3/Pole2/Polk/Polq/Rev3l	5
GO:0042421	GO:0042421	norepinephrine biosynthetic process	2025-05-03	10/28928	0.5	3.70587	3.37976	0.00622535	0.0368092	0.02595	Dbh/Epas1/Insm1/Moxd1/Moxd2	5
GO:0048050	GO:0048050	post-embryonic eye morphogenesis	2025-05-03	10/28928	0.5	3.70587	3.37976	0.00622535	0.0368092	0.02595	Bax/Bhlhe23/Fbn1/Kdr/Mir23a	5
GO:0071830	GO:0071830	triglyceride-rich lipoprotein particle clearance	2025-05-03	10/28928	0.5	3.70587	3.37976	0.00622535	0.0368092	0.02595	Apoc1/Apoc2/Apoe/Lipa/Lipc	5
GO:0071872	GO:0071872	cellular response to epinephrine stimulus	2025-05-03	10/28928	0.5	3.70587	3.37976	0.00622535	0.0368092	0.02595	Akap6/Kcnq1/Pde4d/Ryr2/Star	5
GO:0097104	GO:0097104	postsynaptic membrane assembly	2025-05-03	10/28928	0.5	3.70587	3.37976	0.00622535	0.0368092	0.02595	Cdh2/Lrp4/Magi2/Nlgn1/Nrxn1	5
GO:0099562	GO:0099562	maintenance of postsynaptic density structure	2025-05-03	10/28928	0.5	3.70587	3.37976	0.00622535	0.0368092	0.02595	Csmd2/Dlg2/Mpp2/Shank1/Shank3	5
GO:0106104	GO:0106104	regulation of glutamate receptor clustering	2025-05-03	10/28928	0.5	3.70587	3.37976	0.00622535	0.0368092	0.02595	Frrs1l/Shank3/Shisa6/Ssh1/Zdhhc2	5
GO:1904717	GO:1904717	regulation of AMPA glutamate receptor clustering	2025-05-03	10/28928	0.5	3.70587	3.37976	0.00622535	0.0368092	0.02595	Frrs1l/Shank3/Shisa6/Ssh1/Zdhhc2	5
GO:2000727	GO:2000727	positive regulation of cardiac muscle cell differentiation	2025-05-03	10/28928	0.5	3.70587	3.37976	0.00622535	0.0368092	0.02595	Gsk3b/Mef2c/Myocd/Nrg1/Tgfb1	5
GO:0055008	GO:0055008	cardiac muscle tissue morphogenesis	18/3903	72/28928	0.25	1.85293	2.86172	0.00623571	0.0368092	0.02595	Angpt1/Bmpr1a/Col11a1/Epo/Fgfr2/Ly6e/Nrg1/Ryr2/Smad4/Tgfb1/Tgfb2/Tnnc1/Tnni1/Tpm1/Ube4b/Xirp2/Zfpm1/Zfpm2	18
GO:0032252	GO:0032252	secretory granule localization	2025-11-03	36/28928	0.305556	2.2647	2.99856	0.00623641	0.0368092	0.02595	Cadps/Cadps2/Kif1a/Kif5b/Ppfia2/Rasgrp1/Tanc2/Tcf7l2/Unc13a/Unc13c/Uso1	11
GO:0043267	GO:0043267	negative regulation of potassium ion transport	2025-11-03	36/28928	0.305556	2.2647	2.99856	0.00623641	0.0368092	0.02595	Ank3/Hcrt/Htr2a/Kcnab1/Kcnq1/Nedd4l/Oxsr1/Plcb4/Ptger3/Ptk2b/Stk39	11
GO:0090322	GO:0090322	regulation of superoxide metabolic process	2025-11-03	36/28928	0.305556	2.2647	2.99856	0.00623641	0.0368092	0.02595	Cd177/Clec7a/Cxcl1/F2rl1/Gnai2/Gnai3/Itgb2/Mapt/Nfe2l2/Syk/Tgfb1	11
GO:0008088	GO:0008088	axo-dendritic transport	22/3903	94/28928	0.234043	1.73466	2.81749	0.00625874	0.036873	0.025995	Agbl4/Ank3/Ap3m1/Arl8b/Bsn/Cnih2/Dlg2/Dst/Fbxw11/Hif1a/Htt/Kif1a/Kif21a/Kif5b/Kif5c/Map6/Mapt/Mgarp/Pafah1b1/Rab27b/Spg11/Tmem108	22
GO:1900076	GO:1900076	regulation of cellular response to insulin stimulus	22/3903	94/28928	0.234043	1.73466	2.81749	0.00625874	0.036873	0.025995	Gnai2/Gpld1/Grb10/Grb14/Gsk3b/Inpp5k/Inppl1/Ins1/Myo1c/Nck1/Ncl/Ncoa1/Osbpl8/Prkca/Prkcb/Ptpn11/Serpina12/Sorbs1/Sorl1/Src/Trim72/Uso1	22
GO:0031297	GO:0031297	replication fork processing	14/3903	51/28928	0.27451	2.03459	2.9204	0.00630031	0.0370838	0.0261436	Atr/Blm/Eme1/Etaa1/Khdc3/Mms22l/Polq/Rad50/Rtel1/Samhd1/Setmar/Smarcal1/Wrn/Zranb3	14
GO:0051453	GO:0051453	regulation of intracellular pH	20/3903	83/28928	0.240964	1.78596	2.83184	0.0063343	0.0372496	0.0262605	Aqp11/Atp6v0a1/Atp6v0d1/Atp6v1b2/Bcl2/Chp1/Dmxl1/Fasl/Oca2/Rab20/Rab7/Slc11a1/Slc4a1/Slc4a10/Slc4a5/Slc9a8/Slc9a9/Slc9b1/Tmem175/Tpcn2	20
GO:0038179	GO:0038179	neurotrophin signaling pathway	13/3903	46/28928	0.282609	2.09462	2.93422	0.00640209	0.0375793	0.0264929	Cd2ap/Cyfip1/Cyfip2/Kidins220/Magi2/Ptpn11/Rapgef1/Rapgef2/Shoc2/Sort1/Sos1/Src/Tmem108	13
GO:0044788	GO:0044788	modulation by host of viral process	13/3903	46/28928	0.282609	2.09462	2.93422	0.00640209	0.0375793	0.0264929	Apoe/Ccnk/Eea1/Eif2ak4/Paip1/Pcx/Pi4ka/Pik3c2g/Prkn/Rock2/Smc6/Zdhhc20/Zfyve1	13
GO:0050867	GO:0050867	positive regulation of cell activation	73/3903	407/28928	0.179361	1.32938	2.64285	0.00646432	0.0379098	0.0267259	Adk/Ambra1/Arid1a/Bcl2/Blm/Btnl2/Cbfb/Cd160/Cd244a/Cd83/Cdkn1a/Clec7a/Crlf2/Cyld/Epo/Exosc3/Fbxo38/Fgf10/Foxo3/Gli3/Gpam/H2-Aa/H2-Ab1/H2-Ea/H2-Eb2/H2-Ob/Hmces/Hsp90aa1/Hsph1/Ihh/Il2ra/Il5/Il6st/Inpp5d/Klhl25/Kmt5b/Mef2c/Mlh1/Myd88/Nck1/Nfkbid/Nod2/Nr4a3/Paxip1/Pcid2/Prkdc/Ptpn22/Pycard/Rag1/Rara/Rasgrp1/Rhoh/Rps6ka1/Runx1/Shld2/Sirpb1b/Skint1/Slc4a1/Slc7a1/Smarca2/Smarcc1/Smarcc2/Smarcd1/Socs5/Sp…	73
GO:0010212	GO:0010212	response to ionizing radiation	33/3903	158/28928	0.208861	1.54802	2.72784	0.00657341	0.0382557	0.0269698	Atr/Babam2/Bax/Bcl2/Blm/Brat1/Cbl/Ccnd2/Cdkn1a/Clock/Cop1/Cxcl2/D7Ertd443e/Dnmt3a/Eef1d/Eya3/Fancd2/Grb2/Ino80/Nek1/Nhej1/Paxip1/Prkdc/Rad1/Rnf4/Spidr/Star/Tgfb1/Tigar/Tlk2/Usp28/Wrn/Xrcc4	33
GO:0048754	GO:0048754	branching morphogenesis of an epithelial tube	39/3903	194/28928	0.201031	1.48999	2.70428	0.00657769	0.0382557	0.0269698	Acvr1/Agtr1b/Angpt1/Bcl2/Col4a1/Csmd1/Ctsz/Cxcr4/Dag1/Esr1/Ext1/Fgf1/Fgf10/Fgf8/Fgfr2/Gli2/Gli3/Gna13/Ihh/Kdr/Mycn/Nrarp/Nrp1/Pax8/Pbx1/Pgr/Pkd2/Plxnd1/Ppp3r1/Six2/Slc12a2/Smad4/Src/Tek/Tfap2c/Tgfb1/Tmem67/Wnt6/Wt1	39
GO:0061013	GO:0061013	regulation of mRNA catabolic process	39/3903	194/28928	0.201031	1.48999	2.70428	0.00657769	0.0382557	0.0269698	Arid5a/Cpeb3/Csde1/Dcps/Dhx34/Dis3l2/Eif4a3/Eif4enif1/Fastkd1/Fus/Hnrnpc/Hnrnpr/Larp1/Lsm1/Magohb/Mettl16/Mlh1/Mtor/Myd88/Nrde2/Paip1/Parn/Patl2/Pcid2/Pias4/Polr2g/Prr5l/Pum2/Rbm38/Rc3h2/Rock2/Slc11a1/Tbrg4/Tent4b/Tnrc6a/Tnrc6c/Traf3ip2/Ythdf2/Zc3h14	39
GO:0030593	GO:0030593	neutrophil chemotaxis	23/3903	100/28928	0.23	1.7047	2.78779	0.00657946	0.0382557	0.0269698	Camk1d/Csf3r/Cxcl1/Cxcl2/Cxcr1/Dnm1l/Dysf/Edn2/Fcgr3/Itgb2/Jam3/Lgals3/Nod2/Pde4b/Pde4d/Prex1/Prkca/Rac2/Ripor2/Slc37a4/Spp1/Syk/Tgfb2	23
GO:0003356	GO:0003356	regulation of cilium beat frequency	2025-07-03	18/28928	0.388889	2.88234	3.15482	0.00659599	0.0382557	0.0269698	Bbs2/Cfap43/Cfap45/Cyb5d1/Gas2l2/Mkks/Ttll6	7
GO:0035729	GO:0035729	cellular response to hepatocyte growth factor stimulus	2025-07-03	18/28928	0.388889	2.88234	3.15482	0.00659599	0.0382557	0.0269698	Adamts12/Creb1/Gclc/Gsk3b/Hgf/Nrp1/Vil1	7
GO:0042308	GO:0042308	negative regulation of protein import into nucleus	2025-07-03	18/28928	0.388889	2.88234	3.15482	0.00659599	0.0382557	0.0269698	Akap1/Angpt1/Chp1/Fermt1/Hnf4a/Nf1/Pkig	7
GO:0045986	GO:0045986	negative regulation of smooth muscle contraction	2025-07-03	18/28928	0.388889	2.88234	3.15482	0.00659599	0.0382557	0.0269698	Arhgap42/Calca/Dock4/Dock5/Gucy1a1/Kcnma1/Prkg1	7
GO:0098880	GO:0098880	maintenance of postsynaptic specialization structure	2025-07-03	18/28928	0.388889	2.88234	3.15482	0.00659599	0.0382557	0.0269698	Adgrl3/Cadm1/Csmd2/Dlg2/Mpp2/Shank1/Shank3	7
GO:1902065	GO:1902065	response to L-glutamate	2025-07-03	18/28928	0.388889	2.88234	3.15482	0.00659599	0.0382557	0.0269698	Fyn/Gria1/Hpca/Igf1r/Kcnb1/Prkn/Tmbim6	7
GO:1903911	GO:1903911	positive regulation of receptor clustering	2025-07-03	18/28928	0.388889	2.88234	3.15482	0.00659599	0.0382557	0.0269698	Crk/Crkl/Farp1/Lrp4/Ptn/Ssh1/Zdhhc2	7
GO:1902850	GO:1902850	microtubule cytoskeleton organization involved in mitosis	34/3903	164/28928	0.207317	1.53658	2.72142	0.00660689	0.0382557	0.0269698	Cenpa/Cenpj/Chmp3/Chmp4c/Chmp5/Ckap5/Dlgap5/Drg1/Fbxw11/Fgf10/Fsd1/Gnai1/Hdac3/Htt/Incenp/Ints13/Khdc3/Map4/Nusap1/Pafah1b1/Pibf1/Plk1/Poldip2/Prc1/Psrc1/Rae1/Ripor2/Sbds/Stag1/Stmn1/Tacc1/Tacc2/Wrap73/Zw10	34
GO:0048008	GO:0048008	platelet-derived growth factor receptor signaling pathway	17/3903	67/28928	0.253731	1.88059	2.84983	0.00660694	0.0382557	0.0269698	Cbl/Fer/Fshr/Hip1/Hip1r/Ift20/Inppl1/Iqgap1/Lox/Myocd/Nr4a3/Nrp1/Phf14/Ptpn11/Rapgef1/Src/Zfp950	17
GO:0097479	GO:0097479	synaptic vesicle localization	17/3903	67/28928	0.253731	1.88059	2.84983	0.00660694	0.0382557	0.0269698	Ap3m1/Arf1/Bsn/Cdh2/Cnih2/Dnm2/Dnm3/Fgfr2/Kif1a/Kif5b/Kif5c/Lin7a/Magi2/Nlgn1/Nrxn1/Pclo/Spg11	17
GO:0003281	GO:0003281	ventricular septum development	21/3903	89/28928	0.235955	1.74884	2.79419	0.00675695	0.039089	0.0275572	Acvr1/Bmpr1a/Bmpr2/Cplane1/Cxcr4/Dctn5/Dnm2/Fgfr2/Ltbp1/Pax8/Ptk7/Robo2/Sall4/Slit3/Smad4/Stra6/Sufu/Tgfb2/Xirp2/Zfpm1/Zfpm2	21
GO:0046824	GO:0046824	positive regulation of nucleocytoplasmic transport	19/3903	78/28928	0.24359	1.80542	2.81295	0.00678902	0.0391447	0.0275965	Bag3/Cpsf6/Gli3/Gsk3b/Hdac3/Hsp90aa1/Hsp90ab1/Ipo5/Mapk1/Nrde2/Pik3r1/Ppm1a/Prkd1/Ptpn22/Riok2/Tek/Tgfb1/Ubr5/Wipf1	19
GO:0071470	GO:0071470	cellular response to osmotic stress	19/3903	78/28928	0.24359	1.80542	2.81295	0.00678902	0.0391447	0.0275965	Ang/Bdkrb2/D1Pas1/Dysf/Epo/Mir9-3/Mir99a/Mtor/Mylk/Nlk/Oxsr1/Pkd2/Prkg2/Pycard/Rptor/Serpinb6a/Slc12a6/Stk39/Wnk1	19
GO:0006971	GO:0006971	hypotonic response	2025-06-03	14/28928	0.428571	3.17646	3.2168	0.00683408	0.0391447	0.0275965	Itga2/Mylk/Oxsr1/Prkg2/Slc12a6/Stk39	6
GO:0035810	GO:0035810	positive regulation of urine volume	2025-06-03	14/28928	0.428571	3.17646	3.2168	0.00683408	0.0391447	0.0275965	Adora2a/Btc/Gnai2/Inpp5k/Npr3/Ptger3	6
GO:0042447	GO:0042447	hormone catabolic process	2025-06-03	14/28928	0.428571	3.17646	3.2168	0.00683408	0.0391447	0.0275965	Ace/Cpa4/Hsd17b11/Mme/Spp1/Ugt1a7c	6
GO:0048070	GO:0048070	regulation of developmental pigmentation	2025-06-03	14/28928	0.428571	3.17646	3.2168	0.00683408	0.0391447	0.0275965	Adamts20/Adamts9/Bax/Bcl2/Ihh/Tpcn2	6
GO:0140059	GO:0140059	dendrite arborization	2025-06-03	14/28928	0.428571	3.17646	3.2168	0.00683408	0.0391447	0.0275965	Afdn/Chrna7/Cntnap2/Grip1/Nrp1/Ptn	6
GO:1900044	GO:1900044	regulation of protein K63-linked ubiquitination	2025-06-03	14/28928	0.428571	3.17646	3.2168	0.00683408	0.0391447	0.0275965	Cep63/D1Pas1/Nod2/Ptpn22/Sash1/Ube2n	6
GO:1901203	GO:1901203	positive regulation of extracellular matrix assembly	2025-06-03	14/28928	0.428571	3.17646	3.2168	0.00683408	0.0391447	0.0275965	Dag1/Phldb2/Rgcc/Smad3/Smad4/Tgfb1	6
GO:2001241	GO:2001241	positive regulation of extrinsic apoptotic signaling pathway in absence of ligand	2025-06-03	14/28928	0.428571	3.17646	3.2168	0.00683408	0.0391447	0.0275965	Ctnna1/Dapk3/Nf1/Tgfb2/Unc5b/Wwox	6
GO:2001267	GO:2001267	regulation of cysteine-type endopeptidase activity involved in apoptotic signaling pathway	2025-06-03	14/28928	0.428571	3.17646	3.2168	0.00683408	0.0391447	0.0275965	Bax/Fas/Gsn/Il9r/Nle1/Park7	6
GO:0010906	GO:0010906	regulation of glucose metabolic process	28/3903	129/28928	0.217054	1.60875	2.73658	0.00684605	0.0391447	0.0275965	Adcy10/Bckdk/C1qtnf1/Dgat2/Dgkq/Epm2aip1/Esrrb/Foxo1/Gpld1/Hif1a/Hnf4a/Ins1/Mlycd/Oprm1/Phkb/Phkg1/Prkag2/Prkag3/Prkn/Pth/Rora/Serpina12/Sorbs1/Src/Tcf7l2/Tigar/Usp7/Zfp692	28
GO:0045582	GO:0045582	positive regulation of T cell differentiation	28/3903	129/28928	0.217054	1.60875	2.73658	0.00684605	0.0391447	0.0275965	Ambra1/Arid1a/Cbfb/Cd83/Cyld/Foxo3/Gli3/H2-Aa/H2-Ea/Hsp90aa1/Ihh/Il2ra/Klhl25/Nfkbid/Rag1/Rara/Rasgrp1/Rhoh/Runx1/Skint1/Smarca2/Smarcc1/Smarcc2/Smarcd1/Socs5/Syk/Tgfb1/Zfp609	28
GO:0044282	GO:0044282	small molecule catabolic process	68/3903	376/28928	0.180851	1.34042	2.62395	0.00689881	0.0394112	0.0277844	Aadat/Abat/Abcd4/Abhd3/Acaa1a/Acad8/Acox1/Acoxl/Acsl5/Adcy10/Aig1/Aldh1a1/Aldh1a7/Aldh1l1/Aldh5a1/Apoe/Arsb/Bcat1/Bckdk/Cbr3/Cnr1/Crot/Cyp27a1/Dbt/Dpyd/Echs1/Eci1/Eno1/Entpd7/Esd/Etfb/Galm/Gatd1/Gpt2/Hadh/Hadha/Haghl/Hk1/Hmgcll1/Ido1/Ido2/Idua/Kmo/Ldhd/Lpin3/Mgat1/Mlycd/Mtor/Npl/Nudt3/Pah/Park7/Pfkm/Pnkd/Pon1/Rbks/Sardh/Scp2/Sds/Sdsl/Slc25a17/Slc27a2/Tha1/Tigar/Tpi1/Tysnd1/Upp2/Uroc1	68
GO:2001233	GO:2001233	regulation of apoptotic signaling pathway	79/3903	447/28928	0.176734	1.3099	2.60776	0.00695244	0.0394798	0.0278327	Aatf/Acsl5/Acvr1/Adcy10/Adora2a/Atf3/Bax/Bcl2/Bdkrb2/Bmpr1b/Cep63/Cflar/Cradd/Cth/Ctnna1/Ctsk/Ctsl/Cyld/D1Pas1/Dapk3/Dbh/Dnm1l/Eno1/Epo/Eya3/Fas/Fasl/Fgf10/Fis1/Fyn/Gclc/Ghitm/Gnai2/Gnai3/Gsk3b/Hdac2/Hgf/Hif1a/Htt/Hyou1/Il9r/Itgav/Lgals3/Mrtfa/Nck1/Nf1/Nfe2l2/Nle1/Nrg1/Nrp1/Park7/Pdia3/Pias4/Plekhf1/Prdx2/Prelid1/Prkn/Pttg1ip/Pycard/Rb1/Rffl/Rtkn2/Serinc3/Sgk3/Sh3rf1/Slc35f6/Src/Stradb/Tcf7l2/Tgf…	79
GO:0002320	GO:0002320	lymphoid progenitor cell differentiation	2025-09-03	27/28928	0.333333	2.47058	3.0191	0.00695396	0.0394798	0.0278327	Bcl2/Fnip1/Pcid2/Prkdc/Sos1/Sos2/Spi1/Xrcc4/Znhit1	9
GO:0006359	GO:0006359	regulation of transcription by RNA polymerase III	2025-09-03	27/28928	0.333333	2.47058	3.0191	0.00695396	0.0394798	0.0278327	Baz1b/Chd8/Ell/Ice1/Mtor/Myo1c/Rptor/Ski/Smarca5	9
GO:0015812	GO:0015812	gamma-aminobutyric acid transport	2025-09-03	27/28928	0.333333	2.47058	3.0191	0.00695396	0.0394798	0.0278327	Abat/Apba1/Cacna1a/Cacnb4/Nf1/Slc6a1/Slc6a11/Slc7a14/Trpc4	9
GO:0051969	GO:0051969	regulation of transmission of nerve impulse	2025-09-03	27/28928	0.333333	2.47058	3.0191	0.00695396	0.0394798	0.0278327	Cartpt/Cntnap2/Glra1/Hcrt/Itga2/Kcnc4/Pawr/Rapgef4/Tnr	9
GO:0097049	GO:0097049	motor neuron apoptotic process	2025-09-03	27/28928	0.333333	2.47058	3.0191	0.00695396	0.0394798	0.0278327	Bag1/Bax/Bcl2/Cntfr/Fas/Kcnb1/Mir124a-1/Slc1a1/Spg11	9
GO:0097284	GO:0097284	hepatocyte apoptotic process	2025-09-03	27/28928	0.333333	2.47058	3.0191	0.00695396	0.0394798	0.0278327	Cflar/Dnmt3a/Fas/Gsk3b/Gsn/Igf1r/Krt8/Lims1/Rb1	9
GO:0086001	GO:0086001	cardiac muscle cell action potential	16/3903	62/28928	0.258065	1.91271	2.84117	0.00696395	0.0395014	0.027848	Ank3/Cacna2d1/Cacnb2/Calm1/Ctnna3/Gpd1l/Kcnd2/Kcnh6/Kcnn2/Kcnq1/Nedd4l/Ryr2/Scn1a/Scn3b/Slmap/Snta1	16
GO:0042594	GO:0042594	response to starvation	47/3903	244/28928	0.192623	1.42767	2.6494	0.0071207	0.0403372	0.0284372	Alb/Ambra1/Atf3/Atg4b/Bcl2/Bmpr2/Cadps2/Cartpt/Cbl/Cdkn1a/Ctsk/Ctsl/Eif2ak2/Eif2ak4/Eif4ebp1/Fas/Fnip1/Foxo1/Foxo3/Gpr155/Hcrt/Itfg2/Klf10/Krt20/Larp1/Mapk1/Mtor/Nfe2l2/Prkag2/Prkag3/Prkd1/Rnase4/Rnf152/Rptor/Rragd/Sar1a/Slc38a3/Tbc1d5/Tbl2/Tcf7l2/Tnfrsf11a/Tnrc6a/Wdr45b/Wipi1/Wrn/Xpr1/Zfyve1	47
GO:0048644	GO:0048644	muscle organ morphogenesis	22/3903	95/28928	0.231579	1.7164	2.76209	0.00713019	0.0403372	0.0284372	Angpt1/Bmpr1a/Col11a1/Col3a1/Epo/Fgfr2/Ly6e/Mylk/Nrg1/Ryr2/Shox2/Smad4/Smtnl1/Tgfb1/Tgfb2/Tnnc1/Tnni1/Tpm1/Ube4b/Xirp2/Zfpm1/Zfpm2	22
GO:0051881	GO:0051881	regulation of mitochondrial membrane potential	22/3903	95/28928	0.231579	1.7164	2.76209	0.00713019	0.0403372	0.0284372	Adcy10/Adora2a/Alb/Alox12/Bax/Bcl2/Clic1/Gclc/Gsk3b/Kcnq3/Kdr/Lipa/Mapt/Mfn1/Oga/Oprd1/Park7/Prelid1/Prkn/Rbfox2/Src/Tspan9	22
GO:0021915	GO:0021915	neural tube development	39/3903	195/28928	0.2	1.48235	2.66901	0.00717627	0.0405263	0.0285705	Ambra1/Arid1a/Bmp5/Cdk20/Coq7/Fgf8/Fzd3/Gli2/Gli3/Glmn/Grhl2/Hif1a/Ipmk/Kif20b/Nckap1/Nf1/Nup50/Ovol2/Pkd2/Plod3/Plxna2/Ptk7/Rara/Rnf220/Rock2/Sall4/Sema3c/Ski/Slc39a12/Specc1l/Sufu/Tcf7/Tcf7l2/Tgfb1/Tgfb2/Traf3ip1/Ttbk2/Vasp/Wdpcp	39
GO:0071331	GO:0071331	cellular response to hexose stimulus	39/3903	195/28928	0.2	1.48235	2.66901	0.00717627	0.0405263	0.0285705	Abca12/Ace/Adcy8/Brsk2/Cacna1e/Epha5/Foxo3/Gclc/Gpld1/Hif1a/Hmgn3/Igf1r/Ins1/Kcnb1/Kif5b/Klf7/Mir27a/Mlxipl/Ncoa6/Ndufaf2/Pde1c/Pde8b/Ppp3cb/Prkn/Rbm4/Rptor/Serpinf1/Slc12a6/Slc29a1/Smad3/Smad4/Star/Tbc1d1/Tcf7l2/Tgfb1/Tiam1/Trpm5/Vsnl1/Zbtb20	39
GO:0021885	GO:0021885	forebrain cell migration	18/3903	73/28928	0.246575	1.82755	2.79582	0.00725524	0.0409001	0.0288341	Bmerb1/Ccdc141/Col3a1/Cxcr4/Dab1/Disc1/Fbxo45/Gli3/Lhx6/Nrg1/Nrg3/P2ry12/Pafah1b1/Socs7/Syne2/Tnr/Ulk4/Wdr47	18
[truncated: 123 more rows]
