# Supplementary material for: Derepression of transposable elements in the mouse prefrontal cortex disrupts social behavior
Source: Proc Natl Acad Sci U S A. 2025 Dec 17;122(51):e2510663122. doi: 10.1073/pnas.2510663122 (PMC12745702; doi:10.1073/pnas.2510663122)
Supplement: Supplementary file 8 — Dataset S07 (XLSX) [file pnas.2510663122.sd07.xlsx]

## Sheet: Figure 1C
Table Analyzed	ZFP189+TRIM28 Variants Luciferase Assay							Number of families	1
Data sets analyzed	A-D							Number of comparisons per family	6
								Alpha	0.05
ANOVA summary
F	187.8							Bonferroni's multiple comparisons test	Mean Diff.	95.00% CI of diff.	Below threshold?	Summary	Adjusted P Value
P value	<0.0001							189wt+28 vpr vs. 189wt+28 wt	9.079	7.432 to 10.73	Yes	****	<0.0001	A-B
P value summary	****							189wt+28 vpr vs. 189wt+28 dn	9.417	7.770 to 11.06	Yes	****	<0.0001	A-C
Significant diff. among means (P < 0.05)?	Yes							189wt+28 vpr vs. GFP	9.005	7.358 to 10.65	Yes	****	<0.0001	A-D
R squared	0.986							189wt+28 wt vs. 189wt+28 dn	0.3389	-1.308 to 1.986	No	ns	>0.9999	B-C
								189wt+28 wt vs. GFP	-0.07354	-1.720 to 1.573	No	ns	>0.9999	B-D
Brown-Forsythe test								189wt+28 dn vs. GFP	-0.4124	-2.059 to 1.235	No	ns	>0.9999	C-D
F (DFn, DFd)	1.307 (3, 8)
P value	0.3376							Test details	Mean 1	Mean 2	Mean Diff.	SE of diff.	n1	n2	t	DF
P value summary	ns							189wt+28 vpr vs. 189wt+28 wt	10	0.9265	9.079	0.4734	3	3	19.18	8
Are SDs significantly different (P < 0.05)?	No							189wt+28 vpr vs. 189wt+28 dn	10	0.5876	9.417	0.4734	3	3	19.89	8
								189wt+28 vpr vs. GFP	10	1	9.005	0.4734	3	3	19.02	8
Bartlett's test								189wt+28 wt vs. 189wt+28 dn	0.9265	0.5876	0.3389	0.4734	3	3	0.7158	8
Bartlett's statistic (corrected)								189wt+28 wt vs. GFP	0.9265	1	-0.07354	0.4734	3	3	0.1553	8
P value								189wt+28 dn vs. GFP	0.5876	1	-0.4124	0.4734	3	3	0.8711	8
P value summary
Are SDs significantly different (P < 0.05)?								Compact letter display
								189wt+28 vpr	A
ANOVA table	SS	DF	MS	F (DFn, DFd)	P value			GFP	B
Treatment (between columns)	189.4	3	63.12	F (3, 8) = 187.8	P<0.0001			189wt+28 wt	B
Residual (within columns)	2.689	8	0.3362					189wt+28 dn	B
Total	192.1	11
Data summary
Number of treatments (columns)	4
Number of values (total)	12

## Sheet: Figure 1E
Table Analyzed	ZFP189RE-N2a Stable Pool + TRIM28 Variants
Data sets analyzed	A, B, D-F
							Number of families	1
ANOVA summary							Number of comparisons per family	6
F	292						Alpha	0.05
P value	<0.0001
P value summary	****						Bonferroni's multiple comparisons test	Mean Diff.	95.00% CI of diff.	Below threshold?	Summary	Adjusted P Value
Significant diff. among means (P < 0.05)?	Yes						Non-transfected cells vs. TRIM28WT	1061	827.4 to 1294	Yes	****	<0.0001	A-D
R squared	0.979						GWX vs. TRIM28WT	771.9	538.8 to 1005	Yes	****	<0.0001	B-D
							TRIM28WT vs. Free VPR	-1335	-1568 to -1102	Yes	****	<0.0001	D-E
Brown-Forsythe test							Free VPR vs. TRIM28VPR	-1352	-1585 to -1119	Yes	****	<0.0001	E-F
F (DFn, DFd)	1.922 (4, 25)						GWX vs. TRIM28VPR	-1915	-2148 to -1682	Yes	****	<0.0001	B-F
P value	0.138						Non-transfected cells vs. TRIM28VPR	-1626	-1859 to -1393	Yes	****	<0.0001	A-F
P value summary	ns
Are SDs significantly different (P < 0.05)?	No						Test details	Mean 1	Mean 2	Mean Diff.	SE of diff.	n1	n2	t	DF
							Non-transfected cells vs. TRIM28WT	2400	1339	1061	81.38	6	6	13.03	25
Bartlett's test							GWX vs. TRIM28WT	2111	1339	771.9	81.38	6	6	9.486	25
Bartlett's statistic (corrected)	11.66						TRIM28WT vs. Free VPR	1339	2674	-1335	81.38	6	6	16.4	25
P value	0.02						Free VPR vs. TRIM28VPR	2674	4026	-1352	81.38	6	6	16.61	25
P value summary	*						GWX vs. TRIM28VPR	2111	4026	-1915	81.38	6	6	23.53	25
Are SDs significantly different (P < 0.05)?	Yes						Non-transfected cells vs. TRIM28VPR	2400	4026	-1626	81.38	6	6	19.98	25
							Non-transfected cells vs. TRIM28VPR	2400	4026	-1626	81.38	6	6	19.98	25
ANOVA table	SS	DF	MS	F (DFn, DFd)	P value		GWX vs. TRIM28WT	2111	1339	771.9	81.38	6	6	9.486	25
Treatment (between columns)	23203358	4	5800839	F (4, 25) = 292.0	P<0.0001		GWX vs. Free VPR	2111	2674	-562.9	81.38	6	6	6.917	25
Residual (within columns)	496656	25	19866				GWX vs. TRIM28VPR	2111	4026	-1915	81.38	6	6	23.53	25
Total	23700014	29					TRIM28WT vs. Free VPR	1339	2674	-1335	81.38	6	6	16.4	25
							TRIM28WT vs. TRIM28VPR	1339	4026	-2687	81.38	6	6	33.02	25
Data summary							Free VPR vs. TRIM28VPR	2674	4026	-1352	81.38	6	6	16.61	25
Number of treatments (columns)	5
Number of values (total)	30

## Sheet: Figure 2B
Table Analyzed	3 Chamber Session 2						Compare cell means with others in its row and its column
Two-way ANOVA	Ordinary						Number of families	6
Alpha	0.05						Number of comparisons per row family	6
							Number of comparisons per column family	1
Source of Variation	% of total variation	P value	P value summary	Significant?			Alpha	0.05
Interaction	2.769	0.0012	**	Yes
Target	51.66	<0.0001	****	Yes			Bonferroni's multiple comparisons test	Predicted (LS) mean diff.	95.00% CI of diff.	Below threshold?	Summary	Adjusted P Value
Virus	0.2963	0.6249	ns	No
							Cage
ANOVA table	SS (Type III)	DF	MS	F (DFn, DFd)	P value		GFP vs. WT	-29.87	-67.71 to 7.978	No	ns	0.2209
Interaction	59403	3	19801	F (3, 238) = 5.474	P=0.0012		GFP vs. NFD	-22.83	-63.94 to 18.29	No	ns	0.8457
Target	1108176	1	1108176	F (1, 238) = 306.4	P<0.0001		GFP vs. VPR	-60.32	-103.8 to -16.86	Yes	**	0.0017
Virus	6356	3	2119	F (3, 238) = 0.5858	P=0.6249		WT vs. NFD	7.041	-32.59 to 46.68	No	ns	>0.9999
Residual	860852	238	3617				WT vs. VPR	-30.46	-72.52 to 11.61	No	ns	0.3317
							NFD vs. VPR	-37.5	-82.52 to 7.531	No	ns	0.166
Difference between row means
Predicted (LS) mean of Cage	170.4						Mouse
Predicted (LS) mean of Mouse	307.2						GFP vs. WT	8.521	-29.32 to 46.37	No	ns	>0.9999
Difference between predicted means	-136.8						GFP vs. NFD	6.42	-34.69 to 47.53	No	ns	>0.9999
SE of difference	7.817						GFP vs. VPR	32.61	-10.86 to 76.07	No	ns	0.2824
95% CI of difference	-152.2 to -121.4						WT vs. NFD	-2.101	-41.73 to 37.53	No	ns	>0.9999
							WT vs. VPR	24.09	-17.98 to 66.15	No	ns	0.774
Data summary							NFD vs. VPR	26.19	-18.84 to 71.21	No	ns	0.7387
Number of columns (Virus)	4
Number of rows (Target)	2						GFP
Number of values	246						Cage vs. Mouse	-177	-206.1 to -147.8	Yes	****	<0.0001
							WT
							Cage vs. Mouse	-138.6	-165.4 to -111.7	Yes	****	<0.0001
							NFD
							Cage vs. Mouse	-147.7	-179.4 to -116.0	Yes	****	<0.0001
							VPR
							Cage vs. Mouse	-84.03	-119.0 to -49.09	Yes	****	<0.0001
							Test details	Predicted (LS) mean 1	Predicted (LS) mean 2	Predicted (LS) mean diff.	SE of diff.	N1	N2	t	DF
							Cage
							GFP vs. WT	142.1	172	-29.87	14.23	33	39	2.1	238
							GFP vs. NFD	142.1	165	-22.83	15.45	33	28	1.477	238
							GFP vs. VPR	142.1	202.5	-60.32	16.34	33	23	3.693	238
							WT vs. NFD	172	165	7.041	14.9	39	28	0.4727	238
							WT vs. VPR	172	202.5	-30.46	15.81	39	23	1.926	238
							NFD vs. VPR	165	202.5	-37.5	16.92	28	23	2.216	238
							Mouse
							GFP vs. WT	319.1	310.6	8.521	14.23	33	39	0.599	238
							GFP vs. NFD	319.1	312.7	6.42	15.45	33	28	0.4154	238
							GFP vs. VPR	319.1	286.5	32.61	16.34	33	23	1.996	238
							WT vs. NFD	310.6	312.7	-2.101	14.9	39	28	0.141	238
							WT vs. VPR	310.6	286.5	24.09	15.81	39	23	1.523	238
							NFD vs. VPR	312.7	286.5	26.19	16.92	28	23	1.547	238
							GFP
							Cage vs. Mouse	142.1	319.1	-177	14.81	33	33	11.95	238
							WT
							Cage vs. Mouse	172	310.6	-138.6	13.62	39	39	10.17	238
							NFD
							Cage vs. Mouse	165	312.7	-147.7	16.07	28	28	9.19	238
							VPR
							Cage vs. Mouse	202.5	286.5	-84.03	17.73	23	23	4.738	238

## Sheet: Figure 2C
Table Analyzed	3 Chamber Session 3						Compare cell means with others in its row and its column
Two-way ANOVA	Ordinary						Number of families	6
Alpha	0.05						Number of comparisons per row family	6
							Number of comparisons per column family	1
Source of Variation	% of total variation	P value	P value summary	Significant?			Alpha	0.05
Interaction	4.592	0.0057	**	Yes
Familiar v Novel	7.398	<0.0001	****	Yes			Bonferroni's multiple comparisons test	Predicted (LS) mean diff.	95.00% CI of diff.	Below threshold?	Summary	Adjusted P Value
Virus	0.7025	0.5798	ns	No
							Familiar
ANOVA table	SS (Type III)	DF	MS	F (DFn, DFd)	P value		GFP vs. WT	-19.33	-60.80 to 22.14	No	ns	>0.9999
Interaction	55891	3	18630	F (3, 238) = 4.289	P=0.0057		GFP vs. NFD	-27.51	-72.56 to 17.54	No	ns	0.6335
Familiar v Novel	90040	1	90040	F (1, 238) = 20.73	P<0.0001		GFP vs. VPR	-46.51	-94.14 to 1.123	No	ns	0.0598
Virus	8550	3	2850	F (3, 238) = 0.6561	P=0.5798		WT vs. NFD	-8.181	-51.61 to 35.25	No	ns	>0.9999
Residual	1033855	238	4344				WT vs. VPR	-27.18	-73.28 to 18.92	No	ns	0.7087
							NFD vs. VPR	-19	-68.34 to 30.35	No	ns	>0.9999
Difference between row means
Predicted (LS) mean of Familiar	216.3						Novel
Predicted (LS) mean of Novel	255.3						GFP vs. WT	-2.567	-44.04 to 38.91	No	ns	>0.9999
Difference between predicted means	-39						GFP vs. NFD	-1.944	-47.00 to 43.11	No	ns	>0.9999
SE of difference	8.566						GFP vs. VPR	40.79	-6.844 to 88.41	No	ns	0.1416
95% CI of difference	-55.87 to -22.12						WT vs. NFD	0.6232	-42.81 to 44.06	No	ns	>0.9999
							WT vs. VPR	43.35	-2.748 to 89.45	No	ns	0.0782
Data summary							NFD vs. VPR	42.73	-6.616 to 92.07	No	ns	0.1326
Number of columns (Virus)	4
Number of rows (Familiar v Novel)	2						GFP
Number of values	246						Familiar vs. Novel	-71.4	-103.4 to -39.44	Yes	****	<0.0001
							WT
							Familiar vs. Novel	-54.64	-84.04 to -25.24	Yes	***	0.0003
							NFD
							Familiar vs. Novel	-45.84	-80.54 to -11.14	Yes	**	0.0098
							VPR
							Familiar vs. Novel	15.89	-22.40 to 54.17	No	ns	0.4145
							Test details	Predicted (LS) mean 1	Predicted (LS) mean 2	Predicted (LS) mean diff.	SE of diff.	N1	N2	t	DF
							Familiar
							GFP vs. WT	193	212.3	-19.33	15.59	33	39	1.24	238
							GFP vs. NFD	193	220.5	-27.51	16.93	33	28	1.625	238
							GFP vs. VPR	193	239.5	-46.51	17.9	33	23	2.598	238
							WT vs. NFD	212.3	220.5	-8.181	16.33	39	28	0.5011	238
							WT vs. VPR	212.3	239.5	-27.18	17.33	39	23	1.568	238
							NFD vs. VPR	220.5	239.5	-19	18.55	28	23	1.024	238
							Novel
							GFP vs. WT	264.4	267	-2.567	15.59	33	39	0.1647	238
							GFP vs. NFD	264.4	266.3	-1.944	16.93	33	28	0.1148	238
							GFP vs. VPR	264.4	223.6	40.79	17.9	33	23	2.278	238
							WT vs. NFD	267	266.3	0.6232	16.33	39	28	0.03817	238
							WT vs. VPR	267	223.6	43.35	17.33	39	23	2.502	238
							NFD vs. VPR	266.3	223.6	42.73	18.55	28	23	2.304	238
							GFP
							Familiar vs. Novel	193	264.4	-71.4	16.23	33	33	4.401	238
							WT
							Familiar vs. Novel	212.3	267	-54.64	14.93	39	39	3.661	238
							NFD
							Familiar vs. Novel	220.5	266.3	-45.84	17.61	28	28	2.602	238
							VPR
							Familiar vs. Novel	239.5	223.6	15.89	19.44	23	23	0.8174	238

## Sheet: Figure 2E-H
Table Analyzed	5 Trial Social Memory						Compare cell means with others in its row and its column
Mixed-effects model (REML)	Matching: Stacked						Number of families	2
Assume sphericity?	Yes						Number of comparisons per row family	30
Alpha	0.05						Number of comparisons per column family	40
							Alpha	0.05
Fixed effects (type III)	P value	P value summary	Statistically significant (P < 0.05)?	F (DFn, DFd)
Trial	<0.0001	****	Yes	F (4, 415) = 50.53			Bonferroni's multiple comparisons test	Predicted (LS) mean diff.	95.00% CI of diff.	Below threshold?	Summary	Adjusted P Value
Virus	0.5111	ns	No	F (3, 105) = 0.7739
Trial x Virus	0.8957	ns	No	F (12, 415) = 0.5293			1
							HSV-TRIM28NFD vs. HSV-TRIM28WT	-0.8	-12.54 to 10.94	No	ns	>0.9999
Random effects	SD	Variance					HSV-TRIM28NFD vs. HSV-TRIM28VPR	1.065	-9.981 to 12.11	No	ns	>0.9999
Subject	6.102	37.23					HSV-TRIM28NFD vs. HSV-GFP	-2.352	-15.07 to 10.37	No	ns	>0.9999
Residual	12.2	149					HSV-TRIM28WT vs. HSV-TRIM28VPR	1.865	-9.181 to 12.91	No	ns	>0.9999
							HSV-TRIM28WT vs. HSV-GFP	-1.552	-14.27 to 11.17	No	ns	>0.9999
Was the matching effective?							HSV-TRIM28VPR vs. HSV-GFP	-3.417	-15.51 to 8.671	No	ns	>0.9999
Chi-square, df	31.71, 1
P value	<0.0001						2
P value summary	****						HSV-TRIM28NFD vs. HSV-TRIM28WT	2.596	-9.142 to 14.33	No	ns	>0.9999
Is there significant matching (P < 0.05)?	Yes						HSV-TRIM28NFD vs. HSV-TRIM28VPR	1.512	-9.534 to 12.56	No	ns	>0.9999
							HSV-TRIM28NFD vs. HSV-GFP	-0.9909	-13.71 to 11.73	No	ns	>0.9999
Data summary							HSV-TRIM28WT vs. HSV-TRIM28VPR	-1.083	-12.13 to 9.963	No	ns	>0.9999
Number of columns (Virus)	4						HSV-TRIM28WT vs. HSV-GFP	-3.586	-16.31 to 9.136	No	ns	>0.9999
Number of rows (Trial)	5						HSV-TRIM28VPR vs. HSV-GFP	-2.503	-14.59 to 9.585	No	ns	>0.9999
Number of subjects (Subject)	109
Number of missing values	5						3
							HSV-TRIM28NFD vs. HSV-TRIM28WT	-1.425	-13.16 to 10.31	No	ns	>0.9999
							HSV-TRIM28NFD vs. HSV-TRIM28VPR	1.933	-9.113 to 12.98	No	ns	>0.9999
							HSV-TRIM28NFD vs. HSV-GFP	0.7303	-11.99 to 13.45	No	ns	>0.9999
							HSV-TRIM28WT vs. HSV-TRIM28VPR	3.358	-7.688 to 14.40	No	ns	>0.9999
							HSV-TRIM28WT vs. HSV-GFP	2.155	-10.57 to 14.88	No	ns	>0.9999
							HSV-TRIM28VPR vs. HSV-GFP	-1.203	-13.29 to 10.89	No	ns	>0.9999
							4
							HSV-TRIM28NFD vs. HSV-TRIM28WT	-5.065	-16.80 to 6.672	No	ns	>0.9999
							HSV-TRIM28NFD vs. HSV-TRIM28VPR	-3.008	-14.05 to 8.038	No	ns	>0.9999
							HSV-TRIM28NFD vs. HSV-GFP	-3.887	-17.18 to 9.406	No	ns	>0.9999
							HSV-TRIM28WT vs. HSV-TRIM28VPR	2.057	-8.989 to 13.10	No	ns	>0.9999
							HSV-TRIM28WT vs. HSV-GFP	1.178	-12.11 to 14.47	No	ns	>0.9999
							HSV-TRIM28VPR vs. HSV-GFP	-0.8789	-13.57 to 11.81	No	ns	>0.9999
							Novel
							HSV-TRIM28NFD vs. HSV-TRIM28WT	-2.85	-14.59 to 8.887	No	ns	>0.9999
							HSV-TRIM28NFD vs. HSV-TRIM28VPR	2.066	-8.980 to 13.11	No	ns	>0.9999
							HSV-TRIM28NFD vs. HSV-GFP	-5.525	-18.61 to 7.560	No	ns	>0.9999
							HSV-TRIM28WT vs. HSV-TRIM28VPR	4.916	-6.130 to 15.96	No	ns	>0.9999
							HSV-TRIM28WT vs. HSV-GFP	-2.675	-15.76 to 10.41	No	ns	>0.9999
							HSV-TRIM28VPR vs. HSV-GFP	-7.591	-20.06 to 4.879	No	ns	>0.9999
							HSV-TRIM28NFD
							1 vs. 2	10.52	-0.2709 to 21.32	No	ns	0.0659
							1 vs. 3	16.1	5.304 to 26.89	Yes	****	<0.0001
							1 vs. 4	25.76	14.96 to 36.55	Yes	****	<0.0001
							1 vs. Novel	12.29	1.498 to 23.09	Yes	**	0.0098
							2 vs. 3	5.575	-5.219 to 16.37	No	ns	>0.9999
							2 vs. 4	15.24	4.442 to 26.03	Yes	***	0.0002
							2 vs. Novel	1.769	-9.025 to 12.56	No	ns	>0.9999
							3 vs. 4	9.661	-1.133 to 20.45	No	ns	0.1531
							3 vs. Novel	-3.806	-14.60 to 6.988	No	ns	>0.9999
							4 vs. Novel	-13.47	-24.26 to -2.673	Yes	**	0.0024
							HSV-TRIM28WT
							1 vs. 2	13.92	3.125 to 24.71	Yes	**	0.0014
							1 vs. 3	15.47	4.679 to 26.27	Yes	***	0.0002
							1 vs. 4	21.49	10.70 to 32.29	Yes	****	<0.0001
							1 vs. Novel	10.24	-0.5524 to 21.04	No	ns	0.0874
							2 vs. 3	1.554	-9.240 to 12.35	No	ns	>0.9999
							2 vs. 4	7.575	-3.219 to 18.37	No	ns	0.9235
							2 vs. Novel	-3.677	-14.47 to 7.117	No	ns	>0.9999
							3 vs. 4	6.021	-4.773 to 16.81	No	ns	>0.9999
							3 vs. Novel	-5.231	-16.02 to 5.563	No	ns	>0.9999
							4 vs. Novel	-11.25	-22.05 to -0.4580	Yes	*	0.0309
							HSV-TRIM28VPR
							1 vs. 2	10.97	1.490 to 20.45	Yes	**	0.0078
							1 vs. 3	16.97	7.485 to 26.45	Yes	****	<0.0001
							1 vs. 4	21.69	12.21 to 31.17	Yes	****	<0.0001
							1 vs. Novel	13.29	3.812 to 22.77	Yes	***	0.0003
							2 vs. 3	5.995	-3.485 to 15.48	No	ns	>0.9999
							2 vs. 4	10.72	1.235 to 20.20	Yes	*	0.0108
							2 vs. Novel	2.322	-7.158 to 11.80	No	ns	>0.9999
							3 vs. 4	4.72	-4.760 to 14.20	No	ns	>0.9999
							3 vs. Novel	-3.673	-13.15 to 5.807	No	ns	>0.9999
							4 vs. Novel	-8.393	-17.87 to 1.087	No	ns	0.1689
							HSV-GFP
							1 vs. 2	11.88	-0.6573 to 24.43	No	ns	0.0885
							1 vs. 3	19.18	6.639 to 31.72	Yes	****	<0.0001
							1 vs. 4	24.22	11.07 to 37.38	Yes	****	<0.0001
							1 vs. Novel	9.118	-3.812 to 22.05	No	ns	0.8972
							2 vs. 3	7.296	-5.245 to 19.84	No	ns	>0.9999
							2 vs. 4	12.34	-0.8122 to 25.49	No	ns	0.0978
							2 vs. Novel	-2.766	-15.70 to 10.16	No	ns	>0.9999
							3 vs. 4	5.044	-8.108 to 18.20	No	ns	>0.9999
							3 vs. Novel	-10.06	-22.99 to 2.869	No	ns	0.4728
							4 vs. Novel	-15.11	-28.59 to -1.620	Yes	*	0.0123
							Test details	Predicted (LS) mean 1	Predicted (LS) mean 2	Predicted (LS) mean diff.	SE of diff.	N1	N2	t	DF
							1
							HSV-TRIM28NFD vs. HSV-TRIM28WT	35.67	36.47	-0.8	3.714	27	27	0.2154	520
							HSV-TRIM28NFD vs. HSV-TRIM28VPR	35.67	34.61	1.065	3.495	27	35	0.3047	520
							HSV-TRIM28NFD vs. HSV-GFP	35.67	38.03	-2.352	4.026	27	20	0.5843	520
							HSV-TRIM28WT vs. HSV-TRIM28VPR	36.47	34.61	1.865	3.495	27	35	0.5336	520
							HSV-TRIM28WT vs. HSV-GFP	36.47	38.03	-1.552	4.026	27	20	0.3855	520
							HSV-TRIM28VPR vs. HSV-GFP	34.61	38.03	-3.417	3.825	35	20	0.8934	520
							2
							HSV-TRIM28NFD vs. HSV-TRIM28WT	25.15	22.56	2.596	3.714	27	27	0.6989	520
							HSV-TRIM28NFD vs. HSV-TRIM28VPR	25.15	23.64	1.512	3.495	27	35	0.4327	520
							HSV-TRIM28NFD vs. HSV-GFP	25.15	26.14	-0.9909	4.026	27	20	0.2462	520
							HSV-TRIM28WT vs. HSV-TRIM28VPR	22.56	23.64	-1.083	3.495	27	35	0.31	520
							HSV-TRIM28WT vs. HSV-GFP	22.56	26.14	-3.586	4.026	27	20	0.8909	520
							HSV-TRIM28VPR vs. HSV-GFP	23.64	26.14	-2.503	3.825	35	20	0.6545	520
							3
							HSV-TRIM28NFD vs. HSV-TRIM28WT	19.58	21	-1.425	3.714	27	27	0.3838	520
							HSV-TRIM28NFD vs. HSV-TRIM28VPR	19.58	17.64	1.933	3.495	27	35	0.553	520
							HSV-TRIM28NFD vs. HSV-GFP	19.58	18.85	0.7303	4.026	27	20	0.1814	520
							HSV-TRIM28WT vs. HSV-TRIM28VPR	21	17.64	3.358	3.495	27	35	0.9608	520
							HSV-TRIM28WT vs. HSV-GFP	21	18.85	2.155	4.026	27	20	0.5355	520
							HSV-TRIM28VPR vs. HSV-GFP	17.64	18.85	-1.203	3.825	35	20	0.3144	520
							4
							HSV-TRIM28NFD vs. HSV-TRIM28WT	9.916	14.98	-5.065	3.714	27	27	1.364	520
							HSV-TRIM28NFD vs. HSV-TRIM28VPR	9.916	12.92	-3.008	3.495	27	35	0.8606	520
							HSV-TRIM28NFD vs. HSV-GFP	9.916	13.8	-3.887	4.206	27	17	0.9241	520
							HSV-TRIM28WT vs. HSV-TRIM28VPR	14.98	12.92	2.057	3.495	27	35	0.5886	520
							HSV-TRIM28WT vs. HSV-GFP	14.98	13.8	1.178	4.206	27	17	0.2802	520
							HSV-TRIM28VPR vs. HSV-GFP	12.92	13.8	-0.8789	4.014	35	17	0.2189	520
							Novel
							HSV-TRIM28NFD vs. HSV-TRIM28WT	23.38	26.23	-2.85	3.714	27	27	0.7675	520
							HSV-TRIM28NFD vs. HSV-TRIM28VPR	23.38	21.32	2.066	3.495	27	35	0.591	520
							HSV-TRIM28NFD vs. HSV-GFP	23.38	28.91	-5.525	4.14	27	18	1.335	520
							HSV-TRIM28WT vs. HSV-TRIM28VPR	26.23	21.32	4.916	3.495	27	35	1.407	520
							HSV-TRIM28WT vs. HSV-GFP	26.23	28.91	-2.675	4.14	27	18	0.6461	520
							HSV-TRIM28VPR vs. HSV-GFP	21.32	28.91	-7.591	3.945	35	18	1.924	520
							HSV-TRIM28NFD
							1 vs. 2	35.67	25.15	10.52	3.322	27	27	3.168	415
							1 vs. 3	35.67	19.58	16.1	3.322	27	27	4.846	415
							1 vs. 4	35.67	9.916	25.76	3.322	27	27	7.755	415
							1 vs. Novel	35.67	23.38	12.29	3.322	27	27	3.701	415
							2 vs. 3	25.15	19.58	5.575	3.322	27	27	1.678	415
							2 vs. 4	25.15	9.916	15.24	3.322	27	27	4.587	415
							2 vs. Novel	25.15	23.38	1.769	3.322	27	27	0.5325	415
							3 vs. 4	19.58	9.916	9.661	3.322	27	27	2.908	415
							3 vs. Novel	19.58	23.38	-3.806	3.322	27	27	1.146	415
							4 vs. Novel	9.916	23.38	-13.47	3.322	27	27	4.054	415
							HSV-TRIM28WT
							1 vs. 2	36.47	22.56	13.92	3.322	27	27	4.19	415
							1 vs. 3	36.47	21	15.47	3.322	27	27	4.658	415
							1 vs. 4	36.47	14.98	21.49	3.322	27	27	6.471	415
							1 vs. Novel	36.47	26.23	10.24	3.322	27	27	3.083	415
							2 vs. 3	22.56	21	1.554	3.322	27	27	0.4679	415
							2 vs. 4	22.56	14.98	7.575	3.322	27	27	2.28	415
							2 vs. Novel	22.56	26.23	-3.677	3.322	27	27	1.107	415
							3 vs. 4	21	14.98	6.021	3.322	27	27	1.813	415
							3 vs. Novel	21	26.23	-5.231	3.322	27	27	1.575	415
							4 vs. Novel	14.98	26.23	-11.25	3.322	27	27	3.387	415
							HSV-TRIM28VPR
							1 vs. 2	34.61	23.64	10.97	2.917	35	35	3.76	415
							1 vs. 3	34.61	17.64	16.97	2.917	35	35	5.815	415
							1 vs. 4	34.61	12.92	21.69	2.917	35	35	7.433	415
							1 vs. Novel	34.61	21.32	13.29	2.917	35	35	4.556	415
							2 vs. 3	23.64	17.64	5.995	2.917	35	35	2.055	415
							2 vs. 4	23.64	12.92	10.72	2.917	35	35	3.673	415
							2 vs. Novel	23.64	21.32	2.322	2.917	35	35	0.796	415
							3 vs. 4	17.64	12.92	4.72	2.917	35	35	1.618	415
							3 vs. Novel	17.64	21.32	-3.673	2.917	35	35	1.259	415
							4 vs. Novel	12.92	21.32	-8.393	2.917	35	35	2.877	415
							HSV-GFP
							1 vs. 2	38.03	26.14	11.88	3.859	20	20	3.079	415
							1 vs. 3	38.03	18.85	19.18	3.859	20	20	4.97	415
							1 vs. 4	38.03	13.8	24.22	4.047	20	17	5.985	415
							1 vs. Novel	38.03	28.91	9.118	3.979	20	18	2.292	415
							2 vs. 3	26.14	18.85	7.296	3.859	20	20	1.89	415
							2 vs. 4	26.14	13.8	12.34	4.047	20	17	3.049	415
							2 vs. Novel	26.14	28.91	-2.766	3.979	20	18	0.695	415
							3 vs. 4	18.85	13.8	5.044	4.047	20	17	1.246	415
							3 vs. Novel	18.85	28.91	-10.06	3.979	20	18	2.529	415
							4 vs. Novel	13.8	28.91	-15.11	4.15	17	18	3.64	415

## Sheet: Figure 2J-I 2-way ANOVA - Domin
Table Analyzed	Social Dominance Tube Test - Dominants						Compare cell means with others in its row and its column
Two-way RM ANOVA	Matching: Stacked						Number of families	2
Assume sphericity?	Yes						Number of comparisons per row family	12
Alpha	0.05						Number of comparisons per column family	4
							Alpha	0.05
Source of Variation	% of total variation	P value	P value summary	Significant?
Pre vs Post x Virus	5.578	0.0174	*	Yes			Bonferroni's multiple comparisons test	Predicted (LS) mean diff.	95.00% CI of diff.	Below threshold?	Summary	Adjusted P Value
Pre vs Post	7.667	0.0003	***	Yes
Virus	9.883	0.0133	*	Yes			Pre-surgery
Subject	46.35	0.0303	*	Yes			HSV-GFP Dominants vs. HSV-TRIM28NFD Dominants	1.127	-16.07 to 18.33	No	ns	>0.9999
							HSV-GFP Dominants vs. HSV-TRIM28VPR Dominants	0.5556	-16.45 to 17.56	No	ns	>0.9999
ANOVA table	SS	DF	MS	F (DFn, DFd)	P value		HSV-GFP Dominants vs. HSV-TRIM28WT Dominants	-2.917	-21.54 to 15.71	No	ns	>0.9999
Pre vs Post x Virus	2011	3	670.5	F (3, 55) = 3.678	P=0.0174		HSV-TRIM28NFD Dominants vs. HSV-TRIM28VPR Dominants	-0.5719	-16.00 to 14.86	No	ns	>0.9999
Pre vs Post	2765	1	2765	F (1, 55) = 15.17	P=0.0003		HSV-TRIM28NFD Dominants vs. HSV-TRIM28WT Dominants	-4.044	-21.25 to 13.16	No	ns	>0.9999
Virus	3564	3	1188	F (3, 55) = 3.909	P=0.0133		HSV-TRIM28VPR Dominants vs. HSV-TRIM28WT Dominants	-3.472	-20.48 to 13.53	No	ns	>0.9999
Subject	16712	55	303.9	F (55, 55) = 1.667	P=0.0303
Residual	10025	55	182.3				Post-surgery
							HSV-GFP Dominants vs. HSV-TRIM28NFD Dominants	7.978	-9.224 to 25.18	No	ns	>0.9999
Difference between row means							HSV-GFP Dominants vs. HSV-TRIM28VPR Dominants	12.29	-4.711 to 29.29	No	ns	0.4397
Mean of Pre-surgery	76.14						HSV-GFP Dominants vs. HSV-TRIM28WT Dominants	-13.75	-32.38 to 4.876	No	ns	0.395
Mean of Post-surgery	66.29						HSV-TRIM28NFD Dominants vs. HSV-TRIM28VPR Dominants	4.313	-11.12 to 19.74	No	ns	>0.9999
Difference between means	9.855						HSV-TRIM28NFD Dominants vs. HSV-TRIM28WT Dominants	-21.73	-38.93 to -4.526	Yes	**	0.0041
SE of difference	2.53						HSV-TRIM28VPR Dominants vs. HSV-TRIM28WT Dominants	-26.04	-43.04 to -9.039	Yes	***	0.0002
95% CI of difference	4.784 to 14.93
							HSV-GFP Dominants
Data summary							Pre-surgery vs. Post-surgery	7.917	-6.317 to 22.15	No	ns	0.6263
Number of columns (Virus)	4
Number of rows (Pre vs Post)	2						HSV-TRIM28NFD Dominants
Number of subjects (Subject)	59						Pre-surgery vs. Post-surgery	14.77	2.809 to 26.73	Yes	**	0.0094
Number of missing values	0
							HSV-TRIM28VPR Dominants
							Pre-surgery vs. Post-surgery	19.65	8.031 to 31.27	Yes	***	0.0002
							HSV-TRIM28WT Dominants
							Pre-surgery vs. Post-surgery	-2.917	-17.15 to 11.32	No	ns	>0.9999
							Test details	Predicted (LS) mean 1	Predicted (LS) mean 2	Predicted (LS) mean diff.	SE of diff.	N1	N2	t	DF
							Pre-surgery
							HSV-GFP Dominants vs. HSV-TRIM28NFD Dominants	75.83	74.71	1.127	5.878	12	17	0.1918	110
							HSV-GFP Dominants vs. HSV-TRIM28VPR Dominants	75.83	75.28	0.5556	5.81	12	18	0.09562	110
							HSV-GFP Dominants vs. HSV-TRIM28WT Dominants	75.83	78.75	-2.917	6.365	12	12	0.4583	110
							HSV-TRIM28NFD Dominants vs. HSV-TRIM28VPR Dominants	74.71	75.28	-0.5719	5.273	17	18	0.1085	110
							HSV-TRIM28NFD Dominants vs. HSV-TRIM28WT Dominants	74.71	78.75	-4.044	5.878	17	12	0.688	110
							HSV-TRIM28VPR Dominants vs. HSV-TRIM28WT Dominants	75.28	78.75	-3.472	5.81	18	12	0.5976	110
							Post-surgery
							HSV-GFP Dominants vs. HSV-TRIM28NFD Dominants	67.92	59.94	7.978	5.878	12	17	1.357	110
							HSV-GFP Dominants vs. HSV-TRIM28VPR Dominants	67.92	55.63	12.29	5.81	12	18	2.116	110
							HSV-GFP Dominants vs. HSV-TRIM28WT Dominants	67.92	81.67	-13.75	6.365	12	12	2.16	110
							HSV-TRIM28NFD Dominants vs. HSV-TRIM28VPR Dominants	59.94	55.63	4.313	5.273	17	18	0.818	110
							HSV-TRIM28NFD Dominants vs. HSV-TRIM28WT Dominants	59.94	81.67	-21.73	5.878	17	12	3.696	110
							HSV-TRIM28VPR Dominants vs. HSV-TRIM28WT Dominants	55.63	81.67	-26.04	5.81	18	12	4.482	110
							HSV-GFP Dominants
							Pre-surgery vs. Post-surgery	75.83	67.92	7.917	5.512	12	12	1.436	55
							HSV-TRIM28NFD Dominants
							Pre-surgery vs. Post-surgery	74.71	59.94	14.77	4.631	17	17	3.189	55
							HSV-TRIM28VPR Dominants
							Pre-surgery vs. Post-surgery	75.28	55.63	19.65	4.5	18	18	4.367	55
							HSV-TRIM28WT Dominants
							Pre-surgery vs. Post-surgery	78.75	81.67	-2.917	5.512	12	12	0.5292	55

## Sheet: Figure 2J-I 2-way ANOVA - Subor
Table Analyzed	Social Dominance Tube Test - Subordinates						Compare cell means with others in its row and its column
Two-way RM ANOVA	Matching: Stacked						Number of families	2
Assume sphericity?	Yes						Number of comparisons per row family	12
Alpha	0.05						Number of comparisons per column family	4
							Alpha	0.05
Source of Variation	% of total variation	P value	P value summary	Significant?
Pre vs Post x Virus	2.244	0.3414	ns	No			Bonferroni's multiple comparisons test	Predicted (LS) mean diff.	95.00% CI of diff.	Below threshold?	Summary	Adjusted P Value
Pre vs Post	6.231	0.0032	**	Yes
Virus	1.898	0.5739	ns	No			Pre-surgery
Subject	51.89	0.0909	ns	No			HSV-GFP Subordinates vs. HSV-TRIM28NFD Subordinates	4.804	-15.36 to 24.96	No	ns	>0.9999
							HSV-GFP Subordinates vs. HSV-TRIM28VPR Subordinates	1.667	-18.26 to 21.59	No	ns	>0.9999
ANOVA table	SS	DF	MS	F (DFn, DFd)	P value		HSV-GFP Subordinates vs. HSV-TRIM28WT Subordinates	0.75	-21.08 to 22.58	No	ns	>0.9999
Pre vs Post x Virus	936.2	3	312.1	F (3, 55) = 1.139	P=0.3414		HSV-TRIM28NFD Subordinates vs. HSV-TRIM28VPR Subordinates	-3.137	-21.22 to 14.95	No	ns	>0.9999
Pre vs Post	2600	1	2600	F (1, 55) = 9.491	P=0.0032		HSV-TRIM28NFD Subordinates vs. HSV-TRIM28WT Subordinates	-4.054	-24.21 to 16.11	No	ns	>0.9999
Virus	791.8	3	263.9	F (3, 55) = 0.6704	P=0.5739		HSV-TRIM28VPR Subordinates vs. HSV-TRIM28WT Subordinates	-0.9167	-20.84 to 19.01	No	ns	>0.9999
Subject	21654	55	393.7	F (55, 55) = 1.437	P=0.0909
Residual	15068	55	274				Post-surgery
							HSV-GFP Subordinates vs. HSV-TRIM28NFD Subordinates	-4.898	-25.06 to 15.26	No	ns	>0.9999
Difference between row means							HSV-GFP Subordinates vs. HSV-TRIM28VPR Subordinates	-13.61	-33.54 to 6.315	No	ns	0.577
Mean of Pre-surgery	16.53						HSV-GFP Subordinates vs. HSV-TRIM28WT Subordinates	-4.167	-26.00 to 17.66	No	ns	>0.9999
Mean of Post-surgery	26.09						HSV-TRIM28NFD Subordinates vs. HSV-TRIM28VPR Subordinates	-8.713	-26.80 to 9.370	No	ns	>0.9999
Difference between means	-9.557						HSV-TRIM28NFD Subordinates vs. HSV-TRIM28WT Subordinates	0.7314	-19.43 to 20.89	No	ns	>0.9999
SE of difference	3.102						HSV-TRIM28VPR Subordinates vs. HSV-TRIM28WT Subordinates	9.444	-10.48 to 29.37	No	ns	>0.9999
95% CI of difference	-15.77 to -3.340
							HSV-GFP Subordinates
Data summary							Pre-surgery vs. Post-surgery	-2.083	-19.53 to 15.37	No	ns	>0.9999
Number of columns (Virus)	4
Number of rows (Pre vs Post)	2						HSV-TRIM28NFD Subordinates
Number of subjects (Subject)	59						Pre-surgery vs. Post-surgery	-11.79	-26.45 to 2.876	No	ns	0.1704
Number of missing values	0
							HSV-TRIM28VPR Subordinates
							Pre-surgery vs. Post-surgery	-17.36	-31.61 to -3.113	Yes	*	0.0107
							HSV-TRIM28WT Subordinates
							Pre-surgery vs. Post-surgery	-7	-24.45 to 10.45	No	ns	>0.9999
							Test details	Predicted (LS) mean 1	Predicted (LS) mean 2	Predicted (LS) mean diff.	SE of diff.	N1	N2	t	DF
							Pre-surgery
							HSV-GFP Subordinates vs. HSV-TRIM28NFD Subordinates	18.33	13.53	4.804	6.889	12	17	0.6973	110
							HSV-GFP Subordinates vs. HSV-TRIM28VPR Subordinates	18.33	16.67	1.667	6.809	12	18	0.2448	110
							HSV-GFP Subordinates vs. HSV-TRIM28WT Subordinates	18.33	17.58	0.75	7.459	12	12	0.1005	110
							HSV-TRIM28NFD Subordinates vs. HSV-TRIM28VPR Subordinates	13.53	16.67	-3.137	6.179	17	18	0.5077	110
							HSV-TRIM28NFD Subordinates vs. HSV-TRIM28WT Subordinates	13.53	17.58	-4.054	6.889	17	12	0.5885	110
							HSV-TRIM28VPR Subordinates vs. HSV-TRIM28WT Subordinates	16.67	17.58	-0.9167	6.809	18	12	0.1346	110
							Post-surgery
							HSV-GFP Subordinates vs. HSV-TRIM28NFD Subordinates	20.42	25.31	-4.898	6.889	12	17	0.711	110
							HSV-GFP Subordinates vs. HSV-TRIM28VPR Subordinates	20.42	34.03	-13.61	6.809	12	18	1.999	110
							HSV-GFP Subordinates vs. HSV-TRIM28WT Subordinates	20.42	24.58	-4.167	7.459	12	12	0.5586	110
							HSV-TRIM28NFD Subordinates vs. HSV-TRIM28VPR Subordinates	25.31	34.03	-8.713	6.179	17	18	1.41	110
							HSV-TRIM28NFD Subordinates vs. HSV-TRIM28WT Subordinates	25.31	24.58	0.7314	6.889	17	12	0.1062	110
							HSV-TRIM28VPR Subordinates vs. HSV-TRIM28WT Subordinates	34.03	24.58	9.444	6.809	18	12	1.387	110
							HSV-GFP Subordinates
							Pre-surgery vs. Post-surgery	18.33	20.42	-2.083	6.757	12	12	0.3083	55
							HSV-TRIM28NFD Subordinates
							Pre-surgery vs. Post-surgery	13.53	25.31	-11.79	5.677	17	17	2.076	55
							HSV-TRIM28VPR Subordinates
							Pre-surgery vs. Post-surgery	16.67	34.03	-17.36	5.517	18	18	3.147	55
							HSV-TRIM28WT Subordinates
							Pre-surgery vs. Post-surgery	17.58	24.58	-7	6.757	12	12	1.036	55

## Sheet: Figure 2J-I Wilcoxon Signed-Ran
	HSV-GFP Dominants		HSV-GFP Subordinates		HSV-TRIM28NFD Dominants		HSV-TRIM28NFD Subordinates		HSV-TRIM28VPR Dominants		HSV-TRIM28VPR Subordinates		HSV-TRIM28WT Dominants		HSV-TRIM28WT Subordinates
	Pre	Post	Pre	Post	Pre	Post	Pre	Post	Pre	Post	Pre	Post	Pre	Post	Pre	Post
Theoretical median	50	50	50	50	50	50	50	50	50	50	50	50			50
Actual median	72.5	72.5	22.5	12.5	75	72.75	7.5	35.85	75	57.5	20	38.75			25
Number of values	12	12	12	12	12	12	12	12	12	12	12	12			6
Wilcoxon Signed Rank Test
Sum of signed ranks (W)	78	59	-78	-62	78	57	-78	-53	78	26	-78	-41			-21
Sum of positive ranks	78	68.5	0	8	78	67.5	0	12.5	78	52	0	12.5			0
Sum of negative ranks	0	-9.5	-78	-70	0	-10.5	-78	-65.5	0	-26	-78	-53.5			-21
P value (two tailed)	0.0005	0.0171	0.0005	0.0112	0.0005	0.0215	0.0005	0.0366	0.0005	0.3267	0.0005	0.0703			0.0312
Exact or estimate?	Exact	Exact	Exact	Exact	Exact	Exact	Exact	Exact	Exact	Exact	Exact	Exact			Exact
P value summary	***	*	***	*	***	*	***	*	***	ns	***	ns			*
Significant (alpha=0.05)?	Yes	Yes	Yes	Yes	Yes	Yes	Yes	Yes	Yes	No	Yes	No			Yes
How big is the discrepancy?
Discrepancy	22.5	22.5	-27.5	-37.5	25	22.75	-42.5	-14.15	25	7.5	-30	-11.25			-25

## Sheet: Figure 5B
Table Analyzed	Interferon Repletion 3 Chamber - Session 2						Compare cell means with others in its row and its column
Two-way ANOVA	Ordinary						Number of families	2
Alpha	0.05						Number of comparisons per row family	2
							Number of comparisons per column family	2
Source of Variation	% of total variation	P value	P value summary	Significant?			Alpha	0.05
Interaction	4.029	0.003	**	Yes
Zone	48.42	<0.0001	****	Yes			Bonferroni's multiple comparisons test	Predicted (LS) mean diff.	95.00% CI of diff.	Below threshold?	Summary	Adjusted P Value
Treatment	0.03592	0.7744	ns	No
							Cage
ANOVA table	SS (Type III)	DF	MS	F (DFn, DFd)	P value		VPR+IFN vs. VPR	-33.57	-72.76 to 5.628	No	ns	0.1082
Interaction	34378	1	34378	F (1, 98) = 9.269	P=0.0030
Zone	413148	1	413148	F (1, 98) = 111.4	P<0.0001		Mouse
Treatment	306.5	1	306.5	F (1, 98) = 0.08263	P=0.7744		VPR+IFN vs. VPR	40.57	1.372 to 79.76	Yes	*	0.0409
Residual	363483	98	3709
							VPR+IFN
Difference between column means							Cage vs. Mouse	-165.6	-202.0 to -129.2	Yes	****	<0.0001
Predicted (LS) mean of VPR+IFN	252.7
Predicted (LS) mean of VPR	249.2						VPR
Difference between predicted means	3.5						Cage vs. Mouse	-91.43	-133.2 to -49.63	Yes	****	<0.0001
SE of difference	12.18
95% CI of difference	-20.66 to 27.66
							Test details	Predicted (LS) mean 1	Predicted (LS) mean 2	Predicted (LS) mean diff.	SE of diff.	N1	N2	t	DF
Difference between row means
Predicted (LS) mean of Cage	186.7						Cage
Predicted (LS) mean of Mouse	315.2						VPR+IFN vs. VPR	169.9	203.5	-33.57	17.22	29	22	1.95	98
Difference between predicted means	-128.5
SE of difference	12.18						Mouse
95% CI of difference	-152.7 to -104.3						VPR+IFN vs. VPR	335.5	294.9	40.57	17.22	29	22	2.356	98
Interaction CI							VPR+IFN
Mean diff, A1 - B1	-33.57						Cage vs. Mouse	169.9	335.5	-165.6	15.99	29	29	10.35	98
Mean diff, A2 - B2	40.57
(A1 -B1) - (A2 - B2)	-74.14						VPR
95% CI of difference	-122.5 to -25.81						Cage vs. Mouse	203.5	294.9	-91.43	18.36	22	22	4.979	98
(B1 - A1) - (B2 - A2)	74.14
95% CI of difference	25.81 to 122.5
Data summary
Number of columns (Treatment)	2
Number of rows (Zone)	2
Number of values	102

## Sheet: Figure 5C
Table Analyzed	Interferon Repletion 3 Chamber - Session 3						Compare cell means with others in its row and its column
Two-way ANOVA	Ordinary						Number of families	2
Alpha	0.05						Number of comparisons per row family	2
							Number of comparisons per column family	2
Source of Variation	% of total variation	P value	P value summary	Significant?			Alpha	0.05
Interaction	0.3741	0.5226	ns	No
Zone	9.795	0.0014	**	Yes			Bonferroni's multiple comparisons test	Predicted (LS) mean diff.	95.00% CI of diff.	Below threshold?	Summary	Adjusted P Value
Treatment	0.04469	0.825	ns	No
							Familiar
ANOVA table	SS (Type III)	DF	MS	F (DFn, DFd)	P value		VPR+IFN vs. VPR	-5.951	-51.58 to 39.68	No	ns	>0.9999
Interaction	2069	1	2069	F (1, 98) = 0.4117	P=0.5226
Zone	54179	1	54179	F (1, 98) = 10.78	P=0.0014		Novel
Treatment	247.2	1	247.2	F (1, 98) = 0.04918	P=0.8250		VPR+IFN vs. VPR	12.24	-33.39 to 57.87	No	ns	>0.9999
Residual	492607	98	5027
							VPR+IFN
Difference between column means							Familiar vs. Novel	-55.63	-98.01 to -13.25	Yes	**	0.0071
Predicted (LS) mean of VPR+IFN	253
Predicted (LS) mean of VPR	249.8						VPR
Difference between predicted means	3.143						Familiar vs. Novel	-37.44	-86.10 to 11.22	No	ns	0.166
SE of difference	14.17
95% CI of difference	-24.98 to 31.27
							Test details	Predicted (LS) mean 1	Predicted (LS) mean 2	Predicted (LS) mean diff.	SE of diff.	N1	N2	t	DF
Difference between row means
Predicted (LS) mean of Familiar	228.1						Familiar
Predicted (LS) mean of Novel	274.7						VPR+IFN vs. VPR	225.2	231.1	-5.951	20.05	29	22	0.2969	98
Difference between predicted means	-46.53
SE of difference	14.17						Novel
95% CI of difference	-74.66 to -18.41						VPR+IFN vs. VPR	280.8	268.6	12.24	20.05	29	22	0.6105	98
Interaction CI							VPR+IFN
Mean diff, A1 - B1	-5.951						Familiar vs. Novel	225.2	280.8	-55.63	18.62	29	29	2.988	98
Mean diff, A2 - B2	12.24
(A1 -B1) - (A2 - B2)	-18.19						VPR
95% CI of difference	-74.45 to 38.07						Familiar vs. Novel	231.1	268.6	-37.44	21.38	22	22	1.751	98
(B1 - A1) - (B2 - A2)	18.19
95% CI of difference	-38.07 to 74.45
Data summary
Number of columns (Treatment)	2
Number of rows (Zone)	2
Number of values	102

[truncated: 10 more sheets: Supplementary Figure 1B, Supplementary Figure 1D, Supplementary Figure 2B, Supplementary Figure 2C, Supplementary Figure 2D, Supplementary Figure 2F, Supplementary Figure 2H, Supplementary Figure 3B, Supplementary Figure 3C, 3-way ANOVA of behavioral data]
